# Supplementary material for: Research biopsies in kidney transplantation: an evaluation of surgical techniques and optimal tissue mass allowing molecular and histological analyses
Source: Clin Proteomics. 2024 Sep 14;21:55. doi: 10.1186/s12014-024-09508-2 (PMC11401365; doi:10.1186/s12014-024-09508-2)
Supplement: Supplementary file 1 — Supplementary Material 1 [file 12014_2024_9508_MOESM1_ESM.xlsx]

## Sheet: Shaheed-Kidney resarch bio
Shaheed-Supplementary table-S1
Sr. no	Accession	Description	Coverage [%]	Peptides	Score Sequest HT	2mm-S	3mm-S1	3mm-S2	3mm-S3	3mm-FS1	4mm-S1	4mm-S2	4mm-S3	Core-S1	Core-S2	Core-S3
1	A0A068C697	BCL2-associated athanogene 6	5	4	14.61	0.88	1.49	0.32	0.34	0.49	0.59	0.5	0.52	1.39	1.38	1.4
2	A0A068CA64	Mitochondrial apoptosis-inducing factor 1 transcript variant 1	36	16	132.69	4.38	4.61	3.77	4.59	4.41	4.57	4.86	4.6	4.41	4.7	4.35
3	A0A068F143	Glutathione peroxidase	37	6	32.51	1.21	1.15	-0.19	0.88	1.7	0.67	0.2	0.67	0.78	1.35	0.98
4	A0A075B7H9	Ig-like domain-containing protein	38	2	11.28	-1.56	-2.06	-1.24	-1.11	-1.7	-0.91	-1.02	-1.75	-2.03	-2.05	-2.27
5	A0A076GX53	NADH-ubiquinone oxidoreductase chain 5	6	2	10.19	-1.3	0.32	-1.9	-3.08	0.41	-2.88	-3.26	-3.49	-0.19	0.32	-0.07
6	A0A076JEH2	Cytochrome c oxidase subunit 1	7	1	11.67	-2.62	-2.4	-3.1	-1.32	-2.17	-1.78	-1.94	-2.27	-2.79	-2.51	-2.52
7	A0A076JFS8	ATP synthase subunit a	6	1	12.65	-2.83	-1.17	-2.11	-2.92	-3.03	-3.34	-3.15	-3.04	-1.66	-0.96	-1.45
8	A0A077ETG0	Tripartite motif containing 56	1	1	3.52	-1.77	-2	-1.93	-0.92	-1.59	-1.91	-1.18	-1.88	-2.16	-1.98	-1.94
9	A0A0A7BZH3	MHC class I antigen	25	6	24.12	-0.11	-1.75	0.44	0.86	-0.97	0.38	0.4	0.36	-1.15	-1.36	-1.07
10	A0A0D5BWD2	Complement component 1 Q subcomponent-binding protein, mitochondrial	52	8	161.11	3.55	2.2	4.14	5	2.81	4.46	4.7	4.52	2.76	2.52	2.48
11	A0A0E3KLW5	Nucleoside diphosphate linked moiety X-type motif 3	25	3	11.4	-0.38	-1.45	-1.01	0.52	-0.64	0.22	-0.65	-0.33	-0.96	-0.94	-1.17
12	A0A0G3Z801	MHC class II antigen	16	3	9.78	-1.47	-2.26	-0.29	-0.93	-1.97	-1.34	-1.02	-1.35	-1.97	-2.08	-2.1
13	A0A0H4IV20	Cytochrome P450 39A1	3	1	4.85	-1.56	-1.49	-2.41	-1.44	-1.17	-1.24	-1.4	-1.57	-1.29	-1.16	-1.43
14	A0A0H4J4B0	Cytochrome P450 4A21	26	11	48.2	0.15	2.01	2.03	-0.27	0.05	-0.66	-0.24	-0.32	1.15	1.96	1.66
15	A0A0K1TQQ0	Microsomal glutathione S-transferase 2	10	1	9.69	-0.13	-0.89	0.39	1.21	-0.18	0.83	0.88	0.75	-0.55	-0.55	-0.62
16	A0A0K1TQQ7	Carbonyl reductase 3	82	19	267.9	3.28	3.36	0.97	2.98	3.9	2.71	2.24	2.11	3.18	3.57	3.27
17	A0A0M3KL55	Interferon alpha-inducible protein 6	8	1	4.84	-0.69	0.54	-1.61	-2.2	-0.38	-1.4	-1.78	-1.36	0.27	0.74	0.32
18	A0A0M3KL57	Mitoribosomal protein ms38, mrps38	5	1	3.89	-1.72	-2.12	-1.7	-0.89	-1.77	-1.66	-0.96	-0.97	-2.34	-2.01	-2.22
19	A0A0M3KL59	Mitoribosomal protein us9m, mrps9	13	4	16.48	-1.1	-0.29	-0.52	-1.26	-0.74	-1.32	-1.49	-1.53	-0.43	-0.05	-0.23
20	A0A140UHW4	ICT1	4	1	4.41	-1.63	-0.05	-3.25	-2.87	-0.44	-2.8	-3.02	-2.13	-0.81	0.05	-0.36
21	A0A160EBY3	MHC class II antigen	16	3	15.28	2.08	0.71	3.08	3.1	1.1	2.44	2.72	2.82	1.05	0.92	0.94
22	A0A173G6G7	Septin 10	9	3	16.76	-1.52	-0.51	-1.33	-2.29	-1.02	-2.16	-1.79	-1.91	-0.92	-0.86	-0.8
23	A0A173G6H5	Septin-7	11	4	16.04	-0.67	0.46	-1.8	-1.43	-0.15	-1.39	-1.55	-0.86	0.04	0.07	0.19
24	A0A1D8MMA5	RNA helicase	7	4	15.97	-0.89	-0.92	-0.4	0.38	-0.64	-0.83	-0.27	0	-1.13	-1.68	-1.31
25	A0A1P8VJR2	Aminopeptidase	42	31	909.71	6.46	5.16	7.25	7.6	5.8	7.12	7.32	7.34	5.63	5.45	5.41
26	A0A1R7SPQ2	Dimethylaniline monooxygenase [N-oxide-forming]	26	9	43.44	2.33	3.8	1.41	1.63	3.58	1.62	1.32	1.5	3.15	3.95	3.41
27	A0A286ZHZ3	Component 3 of promoter of RISC	12	3	15.41	-0.25	-0.61	-1.21	-1.04	-0.08	-0.24	0.45	-0.1	-0.27	-0.58	-0.49
28	A0A286ZI01	LsmAD domain-containing protein	3	3	14.27	-0.95	-1.35	-0.12	-0.78	-1.4	-1	-0.56	-0.83	-1.14	-1.18	-1.19
29	A0A286ZI04	2-oxoisovalerate dehydrogenase subunit alpha	16	7	40.76	2.14	3.02	1.23	2.38	3.55	2.2	1.73	1.26	2.85	3.21	2.93
30	A0A286ZI52	Heterogeneous nuclear ribonucleoproteins A2/B1	32	13	120.92	3.24	3.31	1.62	1.67	3.66	1.8	1.72	2.42	3.18	3.33	3.31
31	A0A286ZID0	L-serine ammonia-lyase	31	8	64.48	4.02	3.59	4.61	5.2	4.04	5.07	5.2	4.75	3.65	3.69	3.57
32	A0A286ZID6	Uncharacterized protein	8	2	9.36	-1.82	-1.49	-2.93	-2.37	-1.81	-2.37	-2.23	-1.96	-1.59	-1.58	-1.61
33	A0A286ZID9	Uncharacterized protein	42	12	72.81	-0.71	1.22	-0.64	-3.28	0.56	-1.27	-2.04	-2.14	0.03	1.21	0.01
34	A0A286ZIE8	Uncharacterized protein	34	9	98.71	-0.72	1.95	-2.44	-1.81	-1.14	-1.33	-1.27	-2.09	1.1	1.78	1.34
35	A0A286ZIH1	Protein-tyrosine-phosphatase	4	5	16.31	-2.18	-1.93	-3.28	-2.75	-1.93	-2.7	-2.44	-2.95	-1.97	-2.01	-2.04
36	A0A286ZIJ9	ATP-dependent 6-phosphofructokinase	9	6	26.2	1.95	1.76	1.71	3.52	2.44	2.97	1.81	2.04	1.73	2.01	1.74
37	A0A286ZIR9	Aminotran_1_2 domain-containing protein	15	5	24.59	-0.22	-0.25	-0.48	1.31	0.25	0.61	0.98	0.7	1.36	0.75	1.56
38	A0A286ZIW5	2-hydroxyacyl-CoA lyase 2	28	10	63.48	1.36	2.2	0.33	2.33	2.36	2.1	2.21	1.35	2.14	2.36	2.17
39	A0A286ZJ25	28S ribosomal protein S7, mitochondrial	6	1	5.77	-2.11	-2.38	-2.01	-2.68	-2.33	-2.06	-2.38	-2.1	-2.09	-2.46	-2.25
40	A0A286ZJ74	Nucleoprotein TPR	5	9	42.58	1.31	1.78	0.33	0.54	1.95	0.98	2.57	-0.08	1.13	-0.84	0.58
41	A0A286ZJA6	TSC22 domain family protein 1 isoform X1	3	3	9.52	-0.88	-2.27	-2.27	0.26	-1.27	-1.57	-0.4	-0.59	-1.83	-1.84	-2
42	A0A286ZJA8	Translation initiation factor eIF-2B subunit alpha	7	2	7.94	-1.48	-1.55	-2.6	-2.12	-0.83	-1.32	-3.1	-1.95	-1.38	-1.31	-1.62
43	A0A286ZJC9	Uncharacterized protein	2	2	8.91	-2.48	-2.09	-0.73	-1.3	-3.14	-1.86	-1.79	-2.38	-2.67	-2.93	-2.87
44	A0A286ZJD1	DET1- and DDB1-associated protein 1	12	1	4.97	-2.85	-4.16	-1.95	-2.09	-3.42	-2.43	-1.98	-2.08	-4.08	-3.97	-3.7
45	A0A286ZJD8	Uncharacterized protein	17	6	62.75	2.47	1.1	3.63	3.57	1.85	3.28	3.21	3.27	1.6	1.5	1.4
46	A0A286ZJM7	Uncharacterized protein	1	1	3.27	-1.76	-1.7	-1.23	-1.16	-1.5	-1.34	-1.26	-1.78	-1.65	-1.97	-1.86
47	A0A286ZJV6	Annexin	43	18	118.73	4.48	4.72	1.73	2.83	5.19	2.92	2.12	3.38	4.73	5.01	4.94
48	A0A286ZJW8	Uncharacterized protein	6	1	2.97	-2.47	-2.06	-3.35	-2.72	-2.27	-2.43	-2.45	-2.25	-2.09	-2.46	-2.08
49	A0A286ZJX8	Platelet-activating factor acetylhydrolase	8	2	6.28	-2.32	-1.85	-1.03	-1.89	-2.18	-2.22	-2.48	-1.82	-2.04	-1.73	-2.11
50	A0A286ZJX9	Uncharacterized protein	10	9	46.25	1.01	0.46	0.37	1.39	0.84	1.22	2.06	0.87	0.55	0.26	0.39
51	A0A286ZK24	4-hydroxyphenylpyruvate dioxygenase	44	12	77.95	3.83	3.3	2.78	4.66	4.01	3.99	4.3	4.02	4.47	4.05	4.41
52	A0A286ZK35	Uncharacterized protein	23	6	25.11	0.79	1.56	-0.39	-0.57	1.6	-0.32	-0.34	-0.1	1.49	1.79	1.51
53	A0A286ZK38	Uncharacterized protein	16	9	49.62	1.57	3.09	-0.26	0.57	2.57	1.15	1.1	1.13	2.42	2.52	2.61
54	A0A286ZK62	Golgi SNAP receptor complex member 1	14	3	14.46	-0.02	-0.4	-0.39	-0.2	-0.07	0.06	0.35	0.14	-0.14	-0.34	-0.39
55	A0A286ZK95	Transcription and mRNA export factor ENY2	24	2	8.55	-1.1	-2.17	-0.22	-0.02	-1.54	-0.52	-0.45	-0.53	-1.83	-2.19	-2.07
56	A0A286ZKC5	HATPase_c domain-containing protein	36	22	173.83	2.35	3.19	0.92	1.27	3.14	1.51	1.45	1.78	3.2	3.25	3.13
57	A0A286ZKG0	Uncharacterized protein	4	5	19.17	-1.65	-0.98	-0.77	-1.56	-1.81	-1.67	-1.51	-1.89	-1.33	-1.37	-1.45
58	A0A286ZKM2	CYCLIN domain-containing protein	9	3	17.72	1.33	-0.48	-0.9	0.89	1.25	1.04	0.62	1.4	0.04	0.05	-0.09
59	A0A286ZKS7	Beta_elim_lyase domain-containing protein	10	3	15.48	-0.89	-0.14	-2.37	-0.84	-0.33	0.04	0.32	-1.01	-0.53	0.12	-0.38
60	A0A286ZKW2	Paraspeckle component 1	8	4	15.37	0.92	1.87	-0.8	-0.36	1.87	0.35	0.25	0.74	1.82	1.16	1.72
61	A0A286ZL42	Serine/threonine-protein phosphatase	32	8	43.81	-2.43	-2.04	-2.44	-1.11	-1.81	-1.91	-2.6	-2.3	-2.47	-2.34	-2.5
62	A0A286ZL51	Ribosomal_L23eN domain-containing protein	21	4	19.53	2.53	1.75	2.77	4.11	2.36	3.42	2.85	3.18	2.06	1.98	1.92
63	A0A286ZL61	Unconventional myosin-Ic isoform a	18	13	67.98	1.78	3.58	1.55	1.38	1.52	1.26	0.89	1.54	2.64	3.23	3.14
64	A0A286ZL65	Ribosomal protein L15	11	2	9.21	-0.98	0.24	-2.67	0.65	0.75	-0.45	-2.17	-1.66	-0.43	0.26	-0.15
65	A0A286ZLA1	Uncharacterized protein	11	1	3.24	-2.57	-3.49	-1.43	-2.3	-2.88	-1.73	-2.53	-3.02	-2.89	-3.11	-2.99
66	A0A286ZLF0	Uncharacterized protein	43	27	149.98	3.22	4.5	0.8	2.2	4.39	2.35	2.1	2.01	3.98	4.67	4.24
67	A0A286ZLG6	High mobility group AT-hook protein 1	9	1	5.77	-2.06	-3.36	-1.47	-0.93	-3.17	-1.74	-1.86	-1.52	-3.22	-3.89	-3.57
68	A0A286ZLP7	26S proteasome non-ATPase regulatory subunit 9	36	6	23.11	1.36	0.6	1.75	2.12	1.12	2.14	2.43	2.13	0.94	0.79	0.83
69	A0A286ZLS4	Peroxin-14	11	3	14.9	-0.22	-0.84	0.28	0.95	-0.46	0.76	1.05	0.25	-0.59	-0.99	-0.89
70	A0A286ZLU2	3-hydroxyanthranilate 3,4-dioxygenase	37	8	55.88	3.31	3.6	0.24	1.83	4.15	2.2	1.26	2.01	3.33	3.85	3.5
71	A0A286ZLZ0	cAMP-dependent protein kinase catalytic subunit beta	5	2	7.66	-3.02	-1.91	-3.08	-5.38	-3.18	-3.78	-3.63	-3.66	-2.48	-1.81	-1.9
72	A0A286ZM64	Uncharacterized protein	1	2	7.22	-2.15	-0.65	-1.55	-1.44	-1.07	-1.83	-1.64	-2.33	-1.39	-1.53	-1.46
73	A0A286ZM82	Calumenin	28	8	45.01	2.97	1.54	3.26	2.77	2.04	3.46	3.72	3.53	2.05	1.8	1.95
74	A0A286ZM96	Uncharacterized protein	26	6	70.74	-0.2	1.05	-1.16	-1.24	0.86	-1.09	-1.32	-1.33	0.39	1.09	0.63
75	A0A286ZMB6	Uncharacterized protein	1	1	5.04	-5.35	-4.61	-5.02	-5.27	-4.27	-5.61	-5.79	-5.02	-4.49	-5.22	-4.58
76	A0A286ZMH6	Uncharacterized protein	19	9	48.14	0.21	2.31	0.32	-1.64	0.6	-1.35	-1.17	-1.03	1.4	2.07	1.79
77	A0A286ZMM6	CULLIN_2 domain-containing protein	1	1	4.66	-2.99	-2.21	-3.13	-3.09	-2.54	-3.29	-2.9	-2.78	-2.27	-2.53	-2.14
78	A0A286ZMY6	FAS-associated factor 2	4	1	3.5	-4.73	-3.41	-4.1	-3.89	-3.86	-4.67	-5.18	-4.33	-3.55	-3.75	-3.63
79	A0A286ZN52	Proteasome subunit beta	32	6	42.74	1.1	0.18	1.26	2.06	0.57	1.84	2.02	1.18	0.32	0.16	0.29
80	A0A286ZN79	Uncharacterized protein	3	1	5.24	-3.25	-3.31	-3.51	-5.2	-3.05	-4.22	-2.89	-3.31	-3.28	-3.21	-3.36
81	A0A286ZNB3	28S ribosomal protein S21, mitochondrial	14	1	4.7	-3.33	-2.58	-3.29	-3.76	-3.28	-3.65	-4.38	-4.05	-2.81	-2.4	-2.65
82	A0A286ZND1	Arrestin_C domain-containing protein	6	2	12.77	-0.88	-1.66	-1.62	0.06	-1.09	-0.16	-0.44	-1.02	-1.47	-1.65	-1.6
83	A0A286ZND3	Arf-GAP domain-containing protein	2	1	3.58	-1.84	-3.38	-1.69	-1.28	-2.97	-1.06	-1.26	-1.67	-3.02	-3.06	-3.04
84	A0A286ZND5	Peroxiredoxin-1	40	9	85.57	5.11	3.88	5.24	6.23	4.54	5.79	6.11	5.94	4.24	4.14	4.01
85	A0A286ZNH3	2-iminobutanoate/2-iminopropanoate deaminase	74	7	262.8	4.66	3.77	5.25	5.62	4.12	5.53	5.4	5.16	4.07	4.07	3.86
86	A0A286ZNQ7	Uncharacterized protein	9	3	13.51	-1.44	-0.79	-2.39	-1.87	-0.84	-2.07	-1.91	-1.84	-0.45	-0.75	-0.43
87	A0A286ZNS2	Malic enzyme	17	8	38.58	2.32	1.46	1.97	3.48	1.9	2.9	3.16	2.52	1.42	1.63	1.31
88	A0A286ZP11	Protein S100	23	2	10.22	1.43	-0.96	2.05	2.32	0.02	2.39	1.98	2.06	-0.49	-0.29	-0.08
89	A0A286ZPE3	Helix-destabilizing protein	22	9	68.52	1.7	1.62	0.19	0.97	1.8	1	1.1	1.29	1.52	1.62	1.57
90	A0A286ZPP2	Uncharacterized protein	0	3	10.71	-0.68	-0.19	1.55	0.22	-1.42	0.35	0.59	0.39	-0.44	-0.59	-0.56
91	A0A286ZPT0	Coatomer subunit beta'	21	15	89.16	3.4	3.06	2.76	3.49	3.09	3.91	4.51	3.63	3.1	3	3.08
92	A0A286ZPT1	Uncharacterized protein	1	1	4.57	-3.89	-3.15	-3.81	-4.56	-3.99	-4.16	-3.89	-3.72	-3.57	-3.79	-3.41
93	A0A286ZQ00	C-C motif chemokine	15	3	9.05	0.11	-0.89	0.32	0.82	-0.35	0.8	0.55	0.73	-0.61	-0.71	-0.81
94	A0A286ZQ44	L-xylulose reductase isoform 1	67	11	140.18	3.62	3.19	4.05	4.97	3.77	4.6	4.5	3.98	3.27	3.3	3.14
95	A0A286ZQ79	Adenylate kinase isoenzyme 1	36	9	90.42	4.3	3.81	3.02	4.08	4.31	4.59	4.44	4.41	4.09	4.07	3.99
96	A0A286ZQ85	Uncharacterized protein	1	1	5.24	-1.21	-2.99	1.07	0.05	-3.43	-0.53	-0.38	-0.52	-1.96	-2.85	-2.38
97	A0A286ZQB1	Queuosine salvage protein	22	6	24.5	0.65	0.68	-0.18	1.2	1.27	0.36	-0.91	-0.33	0.19	0.92	0.51
98	A0A286ZQC1	Uncharacterized protein	24	5	26.27	0.78	0.76	0.19	0.76	1.41	0.2	0.44	0.73	0.96	0.9	0.74
99	A0A286ZQG6	Solute carrier family 22 member 8	11	6	34.17	2.63	3.27	0.82	0.52	2.71	0.93	0.87	1.77	2.87	3.33	2.94
100	A0A286ZQP6	Uncharacterized protein	5	3	13.82	-1.37	-0.98	-1.18	-1.33	-1.75	-1.57	-1.58	-1.63	-1.68	-1.09	-1.39
101	A0A286ZQV5	DnaJ homolog subfamily C member 13 isoform 1	9	14	70.28	0.62	2.71	0.7	0.16	-0.43	-0.05	0.26	0.23	1.91	2.59	2.38
102	A0A286ZQV9	BRISC and BRCA1-A complex member 1	4	1	4.37	-1.97	-1.27	-5.63	-1.98	-1.06	-2.03	-1.23	-1.73	-1.21	-1.53	-1.41
103	A0A286ZQY9	Ribulose-phosphate 3-epimerase	13	2	16.95	1.01	-0.07	0.83	2.01	0.63	1.83	1.78	1.55	0.29	0.25	0.28
104	A0A286ZQZ4	DAO domain-containing protein	10	3	12.79	-1.68	-0.93	-6.09	-1.47	-1.13	-2	-2.4	-2.86	-1.38	-0.79	-1.18
105	A0A286ZRE7	Ubiquitinyl hydrolase 1	2	1	5.49	-3.93	-3.78	-4	-3.99	-4.87	-5.17	-3.94	-3.61	-3.7	-3.57	-3.39
106	A0A286ZRH9	Uncharacterized protein	14	4	22.04	-0.12	-0.92	-0.24	0.63	-0.68	0.22	0.38	0.24	-0.89	-0.86	-1.08
107	A0A286ZRL1	ATP-dependent Clp protease proteolytic subunit	28	5	30.68	1.47	0.99	1.49	2.51	1.31	2.3	2.52	1.8	1.2	1.38	1.11
108	A0A286ZRN0	Uncharacterized protein	5	1	10.93	-5.7	-6.73	-5.08	-3.94	-5.26	-4.13	-4.04	-4.13	-6.16	-5.67	-5.08
109	A0A286ZRS0	Glutathione synthetase	35	12	88.1	3.77	2.48	4.71	5.1	3.25	4.47	4.91	4.52	2.99	2.83	2.85
110	A0A286ZRT5	Alpha-MPP	8	5	19.72	0.75	1.66	-0.4	1.27	1.31	1.03	0.86	0.21	1.21	1.71	1.28
111	A0A286ZRX0	Apoptosis-stimulating of p53 protein 2 isoform 1	1	1	4.04	-4.24	-4.44	-3.23	-4.25	-4.16	-4.17	-3.5	-4.32	-4.25	-4.44	-4.66
112	A0A286ZRX3	Uncharacterized protein	9	5	21.35	0.84	1.76	0.03	1.12	1.1	0.7	1.13	0.87	0.95	1.74	1.09
113	A0A286ZRX4	Uncharacterized protein	19	4	19.63	-0.47	0.62	-0.9	-0.56	0.64	-0.6	-1.04	-1.27	0.12	0.72	0.12
114	A0A286ZRX9	Exosome complex component RRP45	2	1	4.82	-3.2	-3.71	-3.28	-2.07	-3.9	-2.56	-2.27	-2.79	-3.75	-4.61	-3.93
115	A0A286ZS39	Agrin	13	18	99.11	4.26	2.52	4.62	4.97	3.09	4.61	4.9	4.8	3.19	2.8	2.85
116	A0A286ZSD6	Glycerol-3-phosphate dehydrogenase	17	8	39.46	0.97	0.8	2.4	2.09	0.82	1.65	2.03	1.44	0.96	0.99	0.77
117	A0A286ZSJ9	AdoHcyase_NAD domain-containing protein	23	11	68.4	-0.33	-0.32	-1.48	1.01	0.25	0.79	-1.63	0.14	-0.69	-0.32	-0.83
118	A0A286ZSR0	Serine hydroxymethyltransferase	23	12	61.51	2.66	2.52	2.79	3.53	3.13	3.64	2.4	3.28	2.31	2.83	2.37
119	A0A286ZST3	Uncharacterized protein	35	15	327.43	4.22	4.77	3.84	5.07	4.83	5.29	5.23	4.42	4.48	4.91	4.52
120	A0A286ZSW6	Uncharacterized protein	22	11	64.79	4.23	3.97	3.06	3.38	4.35	4.01	4.6	4.42	4.36	4.18	4.11
121	A0A286ZT08	Inactive hydroxysteroid dehydrogenase-like protein 1 isoform X1	5	2	5.9	-1.76	-0.21	-1.92	-1.61	-1.41	-1.75	-1.39	-1.72	-0.88	-0.27	-0.56
122	A0A286ZT78	Uncharacterized protein	21	9	36.49	-1.68	-1.63	-2.9	-1.55	-1.22	-2.33	-2.18	-1.78	-1.61	-1.38	-1.47
123	A0A286ZT99	Inter-alpha-trypsin inhibitor heavy chain H4	13	8	42.18	1.61	-0.17	1.08	2.4	1.02	2.33	2.33	1.76	0.71	0.6	0.72
124	A0A286ZTA4	Fructose-bisphosphate aldolase	56	18	509.29	6.01	5.6	5.35	7.26	6.14	6.64	6.97	6.36	5.6	5.74	5.56
125	A0A286ZTC9	Uncharacterized protein	12	5	37.23	2.59	0.67	2.61	3.8	1.53	3.67	3.82	3.02	1.5	0.84	1.28
126	A0A286ZTD8	Uncharacterized protein	27	7	37.71	0.25	-0.1	-0.81	-0.22	0.31	-0.33	-0.22	-0.11	0.06	-0.03	-0.01
127	A0A286ZTF6	Nucleolar protein 7	4	1	3.16	-1.87	-2.97	-2.97	-0.43	-2.19	-0.96	-0.83	-1.04	-2.68	-3.36	-2.71
128	A0A286ZTK0	Rap-GAP domain-containing protein	1	1	3.11	-1.99	-1.12	-4.59	-2.65	-1.56	-2.83	-2.16	-3.35	-1.52	-1.22	-1.43
129	A0A286ZTN5	Uncharacterized protein	11	4	20.23	0.37	-0.07	-0.82	0.33	0.29	-0.11	0.83	0.51	0.04	-0.09	-0.09
130	A0A286ZTX3	CN hydrolase domain-containing protein	6	3	10.43	0.58	-0.33	0.83	1.71	-0.08	1.25	1.41	1.22	-0.11	-0.12	-0.05
131	A0A286ZU22	AP-2 complex subunit mu	18	6	27.32	-0.4	1.61	-1.84	-0.97	1.01	-0.4	-0.87	-0.93	0.8	0.91	1.05
132	A0A286ZU72	Uncharacterized protein	2	1	5.08	-3.42	-2.03	-2.17	-3.29	-2.15	-2.75	-4.18	-3.41	-2.73	-2.12	-2.61
133	A0A286ZU97	Uncharacterized protein	22	7	33.18	0.75	3.32	0.23	0.39	1.48	0.26	0.23	0.05	2.48	2.87	2.63
134	A0A286ZUI1	Dihydropyrimidine dehydrogenase [NADP(+)]	27	19	109.69	-1.23	-1.06	-1.29	-0.87	-0.49	-0.94	-1.28	-1.36	-1.11	-0.92	-1.09
135	A0A286ZUI3	Tr-type G domain-containing protein	28	8	155.09	3.59	4.41	1.32	3.31	4.3	3.08	2.2	2.82	4.13	4.36	4.25
136	A0A286ZUS4	MICOS complex subunit	40	8	50.66	2.49	1.81	2.6	2.99	1.81	3.38	3.58	2.89	2.14	2.01	1.96
137	A0A286ZUW0	Glutamine--fructose-6-phosphate transaminase (isomerizing)	17	8	40.28	0.52	1.61	0.32	0.04	0.62	-0.24	-0.04	0.09	1.17	1.64	1.5
138	A0A286ZUW5	Procollagen-proline 4-dioxygenase	11	4	20.54	-0.6	-1.2	0.13	-1.42	-0.58	-1.29	-1.29	-0.82	-0.81	-0.93	-0.92
139	A0A286ZUY9	Alpha-1B-glycoprotein	8	4	21.57	0.79	-1.7	0.44	2.13	-0.05	2.45	2.17	1.5	-0.27	-0.56	-0.25
140	A0A286ZV59	Uncharacterized protein	1	1	4.37	-1.44	-1.14	-1.39	-1.79	-2.28	-2.2	-1.5	-1.77	-2.01	-1.94	-1.81
141	A0A286ZV95	Transmembrane emp24 domain-containing protein 10	26	5	35.46	1.66	1.35	-0.71	0.73	1.87	0.63	0.83	1.61	1.64	1.57	1.47
142	A0A286ZV97	AIG1-type G domain-containing protein	14	3	8.87	-4.49	-4.56	-4.44	-4.59	-4.33	-4.14	-5.18	-4.04	-4.32	-4.41	-4.35
143	A0A286ZVA8	Uncharacterized protein	6	4	14.94	-0.17	1.54	-1.31	-0.77	0.77	-0.16	-0.03	0	0.97	-0.1	0.83
144	A0A286ZVE3	Pinin	9	5	18.66	-0.04	-0.73	1.2	1.04	-0.24	0.7	0.88	0.89	-0.2	-0.74	-0.39
145	A0A286ZVG0	Saposin-B-Val	32	14	123.83	4.55	2.89	4.87	5.6	3.56	5.33	5.22	5.19	3.43	3.29	3.28
146	A0A286ZVL0	Heterogeneous nuclear ribonucleoprotein U	27	18	129.65	4.89	5.02	3.57	5.57	5.39	4.77	5.51	5.09	4.89	3.97	4.61
147	A0A286ZVS0	Splicing factor 3B subunit 3	12	11	48.8	2.04	1.45	1.54	3.01	1.4	2.65	3	2.43	1.62	0.5	1.51
148	A0A286ZW70	Peptidyl-prolyl cis-trans isomerase	37	9	49.43	3.76	3.57	0.56	2.62	4.12	2.3	2.07	2.71	3.56	3.83	3.67
149	A0A286ZWJ9	Succinate--CoA ligase [GDP-forming] subunit beta, mitochondrial	53	21	257.53	5.27	5.85	3.99	6.16	6.21	5.25	4.54	4.24	5.75	6	5.7
150	A0A286ZWK2	Uncharacterized protein	40	23	212.56	4.81	5.22	2.83	3.98	5.75	3.95	4.1	4.45	5.2	5.19	5.19
151	A0A286ZWM5	Pannexin_like domain-containing protein	1	1	4.9	-1.58	-0.55	-2.01	-2.73	-0.6	-2.29	-3.7	-2.26	-0.87	-0.35	-0.91
152	A0A286ZWP7	Maturin	13	1	3.77	-4.72	-5.28	-4.23	-3.87	-4.39	-3.14	-3.8	-3.55	-4.63	-4.4	-4.57
153	A0A286ZWQ3	Anaphase-promoting complex subunit CDC26	10	1	4.22	-1.71	-3.29	-0.76	-0.76	-2.86	-1.15	-0.9	-1.02	-3.16	-3.62	-3.23
154	A0A286ZWQ9	Uncharacterized protein	23	6	29.99	2.32	1.39	3.12	3.61	1.91	3.09	3.3	2.79	1.88	1.69	1.64
155	A0A286ZWS0	SH3 domain-binding glutamic acid-rich-like protein	56	3	14.14	1	0.3	1.38	2	0.8	1.02	1.73	1.42	0.36	0.21	0.14
156	A0A286ZWS8	Uncharacterized protein	1	1	3.51	1.24	-3.01	3.48	1.96	-4.18	2.45	2.46	2.26	-0.97	-3.21	-2.38
157	A0A286ZWU2	Uncharacterized protein	3	2	5.62	-1.07	-1.3	-1.69	-0.26	-0.74	-1.34	-0.09	-0.42	0.55	-0.06	0.71
158	A0A286ZWZ5	AA_TRNA_LIGASE_II domain-containing protein	7	3	10.22	-2.05	-1.65	-1.65	-1.31	-1.72	-1.33	-0.95	-2.01	-2.14	-1.45	-1.87
159	A0A286ZWZ7	WD_REPEATS_REGION domain-containing protein	1	1	3.84	-4.63	-4.57	-2.84	-3.68	-4.36	-4.49	-4.77	-4.71	-4.6	-4.21	-4.85
160	A0A286ZX14	Uncharacterized protein	3	3	11.36	-1	-0.2	-1.74	-1.9	-0.05	-2.07	-1.97	-1.02	-0.24	-1.4	-0.51
161	A0A286ZX31	WD_REPEATS_REGION domain-containing protein	11	5	20.69	0.26	1.61	-2.31	-0.95	0.91	-0.8	-1.3	-0.41	1.26	1.75	1.59
162	A0A286ZX74	Uncharacterized protein	10	2	18.45	-2.12	-3.1	-1.69	-1.1	-2.35	-1.6	-1.53	-1.52	-2.68	-2.86	-2.84
163	A0A286ZXC4	CUE domain-containing protein 2	5	1	5.67	-2.35	-3.52	-0.76	-1.35	-2.9	-1.26	-1.39	-1.49	-3.29	-3.26	-3.28
164	A0A286ZXF1	Cytochrome-b5 reductase	18	8	53.15	2.37	2.95	0.86	2.21	2.88	1.61	1.35	1.36	2.59	3.06	2.58
165	A0A286ZXK8	[Acyl-carrier-protein] S-malonyltransferase	11	3	14.61	0.16	-0.57	-0.15	0.87	-0.15	0.87	0.99	0.74	-0.45	-0.42	-0.56
166	A0A286ZXQ0	GB1/RHD3-type G domain-containing protein	4	2	8.04	0.63	1.54	-1.6	-0.18	1.03	-0.08	-0.49	0.43	1.24	1.52	1.52
167	A0A286ZXR9	Uncharacterized protein	12	3	13.86	2.36	1.64	0.9	3.24	2.21	3.06	3.37	2.58	1.96	1.85	1.83
168	A0A286ZXT7	L-lactate dehydrogenase	33	11	90.51	4.08	2.96	3.79	4.96	3.62	4.73	4.82	4.5	3.53	3.36	3.48
169	A0A286ZXU2	Uncharacterized protein	23	44	213.48	4.03	4.91	2.73	3.54	4.17	3.66	4.62	3.34	4.32	3.72	4.56
170	A0A286ZY28	Coiled-coil domain-containing protein 25	10	2	7.51	-1.27	-1.39	-2.82	-1.93	-0.96	-1.58	-2.13	-1.84	-1.17	-1.01	-1.38
171	A0A286ZY95	Fibronectin	10	16	67.01	-4.12	-4.95	-4.06	-3.24	-4.47	-2.84	-3.12	-3.71	-4.21	-4.95	-5.03
172	A0A286ZYB0	Uncharacterized protein	10	5	23.19	0.31	1.61	-0.9	-0.53	0.95	0.1	-0.3	-0.62	1.28	1.78	1.38
173	A0A286ZYD4	FERM domain-containing protein	7	4	18.76	-0.51	1.41	-1.37	-1.28	-0.67	-1.19	-1.66	-1.07	0.57	1.1	0.92
174	A0A286ZYE6	Isocitrate dehydrogenase [NADP]	52	21	252.34	5.13	5.73	3.65	6.06	6.09	5.41	5.18	4.15	5.61	6.02	5.75
175	A0A286ZYE7	Heterogeneous nuclear ribonucleoprotein D-like isoform a	18	7	45.4	0.63	-0.13	0.19	0.95	0.38	0.68	1.11	1.16	0.16	-0.3	0.15
176	A0A286ZYQ7	Ig-like domain-containing protein	19	2	11.18	-1.01	-2.63	-0.81	-0.14	-1.93	-0.07	-0.23	-0.51	-2.11	-2.76	-2.26
177	A0A286ZYY8	Uncharacterized protein	10	12	55.99	1.5	2.81	1.58	1.76	2.12	1.58	1.39	2.6	2.43	1.07	2.27
178	A0A286ZYZ5	SERPIN domain-containing protein	15	6	24.11	0.28	-0.86	-0.39	0.66	0.1	0.94	0.58	0.31	-0.54	-0.47	-0.65
179	A0A286ZZ08	Uncharacterized protein	2	2	6.09	-4.33	-2.34	-3.79	-4.9	-3.92	-5.11	-5.41	-4.29	-2.71	-2.38	-2.53
180	A0A286ZZ12	2',3'-cyclic-nucleotide 3'-phosphodiesterase	7	2	9.13	-3.1	-2.93	-3.2	-3.84	-2.75	-3.41	-2.99	-3.99	-3.08	-3.01	-2.92
181	A0A286ZZ49	Uncharacterized protein	25	8	40.28	3.23	3.66	1	3	4.19	2.59	2.3	2.58	3.13	3.77	3.22
182	A0A286ZZ97	Uncharacterized protein	25	9	43.02	2.69	1.93	2.13	1.75	2.19	2.17	2.9	2.67	2.17	1.88	2.24
183	A0A286ZZH6	Uncharacterized protein	7	1	2.99	-1.33	-0.48	-3.92	-3.5	-2.09	-2.95	-3.07	-1.48	-0.42	-0.13	-0.38
184	A0A286ZZM7	Thioredoxin domain-containing protein 17	69	6	92.66	3.86	2.88	2.92	4.61	3.43	4.31	4.32	3.99	3.08	3.11	2.94
185	A0A286ZZZ6	Uncharacterized protein	3	2	7.41	-2.99	-3.23	-0.31	-1.56	-2.76	-2.02	-1.57	-2.19	-2.9	-3.04	-3.12
186	A0A287A001	DnaJ homolog subfamily C member 10	2	1	3.95	-4.57	-4.69	-4.94	-4.94	-5.26	-4.94	-5.03	-5.35	-4.89	-4.93	-4.8
187	A0A287A023	Uncharacterized protein	7	3	10.88	1.39	0.27	0.36	2.1	0.88	1.55	1.32	1.43	0.65	0.63	0.45
188	A0A287A080	Annexin	51	16	76.13	3.43	2.79	3.34	2.07	3.32	3.03	3.74	3.91	3.07	3.04	2.95
189	A0A287A088	Transmembrane protein 199	7	1	5.25	-2.67	-3.41	-1.93	-2.35	-2.98	-2.01	-1.71	-1.95	-3.07	-3.2	-3.17
190	A0A287A0K0	Uncharacterized protein	11	3	12.58	-0.56	-1.29	-0.7	0.48	-1.16	-0.09	0.12	-0.38	-1.27	-1.39	-1.08
191	A0A287A0Q2	Uncharacterized protein	14	5	20.93	1.26	0.88	1.87	0.82	1.04	1.69	1.97	1.72	1.16	0.92	0.97
192	A0A287A0S1	Uncharacterized protein	5	1	4.86	-0.1	-0.81	-0.86	-1.14	-0.47	-0.14	-0.17	0.28	-0.39	-0.53	-0.69
193	A0A287A140	Uncharacterized protein	15	3	10.89	-2.12	-1.22	-3.02	-3.09	-1.33	-2.82	-3.06	-3.63	-1.83	-1.14	-1.37
194	A0A287A1G4	PDZ and LIM domain protein 5 isoform X8	13	5	24.52	1.02	1.89	2.38	1.54	1.18	0.99	1.41	0.9	1.32	1.21	1.32
195	A0A287A1K2	Sulfatase domain-containing protein	16	7	43.44	3.58	2.21	4.78	4.72	2.77	4.2	4.34	4.48	2.53	2.45	2.21
196	A0A287A1P5	Pribosyltran_N domain-containing protein	16	4	19.32	-2.65	-2.46	-1.43	-0.91	-2.09	-1.06	-1.58	-2	-2.76	-2.58	-2.68
197	A0A287A1S4	Uncharacterized protein	21	5	22.95	0.34	0.22	0.82	0.48	-0.13	1.01	1.28	1.17	0.18	0.14	0.23
198	A0A287A1U0	VPS10 domain-containing protein	8	6	25.06	0.72	0.04	1.19	1.45	0.38	1.41	1.65	1.52	0.31	0.2	0.13
199	A0A287A225	Diphosphomevalonate decarboxylase	6	2	16.01	0.07	-0.88	0.42	1.16	-0.3	0.79	0.78	0.28	-0.51	-0.9	-0.76
200	A0A287A227	Dolichyl-phosphate-mannose--protein mannosyltransferase	1	1	4.09	-3.85	-2.5	-3.91	-4.85	-4.74	-4.22	-5.94	-5.08	-3.01	-2.51	-2.44
201	A0A287A286	TRASH domain-containing protein	10	2	17.28	2.34	2.96	1.77	2.14	2.63	1.42	1.75	2.09	2.78	3.19	2.81
202	A0A287A2D9	Uncharacterized protein	1	1	2.83	-0.52	0.54	0.16	-0.18	0.33	-0.76	-0.42	-0.33	0.17	0.05	0.31
203	A0A287A2E8	Receptor protein-tyrosine kinase	1	1	5.32	-3.95	-3.81	-2.89	-4.02	-4.37	-4.55	-4.03	-4.47	-3.9	-3.37	-3.69
204	A0A287A2J3	Cysteinyl-tRNA synthetase	24	10	47.63	1.12	2.25	0.37	0.11	1.41	0.35	0.3	0.13	1.93	2.43	2
205	A0A287A2J4	Ubiquitin-like domain-containing protein	8	2	8.46	-2.3	-3.15	-2.42	-1.53	-3.17	-1.8	-1.63	-1.47	-2.64	-3.18	-3.35
206	A0A287A2J9	CULLIN_2 domain-containing protein	6	4	15.09	-0.61	0.69	-0.17	-0.68	0.38	-0.77	-1.16	-1.11	0.25	0.45	0.37
207	A0A287A2S6	Uncharacterized protein	10	2	8.33	0.41	-1.21	1.36	0.86	-0.15	1.13	1.23	1.37	-0.44	-0.53	-0.36
208	A0A287A2T4	Tetraspanin	5	1	4.7	-1.89	-3.13	-2.09	-1.65	-2.47	-2.41	-1.9	-1.77	-3.06	-2.92	-2.93
209	A0A287A2X0	IF rod domain-containing protein	5	3	10.5	-1.29	-2.11	-1.56	-1.02	-2.42	-1.41	-1.07	-1.97	-1.06	-0.69	-2.46
210	A0A287A310	Neutral cholesterol ester hydrolase 1 isoform b	6	2	7.73	-0.7	-1.36	-1.64	-0.28	-1	-0.51	-0.47	-0.44	-0.74	-0.97	-0.84
211	A0A287A328	Uncharacterized protein	13	3	11.63	-1.45	-0.14	-1.41	-3.02	-1.68	-2.8	-2.4	-1.77	-0.49	-0.12	-0.25
212	A0A287A361	Uncharacterized protein	16	2	6.29	-2.39	-2.65	-2.66	-2.95	-2.38	-3.21	-2.69	-2.96	-2.22	-2.49	-2.66
213	A0A287A3A0	Secreted frizzled-related protein 4	8	2	7.98	0.13	-2.48	-0.08	0.89	-0.84	0.7	0.52	0.23	-1.58	-1.63	-1.69
214	A0A287A3A3	Uncharacterized protein	14	17	86.04	-2.03	-2.68	-0.59	-0.86	-2.4	-1.43	-0.75	-1.66	-2.81	-2.64	-2.45
215	A0A287A3G7	Uncharacterized protein	3	1	5.51	-2.51	-0.89	-2.33	-1.46	-2.37	-2.49	-1.86	-2.22	-1.95	-3.52	-2.21
216	A0A287A3H8	Phosphoinositide phospholipase C	2	1	2.6	-4.09	-5.21	-4.19	-3.48	-4.74	-3.03	-2.98	-3.84	-4.34	-5.02	-5.16
217	A0A287A3K1	Uncharacterized protein	6	1	4.59	-3.89	-4.56	-4.04	-4.04	-4.05	-3.54	-3.38	-3.73	-4.15	-4.7	-4.39
218	A0A287A3Q5	Lysine--tRNA ligase	6	6	24.26	1.64	1.87	-0.7	0.7	2.34	1.12	0.79	0.76	2.07	2.04	2.07
219	A0A287A3W3	Pyrroline-5-carboxylate reductase	5	1	5.37	-1.7	-0.55	-3.12	-0.79	-0.58	-0.1	-1.89	-2.18	-0.92	-1.01	-0.88
220	A0A287A3X7	Microtubule-associated protein	13	20	113.99	4.78	3.85	4.42	5.2	4.16	4.78	5.48	4.49	3.91	3.59	3.75
221	A0A287A496	Alkylated DNA repair protein alkB homolog 5	4	1	4.34	-4.26	-5.42	-4.37	-3.34	-4.08	-3.92	-3.63	-3.34	-5.1	-5.64	-4.95
222	A0A287A4F2	Splicing factor, proline-and glutamine-rich isoform X1	8	7	32.6	2.71	3.01	2.49	2.72	3.19	3.03	2.78	2.65	3.02	2.37	2.87
223	A0A287A4H2	Transcriptional activator protein Pur-beta	16	2	14.41	-3.04	-2.89	-2.44	-3.54	-2.46	-3.68	-3.69	-3.38	-2.81	-2.74	-2.74
224	A0A287A4L1	Calcium-transporting ATPase	9	7	38.66	-0.25	0.22	0.62	-1.01	-0.71	-0.79	-1	-0.76	0.12	0.4	0.2
225	A0A287A4R1	Uncharacterized protein	30	8	201.38	-1.07	-0.78	-1.62	-0.87	-1.04	-0.59	-1.72	-2.07	-0.89	-1.15	-1.3
226	A0A287A4T2	Electron transfer flavoprotein subunit alpha	53	11	123.29	3.32	4.19	2	2.36	3.93	2.45	2.17	2.5	4.08	4.39	4.09
227	A0A287A4T8	Glyoxylate reductase 1 homolog	2	1	4.79	-3.92	-2.7	-2.85	-3.32	-3.75	-3.69	-4.08	-3.78	-3.53	-4.59	-3.59
228	A0A287A4U2	Uncharacterized protein	4	3	13.58	-1.03	0.3	-2.01	-1.85	-1.17	-1.66	-1.62	-1.35	0.09	0.34	0.11
229	A0A287A519	Protein-tyrosine-phosphatase	3	3	12.49	-1.3	-2.41	-0.26	-0.44	-1.89	-1.05	-0.81	-0.75	-1.96	-2.16	-2
230	A0A287A567	Sodium/hydrogen exchanger	3	2	8.7	-2.22	-1.02	-2.14	-3.6	-4.76	-4.28	-3.61	-3.07	-1.59	-0.94	-1.12
231	A0A287A5E8	Uncharacterized protein	2	2	7.87	-4.2	-2.93	-4.05	-3.71	-4.41	-3.8	-4.68	-4.21	-3.59	-5.02	-3.93
232	A0A287A5G5	15-oxoprostaglandin 13-reductase	16	6	28.76	2.34	1.1	1.86	3.16	1.82	2.51	3.28	2.55	1.28	1.34	1.07
233	A0A287A5S1	START domain-containing protein	12	4	22.33	0.57	0.62	-1.08	-0.7	1.17	-0.24	-0.73	-0.1	0.46	0.84	0.57
234	A0A287A5S7	Dimethylargininase	39	8	41.15	2.23	0.93	0.75	2.01	1.59	2.59	2.57	2.31	1.58	1.49	1.57
235	A0A287A5V7	Amyloid-like protein 2 isoform 1	15	7	24.08	2.17	1.31	2.48	2.64	1.65	2.62	2.86	2.71	1.65	1.52	1.48
236	A0A287A5X0	Glyoxylate reductase/hydroxypyruvate reductase	32	7	69.92	2.73	2.73	1.72	3.2	2.92	3.42	3.2	2.99	2.73	2.91	2.7
237	A0A287A5Y1	Haloacid dehalogenase-like hydrolase domain-containing protein 3	33	6	25.84	1.24	1.3	0.11	0.33	1.64	0.78	0.41	0.41	1.3	1.62	1.26
238	A0A287A608	Uncharacterized protein	42	40	185.28	-2.42	-3.12	-2.89	-1.91	-3.54	-2.95	-1.87	-2.72	-3.26	-3.6	-3.46
239	A0A287A699	Heterogeneous nuclear ribonucleoprotein K	39	14	120.39	-3.02	-3.37	-3.11	-3.27	-2.97	-3.22	-2.94	-2.53	-3.33	-3.23	-3.19
240	A0A287A6F5	Prostaglandin reductase 3 isoform 1	22	5	28.11	1.45	0.72	1.52	2.28	1.14	2.1	2.07	1.88	1.03	1	0.91
241	A0A287A6H2	PDZ domain-containing protein	2	1	4.38	-2.52	-0.96	-2.25	-3.82	-1.49	-2.88	-3.64	-3.79	-1.2	-1.12	-1.05
242	A0A287A6K7	Adipocyte plasma membrane-associated protein	21	8	37.73	2.04	1.46	1.75	2.94	1.75	2.59	2.76	2.7	1.75	1.71	1.68
243	A0A287A6L6	RING-type domain-containing protein	2	1	3.26	-2.09	-1.61	0.91	-1.69	-1.61	-1.35	-1.04	-1.37	-1.71	-1.69	-1.71
244	A0A287A6P1	Actin-depolymerizing factor	14	7	44.32	2.22	2.51	1.2	1.25	3.01	1.46	1.08	1.61	2.56	2.78	2.8
245	A0A287A6R2	Uncharacterized protein	17	4	18.29	0.11	1.33	-1	-1.38	0.07	-0.52	-0.54	-0.18	0.9	0.83	1.06
246	A0A287A6V9	Carboxymethylenebutenolidase homolog	28	6	34.06	2.12	1.62	0.91	2.51	2.09	2.44	2.73	2.61	1.74	1.8	1.66
247	A0A287A769	Uncharacterized protein	4	4	15.74	-0.68	0.52	0.88	0.37	-0.87	-0.16	-0.03	-0.6	-0.05	0.46	0.36
248	A0A287A7F4	3'-phosphoadenosine-5'-phosphosulfate synthase	4	2	10.86	-2.25	-1.28	-1.71	-1.69	-1.41	-1.48	-2.02	-2.24	-1.42	-1.84	-1.41
249	A0A287A7F5	60S ribosomal protein L31	22	3	17.98	1.32	1.98	-0.21	0.56	1.57	0.83	0.3	1.12	1.62	2	1.83
250	A0A287A7G8	Histone H2B	41	6	366.79	0.5	-0.31	0.89	1.55	0.18	1.07	1.33	1.13	-0.36	-1.27	-0.9
251	A0A287A7R1	N-acetyltransferase domain-containing protein	8	2	6.22	-0.96	0.68	-3.47	-2.42	-0.48	-2.08	-2.53	-2.03	0.03	0.45	0.19
252	A0A287A7R4	Multifunctional fusion protein	24	24	242.38	-1.13	-2.86	-2.39	-0.03	-1.95	-0.71	-0.43	-0.97	-2.45	-2.56	-2.41
253	A0A287A7V3	Beta-hexosaminidase	36	14	88.96	3.46	2.27	4.29	4.69	2.87	4.21	4.18	4.3	2.66	2.62	2.38
254	A0A287A808	Cytochrome c oxidase subunit	53	4	33.48	0.24	-0.68	2.09	0.77	-0.21	1.3	1.09	1.21	-0.13	-0.27	-0.54
255	A0A287A835	PlsC domain-containing protein	3	1	4.65	-3.8	-1.47	-3.53	-5.34	-4.51	-4.91	-5.27	-4.09	-2.03	-1.6	-2.22
256	A0A287A853	Uncharacterized protein	11	3	17.27	-1.05	-0.14	-2.36	-2.15	-1.4	-2.02	-2.02	-1.83	-0.59	-0.19	-0.38
257	A0A287A8E1	AP-1 complex subunit mu-1	17	6	26.56	0.78	1.91	-1.42	0.41	1.6	0.41	-0.1	0.08	1.51	1.48	1.5
258	A0A287A8H7	Nudix hydrolase domain-containing protein	13	2	8.91	-1.35	-1.13	-1.59	-2	-0.84	-2.17	-2.85	-1.85	-1.36	-1.07	-1.31
259	A0A287A8I4	Uncharacterized protein	9	5	27.16	-0.73	1.28	-2.82	-1.34	0.39	-1	-1.34	-1.72	0.65	1.33	0.94
260	A0A287A8Y0	Protein TSSC4	8	2	8.91	-1.36	-1.68	-0.08	-0.7	-1.75	-1	-0.96	-0.75	-1.76	-1.91	-1.82
261	A0A287A906	Beta-galactosidase	4	2	5.98	-3.3	-3.88	-2.32	-2.05	-3.61	-2.63	-2.43	-3.01	-3.94	-3.72	-3.49
262	A0A287A928	Uncharacterized protein	2	1	5.31	-1.56	-1.97	-0.07	-0.61	-1.87	-0.86	-0.89	-1.1	-1.69	-1.79	-1.21
263	A0A287A9J9	MFS domain-containing protein	2	1	4.13	-2.22	-1.27	-1.02	-3.04	-3.31	-3.24	-2.92	-2.56	-1.5	-1.06	-1.28
264	A0A287A9W3	Uncharacterized protein	15	2	13.97	1.56	0.26	0.85	1.78	0.87	1.84	1.99	1.92	0.68	0.61	0.59
265	A0A287A9Y6	40S ribosomal protein S7	48	7	47.11	2.61	3.34	1.73	1.47	3.15	1.81	1.04	2.29	2.97	3.52	3.21
266	A0A287AA07	Exocyst complex component 8	3	2	6.29	-0.58	0.85	-1.94	-1.63	0.13	-1.44	-1.55	-1.52	0.58	0.69	0.74
267	A0A287AA08	Tetraspanin	8	3	9.65	-0.25	-1.53	1.33	0.33	-1	0.32	0.52	0.57	-1.09	-1.02	-0.99
268	A0A287AA21	Enoyl-CoA hydratase, mitochondrial	52	13	397.06	4.47	5.38	3.29	5.25	5.93	4.7	3.83	4.07	4.99	5.52	5.13
269	A0A287AA47	GCS light chain	12	2	12.12	-0.85	0.02	-1.57	-1.73	-0.02	-1.48	-2.16	-1.22	0	0.04	0.05
270	A0A287AAA2	Uncharacterized protein	1	1	10.15	-4.2	-4.11	-4.16	-5.17	-3.68	-4.59	-4.36	-3.64	-4.04	-3.94	-3.87
271	A0A287AAG0	UDP-N-acetylhexosamine pyrophosphorylase-like protein 1	15	6	24.97	0.64	0.93	-1.32	-0.44	1.3	-0.47	-0.93	-0.7	0.86	1.06	0.82
272	A0A287AAG7	Uncharacterized protein	2	1	4.87	-1.46	-0.24	-1.44	-3.66	-0.24	-2.38	-2.85	-2.67	-0.5	0.01	-0.44
273	A0A287AAI5	Protein numb homolog	4	2	8.58	0.12	1.55	-0.32	0.27	1.17	-0.42	-0.5	-0.48	0.85	0.79	0.85
274	A0A287AAM6	ESCRT-II complex subunit VPS25	20	4	12.47	0.61	0.27	0.06	0.08	0.59	0.71	0.73	1.12	0.56	0.42	0.42
275	A0A287AAP0	Fumarylacetoacetate hydrolase domain-containing protein 2	68	15	359.5	4.31	4.5	3.73	4.75	4.74	4.95	4.74	4.41	4.02	4.4	4
276	A0A287AAR5	Acyl carrier protein	21	4	108.42	3.77	2.69	4.03	4.43	3.03	4.41	4.62	4.48	3.2	3	3.04
277	A0A287AAV0	GTP-binding protein 1	1	1	4.38	-0.74	0.26	-3.25	-2.37	0.25	-1.81	-2.6	-1.69	-0.1	0.08	-0.01
278	A0A287AB66	COP9 signalosome complex subunit 6	10	3	13.73	-0.39	-0.21	-1.25	-0.14	0.04	-0.62	-0.47	-0.43	-0.35	-0.26	-0.22
279	A0A287AB67	Transcription initiation factor IIF subunit alpha	9	3	15.32	-1.31	-2.39	-0.34	-0.24	-1.65	-0.54	-0.31	-0.59	-1.93	-2.76	-2.18
280	A0A287ABA6	Na(+)-dependent phosphate cotransporter 2A	6	3	12.79	-3.28	-2.09	-0.75	-3.86	-3.29	-4.19	-3.85	-3.77	-2.36	-2.16	-2.09
281	A0A287ABD7	Uncharacterized protein	4	3	12.21	-0.95	-0.75	-1.95	-0.67	-0.53	-0.6	-0.46	-0.61	-0.83	-1.63	-0.89
282	A0A287ABH0	Citramalyl-CoA lyase, mitochondrial isoform X1	33	9	39.05	2.76	1.97	2.39	4.07	2.54	3.56	3.66	2.97	2.15	2.3	2.02
283	A0A287AC34	Uncharacterized protein	25	42	229.39	3.28	4.64	2.42	2.7	3.65	3.05	3.37	2.74	4.05	3.95	4.16
284	A0A287ACH8	Uncharacterized protein	10	2	9.22	0.54	0.59	0.04	0.18	0.76	0.43	0.31	0.53	0.61	0.73	0.42
285	A0A287ACI8	WD_REPEATS_REGION domain-containing protein	4	2	10.19	-1.17	-1.38	-5.68	-0.56	-1.2	-0.68	-0.6	-0.96	-1.38	-1.52	-1.46
286	A0A287ACL6	40S ribosomal protein S24	17	2	8.94	-0.1	0.81	-1.71	-1.17	0.45	-0.69	-1.41	-0.35	0.34	0.59	0.52
287	A0A287ACM9	Aspartoacylase	28	9	66.48	4.33	3.33	3.86	5.52	3.93	5.22	5.28	4.82	3.56	3.59	3.52
288	A0A287ACQ2	t-SNARE coiled-coil homology domain-containing protein	10	1	3.53	-5.03	-6.61	-5.35	-5.31	-5.44	-4.91	-4.22	-5.79	-5.1	-5.35	-5.74
289	A0A287ACX4	Peptidylprolyl isomerase	16	2	8.87	1.6	0.38	1.89	2.5	0.92	2.34	2.48	2.25	0.88	0.79	0.77
290	A0A287ACY5	Synaptogyrin	9	2	6.94	0.7	-0.13	0.13	-0.16	0.16	0.14	0.86	1.35	0.3	0.22	0.16
291	A0A287AD38	Uncharacterized protein	33	14	114.4	2.5	0.65	2.85	3.74	1.34	3.04	3.23	2.9	1.04	0.67	1.62
292	A0A287AD42	Methionine aminopeptidase 2	14	4	20.86	-0.81	-0.56	-1.06	0.02	-0.01	-0.84	-0.27	-0.29	-0.41	-0.5	-0.74
293	A0A287ADF4	t-SNARE coiled-coil homology domain-containing protein	12	2	16.92	-0.42	-1.11	0.28	-0.04	-0.65	0	0.86	0.12	-0.44	-0.93	-0.85
294	A0A287ADH9	Chloride intracellular channel protein	63	13	142.36	4.5	4.42	3.31	3.8	4.67	3.61	3.99	4.47	4.54	4.62	4.54
295	A0A287ADJ2	75 kDa glucose-regulated protein	45	26	373.79	3.58	3.75	1.35	2.56	4.17	2.76	2.67	2.9	3.97	4.04	3.89
296	A0A287ADL4	Polymeric immunoglobulin receptor	10	5	21.15	-0.16	-0.2	-0.67	-0.07	-0.07	-0.26	-0.26	-0.34	-0.17	-0.03	-0.18
297	A0A287ADR4	RPOL4c domain-containing protein	29	3	12.48	-2.24	-2.83	-2.39	-0.99	-2.94	-1.26	-1.21	-1.5	-2.59	-3.28	-2.79
298	A0A287AE16	Adseverin	15	8	37.6	2.05	2.25	1.44	2.46	2.49	1.9	2.19	2.07	2.3	2.49	2.36
299	A0A287AE29	PX domain-containing protein	11	3	13.42	-2.17	-1.89	-2.03	-1.96	-1.54	-2.2	-2.17	-2.27	-1.97	-1.86	-2.28
300	A0A287AE36	60S ribosomal protein L38	16	1	3.66	-4.44	-3.43	-3.89	-3.87	-3.33	-5.03	-3.76	-3.73	-3.9	-3.72	-3.66
301	A0A287AE42	Uncharacterized protein	46	13	117.33	4.12	3.38	3.38	5.3	3.93	4.77	5.07	4.21	3.61	3.57	3.44
302	A0A287AE74	NHL repeat containing 3	22	6	28.08	0.43	-0.76	0.97	1.35	-0.3	0.65	1.01	1	-0.42	-0.46	-0.5
303	A0A287AEA2	Peptidyl-prolyl cis-trans isomerase	6	1	4.49	-2.08	-2.58	-2.69	-2.5	-2.37	-2.87	-3.22	-3.14	-2.81	-2.46	-2.9
304	A0A287AEM2	40S ribosomal protein S5	21	3	35.28	-0.85	-1.68	-1.1	-0.52	-1.19	-0.5	-0.44	-0.34	-1.49	-1.4	-1.47
305	A0A287AES5	Phosphoenolpyruvate carboxykinase (GTP)	49	24	253.81	4.1	5.76	4.83	3.64	4.52	3.51	3.65	3.58	5.09	5.86	5.38
306	A0A287AEW3	MRP-S23 domain-containing protein	6	1	4.49	-1	-2.21	-1.04	-0.62	-1.5	-0.7	-0.19	-0.4	-1.81	-1.84	-1.81
307	A0A287AEW7	Uncharacterized protein	32	10	50.38	1.57	2.39	-0.52	1.16	2.5	1.26	0.2	0.82	1.94	2.51	2.1
308	A0A287AF60	t-SNARE coiled-coil homology domain-containing protein	26	7	34.91	1.89	0.9	1.88	2.27	1.45	2.41	2.77	2.34	1.26	1.18	1.16
309	A0A287AF73	Deoxyhypusine hydroxylase	11	2	9.66	-2.07	-2.13	-1.5	-3.29	-2.14	-2.78	-2.19	-1.87	-1.99	-1.88	-1.95
310	A0A287AFJ1	Glutamine synthetase	4	2	7.76	-0.07	-0.12	-1.63	1.36	0.45	0.43	1.06	-0.14	0.17	0.29	0.39
311	A0A287AFJ9	Domain E	23	13	59.63	1.98	2.06	0.94	2.18	2.46	2.27	2.91	1.9	1.98	2.14	1.91
312	A0A287AFQ4	Lipocln_cytosolic_FA-bd_dom domain-containing protein	5	1	3.75	-2.57	-4.61	-1.53	-1.64	-3.49	-1.78	-1.65	-2.06	-3.79	-3.61	-3.95
313	A0A287AGA5	15 kDa phosphoprotein enriched in astrocytes	21	2	12.23	1.45	0.62	0.44	0.46	1.14	1.36	1.96	1.89	0.97	0.91	0.95
314	A0A287AGB6	LIM domain and actin-binding protein 1	8	4	20.13	-1.6	-0.59	-1.4	-1.27	-1.22	-1.22	-1.35	-1.71	-0.89	-1.36	-0.95
315	A0A287AGI3	Splicing factor U2AF 35 kDa subunit	17	3	19.37	0.27	1.28	0.71	0.54	1.09	0.03	0.54	0.83	1.15	0.64	0.97
316	A0A287AGN6	Uncharacterized protein	1	1	3.49	-3.57	-2.71	-3.49	-3.61	-2.71	-3.77	-4.01	-4.27	-3.54	-2.94	-3.75
317	A0A287AGZ2	Uncharacterized protein	13	5	17.82	0.14	-0.2	0.11	0.85	0.09	0.48	0.56	0.17	-0.11	-0.17	-0.17
318	A0A287AH22	Membrane cofactor protein	7	3	12.83	-1.44	-2.92	-1.92	-0.49	-2.55	-1.12	-1.06	-0.97	-2.47	-2.71	-2.6
319	A0A287AH24	BRO1 domain-containing protein	25	18	78.31	2.19	3.32	0.86	2.1	1.41	1.68	1.82	2.03	2.82	3.11	2.98
320	A0A287AH46	J domain-containing protein	8	2	5.94	-4.6	-4.75	-4.15	-2.96	-4.22	-3.46	-3.61	-3.67	-4.81	-4.26	-5.1
321	A0A287AH57	Ubiquitin-conjugating enzyme E2 J1	5	1	4.5	-3	-2.11	-2.44	-3.53	-2.96	-3.91	-3.29	-3.38	-2.61	-2.26	-2.41
322	A0A287AH58	Uncharacterized protein	13	18	80.56	-0.69	-1.04	-2.77	0.35	-1.09	-1.11	-0.66	-0.17	-1.96	-1.56	-1.73
323	A0A287AH70	Tetratricopeptide repeat protein 38	38	12	82.82	2.13	1.7	1.96	3.44	2.25	2.99	3.47	2.64	1.8	1.88	1.78
324	A0A287AHC5	Guanine nucleotide-binding protein subunit gamma	44	2	11.55	-0.65	-1.44	-0.27	0	-0.96	-0.38	-0.45	-0.67	-1.19	-1.15	-1.25
325	A0A287AHD3	Uncharacterized protein	5	4	16.36	1.5	1.35	0.51	1.76	1.61	1.78	1.53	0.78	1.32	1.35	1.26
326	A0A287AHJ6	N-acetylneuraminate lyase	29	11	51.52	1.86	2.56	1.48	2.19	2.48	3.13	1.43	2.97	2.37	2.6	2.36
327	A0A287AHK1	Gc-globulin	42	15	80.33	4.08	2.2	4.38	5.29	3.38	5.35	5.31	4.67	3.21	2.99	3.09
328	A0A287AHN2	LsmAD domain-containing protein	2	2	8.24	0.05	-0.15	-0.71	0.16	-0.83	-0.25	0.44	-0.02	-0.15	-0.14	-0.25
329	A0A287AHT1	Protein-serine/threonine kinase	29	8	32.02	-0.5	0.75	-1.71	0.64	1.48	-0.57	-0.79	-1.67	-0.04	0.84	0.61
330	A0A287AHU1	MIF4G domain-containing protein	10	2	4.31	-1.63	-2.09	-3.02	-3.13	-1.76	-1.74	-1.09	-1.52	-2.28	-2.32	-2.26
331	A0A287AI94	Constitutive coactivator of PPAR-gamma-like protein 1 isoform b	5	5	21.13	-0.56	0.21	-1.42	-0.19	-0.74	-0.9	-0.87	-0.88	-0.3	0.2	0.09
332	A0A287AIE6	ATPase GET3	18	5	27.38	1.15	1.34	-1.7	0.65	1.8	0.7	1.01	0.9	1.46	1.49	1.36
333	A0A287AIJ3	Glutathione peroxidase	36	5	94.29	2.14	2.11	2.77	2.15	1.85	2.84	3.02	2.75	2.09	2.16	1.97
334	A0A287AIM8	Complement C5a anaphylatoxin	2	2	9.89	-1.77	-3.17	-2.13	-0.63	-2.37	-0.5	-1.06	-1.63	-2.95	-2.88	-2.83
335	A0A287AIQ7	Uncharacterized protein	2	1	3.9	-0.39	0.17	-2.34	-2.43	0.12	-1.85	-2.13	-0.77	0.31	0.34	0.28
336	A0A287AIU0	Lactadherin	8	4	15.77	0.79	-0.16	0.13	1.37	0.06	1.04	0.74	1.07	0.14	0.02	0.1
337	A0A287AIW3	Dynein light intermediate chain	6	2	7.12	-3.3	-3.28	-3.28	-3.09	-4.18	-2.95	-2.84	-3.33	-3.51	-3.31	-3.2
338	A0A287AJ02	Uncharacterized protein	1	3	10.19	-1.32	-0.15	-4.44	-2.12	-1.58	-2.16	-1.58	-1.6	-0.55	-0.13	-0.31
339	A0A287AJ46	Bifunctional epoxide hydrolase 2	55	19	224.23	-4.46	-3.88	-4.49	-5.46	-3.95	-5.46	-4.66	-4.49	-4.49	-4.01	-4.07
340	A0A287AJ97	Uncharacterized protein	10	2	8.42	-1.8	-2.24	-1.31	-1.49	-1.95	-1.48	-1.74	-2.35	-2.04	-1.99	-2.14
341	A0A287AJB1	Homogentisate 1,2-dioxygenase	24	8	49.7	1.69	1.11	1.81	2.85	1.51	2.49	2.82	2.29	1.34	1.3	1.2
342	A0A287AJN4	D-aspartate oxidase	37	11	58.32	3.14	2.26	3.64	4.27	2.87	3.84	4.47	3.62	2.33	2.39	2.18
343	A0A287AJN7	t-SNARE coiled-coil homology domain-containing protein	19	3	16.2	-0.13	-1.01	-0.32	0.14	-0.73	0.68	0.97	0.52	-0.52	-0.7	-0.75
344	A0A287AJQ2	Phosphoglycerate mutase	75	13	356.86	4.18	3.23	4.72	5.31	3.67	4.93	5.34	4.84	3.66	3.49	3.48
345	A0A287AJT7	60S ribosomal protein L28	8	1	3.27	-0.28	0.77	-3.35	-0.45	-0.77	-1.02	-0.85	-0.23	0.18	0.72	0.65
346	A0A287AJY4	Uncharacterized protein	4	3	15.37	-1.48	-0.43	0.73	-0.63	-1.37	-0.89	-0.85	-1.1	-1.27	-0.71	-0.8
347	A0A287AK10	Uncharacterized protein	1	1	3.57	-4.25	-2.34	-2.96	-4.4	-3.54	-3.92	-4.66	-3.95	-2.76	-2.85	-2.82
348	A0A287AK86	Integrin beta	6	4	14.26	0.62	-0.77	1.79	1.33	-0.28	1.07	1.3	1.22	-0.42	-0.54	-0.43
349	A0A287AKA3	Core histone macro-H2A	13	4	17.26	-0.71	-1.16	-1.52	-0.21	-0.52	-0.25	-0.05	-0.18	-1.11	-2.29	-1.45
350	A0A287AKG8	IRF-2BP1_2 domain-containing protein	4	2	7.57	-2.32	-1.89	-1.52	-2.21	-2.63	-2.95	-1.72	-2.57	-2.43	-2.77	-2.6
351	A0A287AKJ2	Uncharacterized protein	16	15	86.55	-2.16	-4.33	-3.2	-2.99	-3.77	-3.88	-2.56	-2.24	-3.3	-3.56	-3.23
352	A0A287AKP9	RRM domain-containing protein	11	4	16.39	0.08	0.58	-0.55	-0.07	0.94	-0.34	-0.61	-0.01	0.26	-0.27	0.1
353	A0A287AKR8	Uncharacterized protein	10	1	4.8	-3.63	-3.61	-2.04	-3.06	-3.13	-2.71	-2.41	-3.1	-3.58	-3.61	-3.49
354	A0A287AKU6	Uncharacterized protein	7	2	6.91	-0.2	-0.3	-1.77	0.28	-0.4	-0.34	-0.37	-0.4	-0.19	-0.03	-0.13
355	A0A287AKV5	Uncharacterized protein	18	3	12.91	1.33	0.33	1.22	1.57	0.64	1.63	2.12	1.97	0.64	0.48	0.48
356	A0A287AKV8	Calponin	3	1	3.8	-0.8	-0.62	-1.08	-1.98	-1.14	-1.32	-1.04	-0.52	-0.39	-0.75	-0.36
357	A0A287AKY1	cAMP-dependent protein kinase type I-alpha regulatory subunit	16	7	29.06	1.1	1.98	-0.25	-0.63	2.01	-0.26	-0.18	0.01	1.83	1.87	1.9
358	A0A287AKZ5	Eukaryotic translation initiation factor 4C	35	3	15.66	0.38	-0.87	0.25	1.35	-0.11	1.12	1.11	1	-0.32	-0.59	-0.65
359	A0A287AKZ8	Importin N-terminal domain-containing protein	2	1	6.38	-5.49	-2.8	-4.46	-5.72	-5.62	-4.46	-5.61	-4.46	-3.54	-3.49	-3.41
360	A0A287AL10	Ferritin	40	5	30.04	1.47	1.01	1.39	1.63	0.88	2.31	1.81	1.61	1.13	1.58	1.12
361	A0A287AL53	Hydrolase_4 domain-containing protein	24	6	31.62	2.79	2.09	3.48	3.84	2.49	3.49	3.67	3.37	2.34	2.33	2.2
362	A0A287AL69	Occludin	3	1	3.7	-4.75	-3.69	-3.98	-4.12	-4.39	-3.83	-4	-3.73	-3.42	-4.12	-3.73
363	A0A287AL84	Uncharacterized protein	4	2	6.68	-0.95	-0.93	-1.33	-1.37	-0.55	-0.21	0.53	-0.81	-1.04	-1.1	-1.1
364	A0A287AL89	Fibulin-1	14	7	41.24	1.99	0.81	0.66	1.7	0.95	2.02	2.18	1.97	1.54	1.42	1.47
365	A0A287ALA0	Uncharacterized protein	63	11	80.78	3.27	2.11	4	4.5	2.75	4.02	4.29	4.06	2.43	2.25	2.04
366	A0A287ALD4	Ectonucleotide pyrophosphatase/phosphodiesterase family member 5	11	4	20.94	2.51	0.81	3.56	3.78	1.58	3.17	3.34	3.48	1.26	1.23	1.08
367	A0A287ALE1	Putative 2-oxoglutarate dehydrogenase E1 component DHKTD1, mitochondrial	16	8	37.46	-0.36	2.35	-0.73	-1.04	1.26	-0.52	-0.77	-1.22	1.18	2.33	1.69
368	A0A287ALJ5	Uncharacterized protein	5	2	9.76	0.38	-0.69	1.37	2.16	0.24	1.54	1.96	1.45	-0.45	-0.39	-0.72
369	A0A287ALL0	SGNH_hydro domain-containing protein	8	2	15.95	1.87	0.83	1.02	2.5	1.5	2.08	2.06	2.17	1.27	1.15	1.23
370	A0A287ALM0	Aspartyl aminopeptidase	18	5	24.33	0.98	1.61	-0.98	0.88	1.81	1.71	0.7	0.97	1.47	1.88	1.64
371	A0A287ALM1	AMP deaminase	2	1	3.18	-5.73	-5.3	-5.39	-5.39	-4.96	-5.57	-5.06	-5.96	-4.96	-5.47	-5.51
372	A0A287ALN0	Flotillin	12	4	19.13	0.04	0.55	-1.38	-0.6	0.46	-0.81	-0.68	-0.67	0.46	0.6	0.53
373	A0A287ALS6	Single-stranded DNA-binding protein, mitochondrial	6	1	3.47	-0.61	-1.98	-1.55	0.49	-1.27	0.04	0.46	-0.17	-1.43	-1.59	-1.55
374	A0A287ALX4	Y+L amino acid transporter 1	5	2	7.76	-1.52	0.14	-1.49	-3.4	-0.48	-2.63	-2.89	-4.19	-0.05	0.19	-0.08
375	A0A287AMK7	Uncharacterized protein	10	2	8.02	-4.22	-1.83	-3.15	-3.14	-3.71	-3.6	-3.32	-4.39	-2.72	-2.05	-2.16
376	A0A287AMM6	MICOS complex subunit MIC60	31	18	83.21	2.55	4.86	3.06	2.32	2.75	2.64	2.64	2.34	4.5	4.84	4.7
377	A0A287AMN2	NADH dehydrogenase [ubiquinone] iron-sulfur protein 4, mitochondrial	19	3	28.03	3.42	2.53	3.29	3.04	2.89	3.4	3.83	3.98	3.06	2.83	2.89
378	A0A287AMU1	Uncharacterized protein	7	1	4.58	-3.11	-1.97	-2.55	-2.73	-2.13	-2.66	-2.96	-2.78	-2.57	-2.07	-2.48
379	A0A287AMV2	HECT domain-containing protein	1	1	3.73	-3.29	-0.5	-0.87	-3.02	-3.49	-3.19	-3.78	-4.03	-1.3	-0.48	-0.96
380	A0A287AMV5	Polynucleotide phosphorylase 1	18	11	49.53	1.64	2.06	0.78	1.81	2.34	1.87	1.92	1.15	1.9	2.15	1.92
381	A0A287AMV6	Protein FAM177A1 isoform 1	5	1	4.71	-3.01	-3.75	-1.29	-2.75	-3.51	-2.06	-1.84	-1.95	-3.36	-3.6	-3.68
382	A0A287AMZ2	T-complex protein 1 subunit gamma	30	14	66.52	2.79	3.53	1.01	2.71	4.07	2.18	1.34	1.97	3.31	3.75	3.53
383	A0A287AN31	Uncharacterized protein	3	2	6.37	-0.55	-1.46	0.03	0.71	-1.02	-0.1	0.28	-0.37	-1.06	-1.34	-1.03
384	A0A287ANH9	Uncharacterized protein	12	5	26.28	-1.81	0.92	-3.17	-1.26	-1.73	-1.91	-1.68	-2.07	-0.06	0.71	0.22
385	A0A287ANK4	Uncharacterized protein	7	3	12.91	2.01	1.53	1.31	2.95	2.06	1.86	2.25	1.85	1.57	1.28	1.51
386	A0A287ANX2	Uncharacterized protein	4	2	16.43	-1.11	0.28	-1.15	-1.16	-0.28	-1.41	-1.97	-1.66	-0.37	0.27	-0.15
387	A0A287AP49	Uncharacterized protein	10	2	9.89	-1.3	-1.07	-0.8	-1.68	-0.71	-0.83	-1.93	-0.97	-0.91	-1.09	-0.96
388	A0A287APA5	FERM domain-containing protein	21	20	117.95	-0.68	0.35	-2.1	-1.92	-0.42	-1.69	-1.36	-1.46	-0.11	0.25	-0.07
389	A0A287APE0	Ribosomal RNA processing protein 1 homolog A	5	2	7.1	-0.26	-0.07	0.8	0.5	-0.04	0.82	1.06	0.74	-0.28	-0.66	-0.4
390	A0A287APG0	Non-specific serine/threonine protein kinase	8	8	31.04	1.93	1.48	0.9	2.48	1.8	2.45	2.45	2.2	1.58	1.61	1.51
391	A0A287APN0	Uncharacterized protein	29	7	40.25	2.02	2.27	1.82	1.77	2.13	2.12	1.83	2.03	2.25	1.97	2.46
392	A0A287APQ9	Oxysterol-binding protein	3	3	9.24	0.67	0.69	-2.54	-0.02	0.8	-0.44	-0.32	0.08	0.54	0.79	0.64
393	A0A287APR1	60S ribosomal protein L18a	14	3	10.73	0.19	1.56	-3.06	-1.11	-0.49	-0.49	-1.05	-0.41	0.85	1.64	1.36
394	A0A287APU9	Uncharacterized protein	2	1	3.9	-5.67	-6.09	-3.06	-4.72	-5.99	-5.26	-5.61	-4.89	-5.59	-5.41	-5.57
395	A0A287APW0	Uncharacterized protein	3	2	7.68	1.81	1.54	1.63	1.93	0.24	2.32	2.44	1.92	1.75	0.99	1.55
396	A0A287APZ8	Superoxide dismutase [Mn], mitochondrial	16	7	78.13	3.99	3.24	4.39	4.69	3.69	4.73	4.62	4.58	3.7	3.49	3.51
397	A0A287AQ41	Aldolase_II domain-containing protein	19	10	47.71	-3.11	-3.11	-3.01	-3.63	-3.81	-2.68	-2.25	-2.91	-2.89	-2.82	-2.89
398	A0A287AQG1	Proton-translocating NAD(P)(+) transhydrogenase	25	22	112.43	0.57	2.81	0.67	-0.51	1.76	-0.12	-0.81	-0.87	2.34	3.07	2.65
399	A0A287AQK8	CHCH domain-containing protein	25	2	7.67	1.52	0.34	2.84	2.93	0.92	2.57	2.66	2.41	0.88	0.74	0.51
400	A0A287AQV3	PLD phosphodiesterase domain-containing protein	5	2	9.07	-1.17	-2.26	-0.76	-0.12	-1.55	-0.69	-0.74	-0.73	-1.89	-1.94	-2.07
401	A0A287AQV4	Cystathionine beta-synthase	4	2	4.89	-2.63	-2.6	-1.66	-1.94	-2.57	-1.82	-2.07	-2.24	-2.72	-2.76	-2.92
402	A0A287AR04	Ribose-phosphate diphosphokinase	6	6	28.27	-4.25	-5.17	-4.62	-3.66	-4.41	-4.57	-3.99	-4.71	-4.81	-5.39	-5.23
403	A0A287AR08	Palmitoyltransferase	3	1	3.11	-4.78	-5.26	-4.94	-4.33	-5.79	-5.09	-4.08	-4.64	-5.1	-5.17	-5.16
404	A0A287AR23	Uncharacterized protein	3	2	6.32	-0.88	-0.22	-3.92	-2.25	-0.64	-2.36	-2.26	-1.93	-0.11	0.2	0.22
405	A0A287AR30	Nudix hydrolase domain-containing protein	4	1	4.7	-2.25	-2.34	-2.55	-0.22	-1.3	-1.98	-2.08	-1.34	-2.27	-2.1	-2.33
406	A0A287AR42	Uncharacterized protein	10	2	11.07	-1.38	-2.73	0.09	-0.28	-1.9	-0.76	-0.31	-0.72	-1.94	-2.64	-2.48
407	A0A287AR46	Intracellular hyaluronan-binding protein 4	5	1	3.12	-4.29	-4.6	-4.12	-4.12	-4.81	-3.68	-3.73	-3.61	-4.06	-3.98	-4.29
408	A0A287AR53	Rab GTPase-binding effector protein 2	2	1	3.98	-3.06	-2.36	-2.39	-2.89	-2.22	-3.03	-2.51	-3.34	-2.5	-2.79	-2.87
409	A0A287AR56	Sulfhydryl oxidase	2	1	3.92	-5.03	-4.86	-4.79	-4.48	-4.69	-4.71	-4.31	-5.03	-4.83	-4.69	-5.25
410	A0A287AR81	28S ribosomal protein S31, mitochondrial	21	5	21.95	0.18	-0.37	0.6	0.54	-0.57	0.91	1.23	0.62	-0.23	-0.16	-0.28
411	A0A287ARB3	Uncharacterized protein	9	2	12.01	-0.51	-1.7	-0.56	0.8	-1.32	-0.31	0.35	0.03	-1.61	-2.21	-1.69
412	A0A287ARC6	UV excision repair protein RAD23	19	3	15.55	-3.02	-2.96	-2.46	-2.56	-3.23	-1.85	-2.1	-2.44	-3.74	-2.85	-3.23
413	A0A287ARC7	Protein kinase domain-containing protein	15	4	35.4	-3.33	-1.74	-3.3	-5.04	-2.82	-3.93	-3.55	-4.21	-2.28	-1.98	-2.03
414	A0A287ARK5	FERM domain-containing protein	4	5	22.01	2.3	2.18	3.5	2.01	1.84	1.3	2.04	1.82	2.29	2.36	2.36
415	A0A287ARQ2	Uncharacterized protein	2	3	13.47	-0.45	1.11	-0.97	0.19	-1.35	-0.76	0.03	-0.95	-0.06	-0.24	0.03
416	A0A287ARU4	S-phase kinase-associated protein 1	46	6	40.85	2.69	1.68	3.47	3.69	2.19	3.37	3.64	3.46	2.09	1.81	1.84
417	A0A287AS02	Uncharacterized protein	14	1	3.62	-2.07	-3.26	-1.11	-1.75	-2.85	-1.76	-1.66	-1.45	-2.56	-3.18	-2.84
418	A0A287AS86	Inactive phosphatidylinositol 3-phosphatase 12	2	1	5.25	-4.91	-4.31	-4.68	-5.77	-4.13	-5.26	-4.72	-4.68	-4.66	-4.15	-4.18
419	A0A287ASH3	NIF3-like protein 1	10	3	17.84	-0.88	-1.57	-0.57	0.39	-1.16	-0.2	0.08	-0.13	-1.42	-1.31	-1.63
420	A0A287ASL4	TPR_REGION domain-containing protein	2	1	3.59	-2.59	-2.37	-2.57	-3.65	-2.5	-3.19	-2.37	-2.35	-2.22	-2.29	-2.13
421	A0A287ASP9	Alpha-ketoglutarate-dependent dioxygenase FTO	16	6	24.89	0.5	0.12	0	1.18	0.52	1.18	0.72	0.88	0.25	-0.03	0.14
422	A0A287ASS9	Sterol-4-alpha-carboxylate 3-dehydrogenase, decarboxylating	8	2	8.78	-1.61	-1.15	-2.07	-1.4	-1.29	-1.52	-1.33	-2.27	-1.57	-1.12	-1.5
423	A0A287AST1	OGFr_N domain-containing protein	5	2	10.62	-1.66	-1.79	-1.48	-1.04	-1.44	-1.41	-0.69	-1.16	-1.66	-2.06	-1.58
424	A0A287ASV2	G_PROTEIN_RECEP_F3_4 domain-containing protein	15	5	36.11	1.54	0.56	2.83	1.86	0.74	1.96	2.28	2.3	0.96	0.87	0.63
425	A0A287ASX3	C1q domain-containing protein	16	4	19.31	0.94	-0.66	1.35	2	0.14	1.7	1.64	1.23	-0.09	-0.15	-0.09
426	A0A287ASY8	NADPH:adrenodoxin oxidoreductase, mitochondrial	12	4	15.42	0.23	1.01	0.27	0.5	0.8	0.09	-0.27	-0.12	0.71	1.28	0.84
427	A0A287AT18	Proteasome subunit alpha type	44	9	51.1	4.09	2.76	4.35	5.39	3.51	4.84	5.28	4.6	3.31	2.97	3.11
428	A0A287AT54	Uncharacterized protein	1	1	3.94	-5.28	-4.17	-4.63	-3.92	-4.53	-5.17	-4.51	-4.83	-5.02	-4.37	-4.49
429	A0A287AT82	TPR_REGION domain-containing protein	15	10	58.58	2.54	2.41	0.59	2.05	2.71	1.65	1.82	2.06	2.53	2.57	2.53
430	A0A287AT83	Eukaryotic translation initiation factor 4B	12	7	25.67	2.79	1	2.68	3.85	1.78	3.48	3.78	3.3	1.58	1.46	1.55
431	A0A287ATA9	Uncharacterized protein	12	2	7.98	-0.33	-1.78	-0.26	0.66	-1.22	0.2	0.45	0.25	-1.27	-1.53	-1.59
432	A0A287ATC5	Uncharacterized protein	18	6	32.27	0.31	-0.5	1.18	1.03	0.16	1.47	1.46	1.01	-0.25	-0.4	-0.29
433	A0A287ATE4	BCL2L2-PABPN1 protein	14	4	14.88	1.17	0.49	0.84	1.1	0.78	0.86	0.99	1.4	0.65	0.49	0.71
434	A0A287ATJ5	Uncharacterized protein	14	3	13.36	0.23	-0.67	0.84	1.39	-0.09	1.08	1.13	1.18	-0.2	-0.56	-0.44
435	A0A287ATM3	Sulfate anion transporter 1	10	3	14.76	0.17	1.23	-1.4	-2.28	0.1	-1.19	-1.83	-0.94	0.78	1.21	0.85
436	A0A287ATM6	Uncharacterized protein	5	2	10.07	0.34	-0.13	0.22	1.12	0.51	0.73	0.95	0.24	0.08	-0.34	-0.18
437	A0A287ATN9	Coiled-coil domain-containing protein 93	11	7	32.17	0.58	1.43	0.24	0.65	0.69	0.19	0.64	0.31	1.02	1.05	1.13
438	A0A287ATR6	Selenide, water dikinase	19	5	51.19	1.1	0.49	1.34	2.1	0.93	2.09	2.2	1.52	0.69	0.23	0.57
439	A0A287ATT0	LEM domain-containing protein	8	3	13.14	-0.07	-0.64	1.11	0.38	-0.47	0.73	0.83	0.53	-0.42	-0.69	-0.71
440	A0A287ATT9	PSI domain-containing protein	8	1	12.88	-0.2	-1.14	0.6	0.9	-0.49	0.36	0.76	0.65	-1.03	-1.06	-1.22
441	A0A287ATU4	Importin N-terminal domain-containing protein	7	4	18.32	-1.71	0.14	-3.24	-2.46	-1.17	-2.14	-2.5	-2.25	-0.22	-0.68	-0.36
442	A0A287ATV4	Uncharacterized protein	21	4	13.38	-4.46	-3.45	-4.2	-4.06	-3.77	-5.14	-5.7	-4.44	-3.94	-3.39	-3.61
443	A0A287AU22	Uncharacterized protein	20	11	58.44	3.4	2.58	2.77	3.46	2.91	3.44	3.69	3.32	2.77	2.64	2.55
444	A0A287AU44	Phosphatidylinositol 4-phosphate 5-kinase type-1 gamma isoform X5	4	3	8.67	-1.74	-1.41	1.73	-2.47	-1.34	-2.03	-2.68	-1.87	-1.7	-1.24	-1.63
445	A0A287AU46	Probable cytosolic iron-sulfur protein assembly protein CIAO1	7	2	7.01	-0.23	-0.87	0.94	0.86	-0.44	0.4	0.73	0.47	-0.62	-0.68	-0.84
446	A0A287AU89	Uncharacterized protein	2	2	8.72	-1.29	-2.15	0.03	-0.33	-1.72	-1.19	-0.23	-0.18	-1.83	-2.02	-1.96
447	A0A287AUH9	PDZ domain-containing protein	1	1	4.59	-3.56	-3.82	-3.19	-3.46	-3.36	-3.19	-3.09	-3.43	-3.74	-3.61	-3.95
448	A0A287AUJ0	Uncharacterized protein	4	1	4.41	-2.39	-2.95	-2.63	-3.2	-2.56	-2.01	-2.37	-2.11	-2.8	-2.9	-3
449	A0A287AUL3	SH3 domain-containing protein	17	8	56.6	2.17	1.86	2.14	2.99	2.06	3.06	3.56	2.41	1.96	1.71	1.78
450	A0A287AUQ4	Calponin-homology (CH) domain-containing protein	2	1	3.14	-4.38	-4.08	-4.19	-4.31	-4.54	-3.97	-3.25	-4.25	-4.45	-4.34	-4.31
451	A0A287AUX9	Asparaginase-like protein 1	43	9	65.4	2.55	1.69	3.18	3.49	2.2	3.31	3.28	3.05	1.95	1.88	1.86
452	A0A287AUY5	PWWP domain-containing protein	20	4	33.14	2.83	1.58	3.28	3.91	2.12	3.09	3.53	3.39	1.91	1.44	1.6
453	A0A287AV07	Uncharacterized protein	10	2	15.64	-1.09	-2.04	-0.94	0.04	-1.42	-0.61	-0.4	-0.65	-1.47	-1.87	-1.57
454	A0A287AV22	Uncharacterized protein	2	2	7.35	-0.3	-0.43	-1.22	-0.22	-0.55	-1.29	-0.48	-0.66	-0.77	-0.56	-0.64
455	A0A287AV43	FoP_duplication domain-containing protein	16	3	13.99	1.68	1.84	0.83	1.42	1.98	1.53	1.11	1.55	2.05	2.05	2.03
456	A0A287AV47	PWI domain-containing protein	5	2	9.13	-2.66	-3.59	-3.37	-1.15	-3.43	-1.82	-1.55	-1.88	-3.56	-4.19	-3.79
457	A0A287AV56	Uncharacterized protein	1	1	4.37	-4.28	-3.74	-3.73	-3.34	-4.02	-3.09	-3.15	-4.05	-3.45	-4.26	-3.96
458	A0A287AVD1	Uncharacterized protein	16	3	13.08	-1.29	-2.12	-0.48	-1.46	-1.75	-0.76	-0.52	-0.54	-1.7	-2.27	-2.07
459	A0A287AVG7	MaoC-like domain-containing protein	13	1	8.14	-3.79	-2.72	-2.97	-2.51	-2.66	-1.51	-4.04	-2.03	-3.28	-2.64	-2.87
460	A0A287AVI5	Proteasome endopeptidase complex	11	7	46.37	3.02	1.7	3.24	4.25	2.43	3.63	4.13	3.41	2.15	1.87	2.01
461	A0A287AVP0	Uncharacterized protein	24	9	48.64	1.92	0.95	2.55	2.58	1.57	1.95	3.02	2.46	1.34	1.1	1.27
462	A0A287AVQ0	ADP/ATP translocase 3	26	9	92.57	0.12	2.69	-1.25	-0.9	-0.52	-0.77	-0.98	-0.88	2.09	2.75	2.4
463	A0A287AVS9	Uncharacterized protein	5	2	7.08	-2.02	-1.06	-1.84	-2.3	-1.44	-2.2	-2.01	-1.86	-1.08	-0.93	-1.24
464	A0A287AVT7	Carn_acyltransf domain-containing protein	27	14	63.03	2.94	3.86	1.85	2.91	4.03	2.71	2.45	2.6	3.33	4.02	3.66
465	A0A287AW11	Uncharacterized protein	4	1	5.44	-2.92	-3.46	-1.92	-1.78	-2.86	-2.29	-2.01	-1.79	-2.96	-2.92	-3.15
466	A0A287AW52	Uncharacterized protein	12	1	4.7	-2.63	-2.39	-3.01	-3.84	-2.52	-2.59	-3.12	-2.43	-2.49	-2.5	-2.47
467	A0A287AW71	60S ribosomal protein L9	49	6	36.37	1.86	2.84	-0.05	0.27	1.34	0.37	0.02	1.01	2.27	2.91	2.78
468	A0A287AWK8	Vigilin isoform X1	15	16	67.04	2.53	3.39	2.18	1.81	2.25	1.96	2.11	2.41	2.99	3.31	3.23
469	A0A287AWR7	Uncharacterized protein	24	6	59.74	2.59	2.69	1.31	3.23	3.18	2.51	2.55	2.43	2.6	2.83	2.4
470	A0A287AWS0	Uncharacterized protein	29	3	13.01	0.91	0.36	1.24	1.92	0.63	1.33	1.86	1.93	0.49	0.56	0.45
471	A0A287AWS9	Heme oxygenase	28	6	29.95	0.6	0.61	0.14	-0.19	0.81	0.75	0.73	0.68	0.56	0.59	0.43
472	A0A287AWW1	Septin-type G domain-containing protein	14	6	27.14	-1.28	-0.87	-0.59	-1.81	-0.78	-2.16	-1.77	-1.29	-0.81	-0.9	-0.65
473	A0A287AXG3	Uncharacterized protein	12	3	10.01	-0.2	1.24	-1.37	-0.81	-0.31	-0.64	-1.14	-0.62	0.36	-0.31	0.1
474	A0A287AXN7	UBX domain-containing protein	5	1	6.18	-3.72	-3.01	-2.61	-6.11	-3.16	-5.42	-5.38	-4.48	-3.07	-2.67	-2.91
475	A0A287AXP9	Glycosyltransferase 25 domain containing 1	5	3	10.3	-0.54	-0.3	-1.21	-0.53	-0.32	-0.76	-0.59	-0.83	-0.68	-0.14	-0.24
476	A0A287AXR4	Uncharacterized protein	24	6	33.55	0.92	0.23	0.45	1.79	0.58	1.49	1.79	1.59	0.47	0.54	0.42
477	A0A287AXS4	Uncharacterized protein	53	7	34.2	3.91	2.8	3.66	4.34	3.19	4.35	4.36	4.56	3.12	3.11	2.92
478	A0A287AXZ5	Myosin_tail_1 domain-containing protein	7	6	25.91	0.62	0.68	0.38	1.06	0.33	0.92	2.26	-0.54	-0.18	-1.5	-0.67
479	A0A287AXZ9	Nibrin	3	2	5.98	-0.7	-1	-0.43	-0.3	-0.98	-0.57	-0.28	-0.51	-1.16	-1.56	-1.21
480	A0A287AY88	TLC domain-containing protein	5	1	4.38	-3.65	-1.77	-3.12	-5.02	-4.08	-3.42	-3.47	-3.19	-1.52	-1.46	-1.66
481	A0A287AYJ8	SERPIN domain-containing protein	18	7	30.33	3.18	1.59	1.43	4.01	2.69	3.48	2.83	2.3	2.16	2.15	2.06
482	A0A287AYW3	60 kDa poly(U)-binding-splicing factor	11	6	26.39	-0.31	0.21	-2.09	-1.16	0.71	-0.87	-0.91	-0.35	0.4	-0.17	0.18
483	A0A287AYY7	Leucine-rich repeat-containing protein 47	14	7	26.7	1.84	1.63	1.49	2.38	2.08	2.34	2.49	2.03	1.76	1.68	1.65
484	A0A287AZ54	Uncharacterized protein	8	2	6.62	-1.34	-0.5	-2.47	-1.12	-0.22	0.14	-1.6	-2.11	-0.48	-0.25	-0.66
485	A0A287AZ57	Nsp1_C domain-containing protein	8	3	14.45	-0.08	-0.37	0.45	-0.61	-1.05	0.71	0.91	0.49	-0.42	-1.38	-0.6
486	A0A287AZ66	Integrin beta	7	5	20	1.03	-0.08	0.04	1.65	0.42	1.06	0.89	1.27	0.23	0.18	0.22
487	A0A287AZ72	HIT domain-containing protein	9	1	4.43	-2.04	-2.61	-2.5	-1.32	-2.75	-1.3	-1.43	-1.47	-2.78	-2.49	-2.55
488	A0A287AZF3	Uncharacterized protein	4	1	4.02	-2.2	-3.21	-0.91	-1.04	-2.76	-1.2	-0.98	-1.62	-3.05	-3.64	-3.1
489	A0A287AZG0	Uncharacterized protein	14	5	21.41	1.26	2.71	-0.62	-0.32	1.82	-0.36	-0.24	0.45	2.22	2.72	2.45
490	A0A287AZK2	Transgelin	35	8	50.33	3.44	2.03	3.06	2.76	2.59	3.08	3.97	3.87	2.43	2.53	3.39
491	A0A287AZV4	S-(hydroxymethyl)glutathione dehydrogenase	42	10	103.04	3.25	3.62	1.31	2.35	3.99	2.79	1.99	2.77	3.68	3.81	3.6
492	A0A287AZY0	Calcium uptake protein 2, mitochondrial	8	3	11.75	-0.52	1.04	-2.32	-1.61	-0.43	-1.23	-1.09	-1.15	0.75	1.26	0.97
493	A0A287B006	AP-3 complex subunit mu-1	5	2	13.23	-0.88	0.12	-3.79	-1.85	-0.91	-2.28	-2.5	-2.24	-0.44	0.13	-0.29
494	A0A287B064	COX assembly mitochondrial protein	11	1	3.7	0.08	-0.9	-0.64	1.12	-0.62	0.88	1.02	0.93	-0.54	-0.69	-0.68
495	A0A287B0C3	ATP synthase subunit d, mitochondrial	46	8	72.39	4.67	3.74	3.72	3.68	4.07	4.4	5.28	4.92	4.11	4.07	3.96
496	A0A287B0C7	Uncharacterized protein	11	2	9.76	-5.54	-4.46	-5.14	-5.14	-5.39	-5.77	-5.14	-5.14	-5.53	-4.32	-4.94
497	A0A287B0I3	Uncharacterized protein	55	6	32.64	3.2	1.42	2.97	3.85	2.11	3.9	3.83	3.65	2.13	1.9	2.01
498	A0A287B0T7	Chromobox protein homolog 3 isoform X1	46	6	44.08	2.87	2.66	1.62	3.05	2.97	3.01	3.32	3.23	2.64	1.91	2.36
499	A0A287B0Z8	Indolethylamine N-methyltransferase isoform 1	21	4	18.02	0.86	0.5	-1.06	0.05	1.13	1.01	0.31	0.64	1.23	0.89	1.41
500	A0A287B150	LLGL domain-containing protein	1	1	5.12	-4.05	-3.22	-4.1	-5.5	-3.14	-5.17	-5.21	-4.87	-3.45	-3.09	-3.29
501	A0A287B1C9	Neutral alpha-glucosidase AB	21	16	84.07	3.26	3.12	1.29	2.37	3.45	2.71	2.84	2.73	3.1	3.2	3.04
502	A0A287B1S5	Uncharacterized protein	1	1	4.53	-2.52	-2.46	-0.52	-2.04	-2.38	-1.85	-1.65	-1.97	-2.85	-2.58	-2.45
503	A0A287B1V1	Uncharacterized protein	37	11	123.71	3.35	3.95	2.22	4.51	4.37	3.92	3.7	3.29	4.13	4.28	4.31
504	A0A287B207	UBC core domain-containing protein	5	1	4.1	-4.29	-4.1	-4.3	-4.61	-4.02	-4.65	-4.49	-4.26	-4.36	-4.15	-4.07
505	A0A287B250	Chloride intracellular channel protein	37	5	35.83	0.44	0.32	-2.17	-1.51	0.63	-0.61	-0.61	0.06	0.74	0.64	0.72
506	A0A287B272	Uncharacterized protein	7	14	62.95	1.09	2.78	0.83	1.27	2.18	1.4	1.7	0.76	1.76	1.58	1.62
507	A0A287B283	Uncharacterized protein	11	3	18.66	-1	-0.56	-0.92	-0.74	-0.82	-0.89	-1.34	-1.31	-1.09	-0.61	-0.82
508	A0A287B287	Alanine--tRNA ligase	3	2	11.32	-4.1	-3.6	-4.14	-5.08	-4.56	-4.28	-5.11	-4.36	-3.92	-2.95	-3.49
509	A0A287B2G4	TOG domain-containing protein	5	10	51.43	0.05	1.67	-0.95	-0.54	-1.36	-0.73	-0.55	-0.26	1.05	1.47	1.44
510	A0A287B2P9	Thy-1 antigen	19	2	10.44	0.06	-2.36	-0.2	-0.02	-1.24	0.23	0.37	0.28	-2.31	-1.92	-1.87
511	A0A287B2X0	Uncharacterized protein	18	8	31.9	0.46	0.7	0.18	1.08	1.08	0.36	0.05	-0.14	0.48	0.63	0.47
512	A0A287B320	Uncharacterized protein	4	1	3.83	-3.07	-3.55	-2.44	-2.28	-2.93	-2.18	-1.54	-2.19	-2.93	-2.98	-3.44
513	A0A287B336	Uncharacterized protein	3	1	3.48	-1.39	-2.72	-0.52	-0.87	-2.02	-1.02	-0.87	-0.83	-2.23	-2.49	-2.34
514	A0A287B341	Nudix hydrolase domain-containing protein	10	2	5.9	-2.47	-2.49	-2.5	-1.33	-2.1	-1.78	-3.31	-3.81	-2.8	-2.42	-2.48
515	A0A287B355	Uncharacterized protein	15	5	29	0.88	1.25	-0.66	-0.46	1.26	0.05	-0.16	0.45	1.34	1.24	1.26
516	A0A287B386	60S ribosomal protein L17	42	6	34.07	3.13	3.54	1.39	2.33	3.34	2.39	2.16	3.1	3.39	3.59	3.35
517	A0A287B3A4	Spectrin beta chain	6	12	51.77	0.55	2.17	0.73	0.25	0.21	0.84	0.63	0.1	1.78	1.9	1.89
518	A0A287B3G9	Protein CCSMST1	29	2	15.42	-2.95	-3.01	-2.6	-1.76	-3.05	-1.71	-1.56	-2.16	-2.9	-3.09	-3.29
519	A0A287B3H7	RING-type domain-containing protein	2	1	4.59	-1.63	-1.41	-2.58	-0.92	-1.14	-1.26	-0.81	-1.09	-1.5	-1.42	-1.7
520	A0A287B3M4	Serine/threonine-protein phosphatase 2A 56 kDa regulatory subunit	12	4	19.51	0.02	0.08	0.28	-0.55	0.22	-0.12	-0.37	0.11	0.22	0.2	0.14
521	A0A287B3T2	Ferrochelatase	20	6	27.21	0.16	2.23	0.4	0.38	0.84	0.52	0.36	-0.25	1.63	2.42	2
522	A0A287B401	RNA-binding protein 14 isoform 1	1	1	3.41	-1.73	0.63	-1.44	-3.24	-1.93	-2.32	-3.46	-1.88	-0.38	-0.1	-0.04
523	A0A287B4D9	GTPase HRas isoform 1	47	5	30.42	-0.95	-0.23	-1.54	-2.33	-1.16	-2	-2.22	-1.73	-0.59	-0.02	-0.37
524	A0A287B4E6	Translationally-controlled tumor protein	11	2	11.01	0.68	-0.53	-0.21	1.11	0.16	1.08	1.05	1.28	0.11	-0.22	-0.22
525	A0A287B4J2	Adenosylhomocysteinase	27	12	170.03	4.86	4.08	5.19	6.19	4.73	5.61	5.72	5.26	4.41	4.18	4.26
526	A0A287B4M9	JmjC domain-containing protein	4	1	4.42	-3.32	-2.7	-3.56	-4.65	-2.43	-4.28	-5.06	-4.1	-3.27	-2.81	-2.97
527	A0A287B4P8	26S proteasome AAA-ATPase subunit RPT3	33	9	43.95	1.59	2.85	0.15	-0.14	2.29	0.28	0.27	0.98	2.58	2.72	2.61
528	A0A287B510	Uncharacterized protein	7	2	7.18	-1.23	0.45	-2.47	-1.81	-1.23	-2.08	-1.67	-1.19	-0.19	0.16	-0.22
529	A0A287B583	Annexin	53	15	93.82	3.47	3.79	1.61	2.79	4.4	2.74	2.18	2.7	3.71	4.19	3.86
530	A0A287B5N2	Uncharacterized protein	4	3	9.56	-0.1	1.72	-3.1	-0.36	-0.02	-0.17	0.14	-0.52	1.13	0.92	1.19
531	A0A287B5N4	Polypeptide N-acetylgalactosaminyltransferase	5	2	8.45	-2.38	-1.31	-1.72	-3.47	-1.4	-2.91	-2.07	-2.48	-1.38	-1.26	-1.21
532	A0A287B5Q4	Reticulon	9	5	113.25	2.12	1.36	3.06	2.53	1.69	2.8	3.12	3	1.61	1.51	1.34
533	A0A287B5Q8	Ig-like domain-containing protein	9	3	11.15	-0.93	-1.51	-0.39	-0.08	-1.29	-0.2	-0.16	-0.22	-1.43	-1.54	-1.53
534	A0A287B5R1	Uncharacterized protein	5	3	13.98	0.12	1.04	-0.54	-1.03	0.98	-0.57	-1.18	-0.58	0.84	0.95	0.79
535	A0A287B5T6	Peptidylprolyl isomerase	34	8	38.02	2.2	3.14	0.75	1.29	1.9	1.35	1.82	2.08	2.85	3.28	3.17
536	A0A287B5V1	60S ribosomal protein L3	14	7	32.63	1.3	2.29	0.88	1.35	1.71	1.1	0.85	1.28	1.72	2.2	1.92
537	A0A287B5W3	Aminotran_1_2 domain-containing protein	21	9	64.87	2.91	2.68	3.33	4.07	3	3.57	3.81	3.22	2.66	2.91	2.68
538	A0A287B5Y2	Uncharacterized protein	22	9	30.83	1.43	1.52	0.46	1.43	1.79	1.79	1.17	1.52	1.6	1.64	1.64
539	A0A287B626	Uncharacterized protein	23	7	30.74	2.36	0.6	2.27	3.32	1.46	3.58	3.52	2.56	1.48	1.12	1.41
540	A0A287B634	Methylenetetrahydrofolate reductase	7	4	13.51	-1.5	-2.17	-1.61	-0.69	-1.49	-1.38	-0.71	-1.64	-1.76	-1.82	-1.79
541	A0A287B654	Cytochrome b5 heme-binding domain-containing protein	5	1	3.45	-1.46	-2.69	-1.2	-1.09	-2.25	-1.24	-0.69	-0.73	-2.14	-2.22	-2.32
542	A0A287B6A4	Inosine-5'-monophosphate dehydrogenase	3	2	12.13	0.3	-0.09	2.19	0.89	0	1.22	1.27	0.73	-0.13	-0.22	-0.32
543	A0A287B6B6	Uncharacterized protein	3	2	7.56	0.72	0.29	1.7	1.4	0.73	1.22	1.7	0.89	0.47	0.41	0.35
544	A0A287B6E6	Uncharacterized protein	5	1	4.39	-3.87	-2.12	-2.97	-5.68	-4.23	-5.73	-5.31	-4.96	-2.59	-2.24	-2.34
545	A0A287B6I2	Alpha-1,4 glucan phosphorylase	6	5	23.75	-0.57	-0.87	-0.49	-0.93	-0.96	-1.08	-0.36	-0.69	-0.88	-1.28	-0.95
546	A0A287B6J6	Heat shock 70 kDa protein 4	26	18	93.81	2.71	2.72	2.12	3.34	3.14	2.08	2.91	2.64	2.58	2.73	2.68
547	A0A287B6M0	Carbonic anhydrase	39	7	84.16	3.33	2.18	2.62	4.31	2.81	3.67	3.72	3.6	2.09	2.44	2.03
548	A0A287B6W8	SAP domain-containing protein	6	7	22.41	1.65	1.06	2.59	2.94	1.56	2.39	2.92	2.36	1.32	0.23	1
549	A0A287B6Z8	Uncharacterized protein	5	1	6.65	-1.51	-1.31	-2.66	-1.27	-1.22	-1.16	-1.76	-1.75	-1.41	-1.48	-1.43
550	A0A287B719	28S ribosomal protein S36, mitochondrial	37	4	18.77	1.69	0.62	1.96	2.71	1.15	2	2.49	2.09	0.77	0.72	0.57
551	A0A287B759	GlcNAc kinase	22	6	34.52	1.86	1.49	-0.49	1.21	2.02	1.68	2	2.02	1.63	1.65	1.5
552	A0A287B7A1	PID domain-containing protein	3	1	4.27	-4.63	-4.95	-4.75	-3.75	-5.9	-4.55	-4.03	-4.25	-5.2	-5.15	-5.08
553	A0A287B7D3	Uncharacterized protein	15	6	25.66	1.68	3.15	-2.33	-0.06	1.71	0.39	-0.15	0.6	2.37	3.08	2.65
554	A0A287B7D7	Fat storage-inducing transmembrane protein 2	5	1	4.07	-4.08	-3.23	-4.08	-4.85	-4.61	-4.34	-4.51	-5.41	-3.32	-3.18	-3.27
555	A0A287B7G8	Uncharacterized protein	1	1	5.85	-2.96	-3.66	-2.79	-1.88	-3.26	-2.28	-2.29	-1.88	-3.41	-2.99	-3.32
556	A0A287B7I8	Uncharacterized protein	2	1	3.7	-3.26	-2.79	-2.88	-3.59	-3.49	-3.3	-2.24	-3.75	-3.02	-3.49	-3.04
557	A0A287B7K9	Uncharacterized protein	29	7	29.6	0.5	1.81	-1.66	-0.91	0.4	-0.29	-0.95	-0.32	1.29	1.35	1.51
558	A0A287B7R0	Protein kinase domain-containing protein	1	1	6.73	-1.23	-2.2	1.4	0.16	-1.69	-0.74	-0.25	-0.54	-1.98	-2.33	-2.06
559	A0A287B859	Uncharacterized protein	3	1	4.23	-3.77	-3.52	-3.53	-3.08	-3.12	-3.69	-3.3	-3.93	-3.69	-3.44	-3.82
560	A0A287B878	Dynamin GTPase	9	9	36.26	1.41	2.54	0.36	1.01	0.48	0.12	0.83	0.68	2.02	2.42	2.32
561	A0A287B880	MPN domain-containing protein	7	4	14.5	-2.13	-1.16	-3.44	-1.8	-1.75	-1.31	-2.3	-2.51	-1.53	-1.27	-1.44
562	A0A287B883	Uncharacterized protein	8	3	31.05	3.1	1.91	3.78	4.57	2.53	3.99	3.67	3.91	2.65	2.41	2.37
563	A0A287B8I3	Uncharacterized protein	10	3	12.83	0.96	-0.31	0.95	2.13	0.31	1.85	1.93	1.51	0.18	-0.1	-0.17
564	A0A287B8J2	Dynactin subunit 1	5	6	24.12	0.97	2.51	-1.69	0.01	1.38	-0.08	0.05	0.06	2.17	2.09	2.22
565	A0A287B8Q0	Protein-tyrosine-phosphatase	1	1	9.43	-1.67	-1.66	-3.25	-3.04	-1.28	-2.48	-2.51	-2.02	-1.52	-1.31	-1.49
566	A0A287B8Q8	Uncharacterized protein	16	3	13.58	-1.57	-2.3	-3.33	-1.91	-1.56	-1.22	-0.87	-1.25	-2.08	-2.03	-1.99
567	A0A287B8R2	Nuclear distribution protein C homolog	30	11	47.13	4.03	3.34	2.95	3.88	4.05	4	4.28	4.43	3.66	3.45	3.48
568	A0A287B8Y9	ENTH domain-containing protein	4	3	10.47	-1.35	-1.75	-1.68	-1.87	-2.07	-1.26	-0.9	-1.19	-1.86	-2.13	-1.83
569	A0A287B8Z2	Fructose-bisphosphate aldolase	17	4	58.73	-2.48	-4.14	-2.56	-1.28	-2.68	-2.06	-1.79	-2.2	-3.82	-3.54	-3.61
570	A0A287B906	Ig-like domain-containing protein	10	6	22.38	0.85	-0.38	0.88	1.45	0.15	1.41	1.84	1.37	-0.06	-0.32	-0.1
571	A0A287B929	60S ribosomal protein L13a	6	3	11.85	1.41	3.11	-0.56	0.22	1.09	0.48	-0.2	0.51	2.35	3.04	2.77
572	A0A287B938	Multifunctional methyltransferase subunit TRM112-like protein	8	1	5.04	-1.47	-2.91	-1.76	-1.18	-2.35	-0.63	-1.02	-0.59	-2.28	-2.04	-1.87
573	A0A287B962	Sulfotransferase	2	1	3.17	-2.22	-1.48	-0.48	-2.3	-1.86	-1.72	-1.71	-2.28	-1.7	-1.55	-1.4
574	A0A287B9H1	Uncharacterized protein	6	30	113.53	0.93	3.32	0.91	1.6	0.79	2.03	1.91	1.18	2.45	2.09	2.49
575	A0A287B9R5	SERPIN domain-containing protein	16	6	24.8	-0.87	-3.11	-1.49	-0.05	-1.58	0.35	0.1	-0.72	-1.81	-2.41	-1.8
576	A0A287B9S4	Mago-bind domain-containing protein	22	4	17.35	-0.41	-1.65	0.56	0.88	-0.96	0.25	0.4	-0.02	-1.52	-1.53	-1.69
577	A0A287BA08	Methylmalonyl-CoA isomerase	16	9	54.66	1.94	2.61	0.87	1.92	2.92	1.96	2.02	1.54	2.44	2.87	2.59
578	A0A287BA12	Vesicle-fusing ATPase	7	3	10.9	-0.37	0.47	-2.31	-1.36	0.26	-1.65	-1.29	-0.71	0.22	0.4	0.43
579	A0A287BA24	Glycine cleavage system H protein	6	1	3.91	1.85	0.41	1.93	2.94	1.14	2.41	2.64	2.48	0.87	0.76	0.6
580	A0A287BA79	HIT domain-containing protein	12	2	31.25	0.45	0.42	-1.23	0.12	0.46	0.46	0.25	0.36	0.27	0.54	0.33
581	A0A287BAB5	Uncharacterized protein	51	3	17.58	0.11	-0.18	-0.56	0.26	0.17	0.08	0.22	0.32	-0.1	0	-0.12
582	A0A287BAD3	Histone H1t	17	5	56.55	-3.23	-4.37	-3.34	-1.52	-3.86	-2.94	-2.49	-3.33	-3.23	-4.36	-4.06
583	A0A287BAG8	Transcription factor BTF3	18	2	15.71	0.1	-1.29	0.56	0.91	-0.56	1	0.83	0.52	-0.78	-0.85	-0.67
584	A0A287BAI8	Uncharacterized protein	10	10	41.42	1.14	1.84	0.76	1.06	1.59	0.42	0.81	0.53	1.31	1.06	1.48
585	A0A287BAM9	Uncharacterized protein	3	2	7.17	-0.93	-1.67	-0.33	0.34	-1.12	-0.32	0.43	-0.81	-1.59	-1.74	-1.68
586	A0A287BAN5	Sodium/potassium-transporting ATPase subunit beta	12	4	12.89	-0.15	-0.31	-1.3	-0.91	-0.06	-0.73	-0.33	-0.08	0.04	-0.21	-0.05
587	A0A287BAN6	Uncharacterized protein	6	1	4.27	-2.69	-2.7	-2.7	-2.48	-3.1	-2.56	-2.29	-2.55	-2.96	-2.77	-2.95
588	A0A287BAZ3	Band 4.1	7	5	20.48	-1.47	-0.51	-2.73	-2.01	-1.19	-2.37	-1.92	-2.31	-0.86	-0.51	-0.68
589	A0A287BAZ8	Lysine ketoglutarate reductase	19	14	63.96	-2.64	-0.01	-5.36	-3.86	-1.3	-3.93	-3.56	-4.32	-0.57	0.19	0.04
590	A0A287BB25	N-acetylgalactosamine kinase isoform 1	16	4	18.41	0.4	1.49	-2.75	-1.14	1.35	-0.88	-1.63	-0.86	1.15	1.51	1.4
591	A0A287BB33	Syntaxin-binding protein 2	18	7	45.68	-0.2	0.92	-0.21	-1.09	-0.39	-1.44	-1.22	-0.92	0.46	0.98	0.85
592	A0A287BB42	Estradiol 17-beta-dehydrogenase 2	15	3	30.62	-3.76	-2.05	-3.33	-4.68	-2.91	-4.37	-4.1	-4.52	-2.72	-2.09	-2.14
593	A0A287BB44	Uncharacterized protein	11	7	34.31	-2.38	-3.05	-0.73	-1.55	-3.35	-1.89	-1.68	-1.85	-3.12	-3.23	-3.42
594	A0A287BB89	Pyridoxal 5'-phosphate synthase	33	8	43.32	2.49	2.15	2.35	3.45	2.76	2.93	3.17	2.68	2.16	2.13	1.84
595	A0A287BBB4	Ornithine--oxo-acid aminotransferase	21	7	45.85	0.83	-0.11	-0.1	2.21	0.43	1.15	0.73	0.47	1	0.87	1.19
596	A0A287BBC4	Uncharacterized protein	2	1	3.97	-1.01	-0.89	-2.19	0.33	-0.31	-0.19	-0.27	-0.99	-0.99	-0.63	-0.76
597	A0A287BBD0	Uncharacterized protein	23	4	51.54	-0.39	2.13	-0.6	-1.53	0.05	-1.15	-1.25	-1.28	1.12	1.98	1.44
598	A0A287BBJ7	Aldedh domain-containing protein	15	6	60.91	3.78	2.78	3.68	4.9	3.23	4.56	4.84	4.33	3.33	3.12	3.29
599	A0A287BBP8	Uncharacterized protein	2	1	5.2	-3.87	-3.39	-3.52	-4.34	-3.28	-5.42	-4.14	-4.07	-4.03	-3.99	-3.51
600	A0A287BBR1	Alpha-dystroglycan	10	7	35.68	2.46	1.21	4.13	3.14	1.75	2.95	3.11	3.15	1.57	1.45	1.37
601	A0A287BBR6	ATP-binding cassette sub-family C member 7	2	2	8.98	-3.91	-3.11	-3.71	-4.77	-3.91	-4.71	-4.26	-4.1	-3.03	-2.67	-2.68
602	A0A287BBS4	ATP synthase subunit alpha	50	24	477.75	4.65	6.41	3.3	3.63	6.15	4.18	3.56	3.56	5.86	6.61	6.19
603	A0A287BBS8	Uncharacterized protein	6	5	22.96	0.54	1.44	-0.93	0.15	1.52	-0.17	-0.49	-0.09	1.1	1.63	1.26
604	A0A287BBX3	NAD kinase 2, mitochondrial	9	3	10.83	-1.69	-0.16	-2.74	-1.78	-0.69	-0.91	-1.53	-2.3	-0.16	0.16	0.04
605	A0A287BBX9	Craniofacial development protein 1	3	1	3.09	-1.81	-2.44	-0.69	-0.75	-2.26	-1.18	-1.13	-1.54	-2.43	-2.54	-2.27
606	A0A287BC72	Carbonic anhydrase	32	8	50.03	2.89	2.03	3.27	3.76	2.41	3.44	3.52	3.55	2.25	2.28	2.04
607	A0A287BC86	Uncharacterized protein	2	1	4.28	-3.38	-3.55	-3.56	-4.8	-3.1	-4.2	-3.27	-3.74	-3.05	-3.68	-3.37
608	A0A287BCD1	RPN13_C domain-containing protein	4	2	6.71	-1.37	-2.03	-0.23	-0.18	-1.6	-1.98	-0.66	-0.96	-2.11	-1.62	-1.71
609	A0A287BCQ8	Guanylate kinase	21	4	14.42	-0.06	0.87	-0.63	-1.59	0.32	-0.66	-1.38	-0.91	0.71	1.13	0.79
610	A0A287BCV5	Complex I assembly factor TIMMDC1, mitochondrial	6	1	4.33	-3.6	-2.56	-2.26	-4.03	-3.05	-3.44	-3.96	-3.65	-2.66	-2.48	-2.66
611	A0A287BCX9	GOLD domain-containing protein	11	2	8.94	0.63	0.7	-1.51	-1.21	0.6	0.96	-0.01	-0.82	1.04	0.91	0.77
612	A0A287BCY0	Uncharacterized protein	9	4	16.31	1.08	-0.1	2.27	1.93	0.39	1.63	1.95	1.85	0.14	0.05	-0.13
613	A0A287BCY4	Amine oxidase	33	22	249.37	5.03	3.91	5.62	6.18	4.52	5.79	5.91	5.84	3.99	4.04	3.69
614	A0A287BD08	Glycerol kinase	25	12	87.84	1.87	0.95	1.49	3.6	2.45	1.01	2.77	2.01	-0.03	0.31	-0.06
615	A0A287BDA0	TIM21-like protein, mitochondrial	14	3	14.97	1.19	1.76	-1.11	0.02	1.51	0.18	0.74	1	1.73	1.89	1.79
616	A0A287BDB6	PID domain-containing protein	32	13	90.88	3.45	4.46	2.64	2.63	2.97	2.37	2.61	2.92	3.94	4.15	4.11
617	A0A287BDT0	Uncharacterized protein	3	2	8.79	-0.9	-0.65	-0.76	-0.62	-0.28	-0.5	-0.56	-0.95	-0.46	-0.34	-0.54
618	A0A287BDT8	Uncharacterized protein	11	2	8.1	-3.05	-2.68	-3.25	-3.45	-2.48	-3.85	-4.55	-4.03	-2.97	-2.54	-2.87
619	A0A287BDV9	Glycerol-3-phosphate dehydrogenase [NAD(+)]	53	15	191.47	4.08	4.57	3.72	4.95	5.09	4.34	2.8	3.9	4.3	4.73	4.33
620	A0A287BE23	Superoxide dismutase [Cu-Zn]	8	2	8.6	-0.29	-0.68	1	-0.15	0.01	-0.07	0.76	0.44	-0.37	-0.42	-0.41
621	A0A287BE42	Protein kinase domain-containing protein	6	2	8.22	-0.98	0.25	-1.38	-1.63	-0.51	-1.16	-1.5	-1.17	-0.36	0.14	0.01
622	A0A287BE47	C-C motif chemokine	9	1	3.35	-1.85	-3.17	-1.3	-1.07	-2.36	-1	-1.43	-1.04	-2.52	-3	-2.95
623	A0A287BE52	PWWP domain-containing protein	7	3	12.99	1.13	0.24	0.55	1.87	0.73	1.51	1.94	1.28	0.26	-0.7	-0.13
624	A0A287BED1	Prefoldin subunit 1	14	2	14.68	1.93	1.89	1.95	0.76	2.13	2.79	2.22	0.82	2.04	1.9	1.87
625	A0A287BED5	DUF1394 domain-containing protein	11	3	10.61	0.75	0.01	0.49	1.33	0.54	0.94	0.86	0.95	0.42	0.28	0.33
626	A0A287BEI1	IF rod domain-containing protein	4	2	9.28	-3.59	-3.7	-3.48	-2.25	-4.61	-3.47	-3.15	-3.73	-3.26	-2.73	-4.31
627	A0A287BEI7	High mobility group protein B1	21	5	31.12	3.63	2.34	4.4	4.68	3.01	4.42	4.59	4.3	2.75	2.08	2.42
628	A0A287BEK8	S_100 domain-containing protein	17	5	19.11	2.9	1.11	2.87	3.77	1.91	3.29	3.5	3.55	1.62	1.53	1.46
629	A0A287BER0	O-phosphoseryl-tRNA(Sec) selenium transferase	12	4	17.62	-2.16	-2.4	-3.18	-1.01	-1.8	-1.83	-1.06	-1.85	-2.09	-2.6	-2.35
630	A0A287BET5	RRM domain-containing protein	25	5	25.3	0.91	-0.46	1.49	1.92	0.14	1.5	1.48	1.36	-0.06	-0.35	-0.21
631	A0A287BEZ5	Propionate--CoA ligase	3	2	9.52	-0.85	-0.1	-2.42	-1.68	0.17	-1.4	-1.84	-1.64	-0.2	-0.13	-0.07
632	A0A287BEZ7	Uncharacterized protein	3	2	7.33	-1.27	-0.74	-3.63	-1.66	-0.82	-1.64	-2.4	-2.08	-0.82	-0.55	-0.93
633	A0A287BF35	Uncharacterized protein	29	7	31.89	1.32	0.95	0.67	0.33	1.11	1.4	1.71	1.94	1.29	1.2	1.18
634	A0A287BF71	Uncharacterized protein	3	4	18.52	-0.14	0.66	-0.73	-0.31	0.54	-0.6	-0.3	-0.53	-0.09	-0.52	0.01
635	A0A287BF97	Uncharacterized protein	14	6	43.44	0.39	0.45	-1.66	-1.47	0.78	-0.64	0.06	0.29	0.58	0.44	0.65
636	A0A287BFE6	Uncharacterized protein	24	4	19.45	-2.46	-1.3	-2.48	-3.18	-2.97	-3.92	-3.39	-2.91	-1.82	-1.26	-1.6
637	A0A287BFF4	Glutaminase	18	8	48.85	1.54	2.67	-0.72	0.57	2.14	0.48	0.58	0.73	2.24	2.87	2.14
638	A0A287BFF5	Uncharacterized protein	22	9	44.21	0.42	0.22	0.14	1.15	0.77	0.72	1.02	0.67	0.24	0.45	0.34
639	A0A287BFH0	Uncharacterized protein	1	1	5.44	-3.39	-2.44	-4.48	-3.06	-4.64	-4.14	-2.82	-3.62	-3.22	-2.66	-3.05
640	A0A287BFP3	Uncharacterized protein	14	8	34.1	0.79	-0.24	-1.66	0.82	0.07	0.36	0.66	0.68	0.09	-0.08	-0.01
641	A0A287BFW1	Sodium/glucose cotransporter 5	16	10	48.03	-0.68	0.11	-1.01	-1.79	-0.29	-1.65	-1.68	-0.71	1.29	0.91	1.76
642	A0A287BFZ2	Uncharacterized protein	17	13	60.61	1.14	1.2	1.31	1.32	0.99	0.9	0.72	1.09	1	0.96	1.16
643	A0A287BG02	LIM and senescent cell antigen-like-containing domain protein	7	2	7.63	-2.37	-0.68	-3.09	-2.97	-2.11	-2.6	-2.62	-2.53	-1.23	-1.19	-1.12
644	A0A287BG14	AAA domain-containing protein	18	6	29.02	1.34	2.26	2.5	1.09	2.51	1.11	1.07	1.32	2.16	2.29	2.23
645	A0A287BG35	E3 ubiquitin-protein ligase RNF170	5	1	9.29	-2.18	-0.69	-2.69	-2.76	-1.59	-2.7	-2.75	-2.27	-1.12	-0.9	-1.09
646	A0A287BG93	Nodal modulator 1	16	13	63.58	1.01	0.73	0.89	0.42	1.07	0.63	0.98	0.92	0.87	0.8	0.81
647	A0A287BGY4	Double-strand break repair protein	2	1	3.57	-2.85	-1.8	-3.35	-2.43	-1.72	-3.09	-2.94	-2.68	-2.12	-2.12	-1.92
648	A0A287BH21	SERPIN domain-containing protein	14	6	21.32	-5.09	-3.81	-4.04	-4.9	-4.17	-3.92	-3.75	-5.35	-3.37	-2.94	-3.11
649	A0A287BH28	Ig-like domain-containing protein	7	1	8.62	-0.7	-1.55	-0.93	-0.14	-1.52	-0.08	-0.13	-0.52	-1.75	-1.69	-1.6
650	A0A287BH33	Aspartate aminotransferase	36	17	155.46	4.35	5.18	3.43	5.05	4.45	4.67	5.25	4.67	4.65	5.19	4.81
651	A0A287BH77	Uncharacterized protein	4	5	17.68	0.24	2.49	0.12	0.27	1.07	0.56	0.5	-0.14	1.27	0.61	1.11
652	A0A287BHC5	Serpin family B member 6	36	9	46.43	1.09	0.69	0.36	1.86	0.94	1.56	0.8	0.54	0.89	0.94	0.87
653	A0A287BHE7	40S ribosomal protein S14	21	2	10.17	-0.68	-0.6	0.18	-0.77	-1.15	-0.96	-1.6	-0.08	-0.82	-0.42	-0.57
654	A0A287BHR0	Uncharacterized protein	14	6	23.77	0.69	0.11	0.68	0.51	0.31	1.01	1.76	0.7	0.17	0	0.09
655	A0A287BHS7	ER membrane protein complex subunit 7	12	2	10.12	-0.47	-0.19	-0.21	-1.46	0.07	-0.99	-1.32	-0.55	-0.09	0.11	-0.25
656	A0A287BHV8	Uncharacterized protein	7	6	22.67	0.8	0.86	0.61	1.01	0.73	0.79	1.64	1.08	0.76	-0.29	0.66
657	A0A287BHY7	Aldehyde dehydrogenase, mitochondrial	48	19	460.74	5.25	4.76	4.02	6.17	5.21	5.75	5.99	5.38	5.01	5	4.87
658	A0A287BHZ6	RNA helicase	1	1	3.37	-5.84	-4.57	-4.77	-3.9	-4.1	-5.65	-4.19	-3.91	-4.81	-5.77	-5.01
659	A0A287BI67	Paralemmin-1	25	6	28.59	0.45	-0.29	0.49	0.86	-0.11	0.68	1.23	0.82	-0.03	-0.02	-0.03
660	A0A287BIK1	Uncharacterized protein	11	1	4.49	-1.45	-2.34	0.34	-0.05	-1.67	-0.55	-0.18	-0.38	-1.79	-2.07	-2.04
661	A0A287BIL5	SUN domain-containing protein	7	4	15.12	-0.41	0.02	-1.8	-0.62	-0.44	-0.31	-0.2	-0.4	-0.28	-0.7	-0.34
662	A0A287BIL8	78 kDa glucose-regulated protein	45	25	231.01	5.05	4.14	3.67	5.85	4.73	5.12	5.28	5.11	4.46	4.34	4.33
663	A0A287BIP6	Carboxypeptidase Q	16	6	40.89	1.59	1.1	1.35	1.47	1.77	1.23	0.87	1.47	1.41	1.39	1.25
664	A0A287BIV6	39S ribosomal protein L37, mitochondrial	15	4	17.72	-1.4	-0.64	-2.58	-2.16	-0.68	-1.23	-2.8	-1.56	-0.76	-0.37	-0.73
665	A0A287BIW2	Ribonucleoside-diphosphate reductase	9	2	8.56	-3.84	-3.44	-3.15	-2.73	-3.45	-2.31	-2.58	-3.31	-3.15	-3.19	-3.49
666	A0A287BJ05	Septin-2	14	5	26.53	1.12	2.14	-0.38	0.21	1.23	0.37	-0.12	0.55	1.8	2.01	2.11
667	A0A287BJ42	Protein phosphatase 1G	8	3	12.74	0.36	-0.53	1.26	0.62	-0.14	0.89	1.49	1.32	-0.03	-0.7	-0.42
668	A0A287BJ64	MHC_I-like_Ag-recog domain-containing protein	10	3	16.45	-0.22	-1.46	0.8	0.92	-0.69	0.82	0.81	0.52	-1.08	-1.09	-1.43
669	A0A287BJE4	Platelet-activating factor acetylhydrolase	5	2	6.51	-1.5	-2.03	-0.31	-0.23	-1.4	-0.41	-0.18	-0.51	-1.72	-1.61	-1.77
670	A0A287BJF3	W2 domain-containing protein	17	8	40.63	2.72	2.8	1.53	1.29	3.13	1.91	2.11	2.47	2.95	2.91	2.89
671	A0A287BJI6	Seryl-tRNA synthetase	31	12	64.62	1.86	1.16	1.98	2.78	1.79	2.49	2.72	2.37	1.43	1.35	1.39
672	A0A287BJK5	acidPPc domain-containing protein	11	3	12.94	0.28	-0.5	0.56	0.6	-0.02	0.67	0.85	0.85	-0.1	-0.23	-0.28
673	A0A287BJM3	Fes1 domain-containing protein	3	1	4.02	-4.67	-3.78	-4.06	-4.38	-3.61	-4.46	-4.32	-4.15	-3.57	-3.74	-3.95
674	A0A287BJN7	Huntingtin interacting protein K	31	3	12.19	1.71	0.12	1.83	2.68	0.86	2.38	2.46	2.34	0.82	0.55	0.52
675	A0A287BJQ2	Complex I-23kD	17	3	18.44	1.32	1.59	-1.95	-0.85	1.36	0.77	0.89	1.41	1.82	1.82	1.86
676	A0A287BJQ5	Uncharacterized protein	81	19	221.83	-2.12	-1.24	-3.74	-5.5	-1.32	-2.19	-3.67	-3.63	-2.12	-0.98	-2.16
677	A0A287BJV7	Uncharacterized protein	15	2	8.65	-2.55	-4.53	-3.33	-2.98	-2.55	-2.85	-3.14	-2.89	-3.69	-3.98	-4.1
678	A0A287BJX5	SH3 domain-containing protein	17	10	52.49	1.38	1.61	0.66	1.42	1.69	1.61	1.31	1.42	1.6	1.48	1.48
679	A0A287BK04	GOLD domain-containing protein	18	3	19.24	1.7	0.85	0.96	1.78	1.44	2.18	2	2.36	1.25	1.11	1
680	A0A287BK25	Non-POU domain containing octamer binding	11	6	25.51	-0.2	1.45	-0.23	-0.46	0.65	-0.03	-0.17	-0.41	0.94	0.58	1.08
681	A0A287BK32	ESCRT-II complex subunit VPS36	14	4	19.44	-1.16	-0.26	-4.5	-2.05	-0.11	-1.83	-2.69	-2	-0.68	-0.18	-0.43
682	A0A287BK35	Uncharacterized protein	11	20	87.37	-1.93	-1.05	-0.36	-0.89	-1.34	-1.48	-1.4	-1.3	-1.64	-1.87	-2.34
683	A0A287BK71	Uncharacterized protein	1	2	9.24	-1.96	-1.53	-1.29	-1.2	-1.73	-1.35	-1.21	-1.49	-1.72	-2.13	-1.75
684	A0A287BK74	Eukaryotic translation initiation factor 3 subunit L	15	7	25.8	1.36	0.37	3.9	3.17	0.99	1.79	2.57	2.86	0.31	0.48	0.41
685	A0A287BK75	Dual specificity mitogen-activated protein kinase kinase 1	9	3	11.14	-0.18	1.74	0.26	-1.25	0.89	-1.15	-1.27	-1.3	1.23	1.76	1.41
686	A0A287BKE2	N-myc downstream-regulated gene 1 protein	32	8	80.95	2.07	2.54	-0.12	1.24	2.72	1.24	0.76	1.08	2.48	2.69	2.55
687	A0A287BKP9	von Willebrand factor A domain-containing protein 1 isoform 1	6	2	8.23	-1.95	-2.57	-1.48	-2.4	-3.46	-2.21	-2.21	-1.67	-2.2	-2.41	-2.01
688	A0A287BKR7	Glycerol-3-phosphate acyltransferase 3	8	3	19.67	-2.08	-0.89	-2.78	-2.66	-2.24	-2.26	-2.22	-2.26	-1.3	-0.87	-1.04
689	A0A287BL05	Uncharacterized protein	17	6	30.83	-3.82	-2.7	-3.79	-5.27	-3.74	-5.17	-3.79	-4.3	-3.18	-2.95	-3.01
690	A0A287BL28	Endoplasmic reticulum junction formation protein lunapark	5	2	6.49	-1.33	-1.26	-3.96	-1.59	-1.16	-1.43	-1.37	-1.33	-1.26	-1.21	-1.45
691	A0A287BL76	Nucleoporin Nup37	9	2	12.05	-0.01	-0.81	0.97	1.02	-1.71	0.3	0.85	0.39	-0.72	-1.32	-0.81
692	A0A287BL93	Uncharacterized protein	20	12	54.02	2.33	3.59	1.69	1.56	2.46	2.12	1.6	2.25	3.26	2.77	3.21
693	A0A287BLB3	Uncharacterized protein	16	9	38.1	1.94	2.26	0.72	2.2	1.59	1.52	1.62	1.6	1.85	1.56	1.9
694	A0A287BLE2	Mitofusin-2 isoform X1	11	6	22.72	-1.51	0.5	-2.7	-1.71	-0.7	-1.85	-1.77	-2.09	0	0.43	0.2
695	A0A287BLH5	DEAD box protein 5	6	4	13.82	-1.94	-0.12	-2.29	-2.78	-0.59	-2.51	-2.52	-1.97	-0.98	-0.48	-0.46
696	A0A287BLJ2	Glutaryl-CoA dehydrogenase isoform a	41	11	129.37	2.77	2.88	2.14	3.77	3.14	3.9	3.77	3.27	2.89	3.05	2.72
697	A0A287BLS0	Uncharacterized protein	11	8	37.03	1.2	0.3	1.47	2.33	0.5	2.24	2.2	1.8	0.53	-0.17	0.38
698	A0A287BLX2	Folate_rec domain-containing protein	5	2	6.76	-0.31	-1.61	0.21	0.56	-0.83	0.47	0.41	0.07	-1.12	-1.3	-1.37
699	A0A287BM41	UDP-glucuronosyltransferase	5	2	8.97	-1.96	-0.74	-1.73	-2.47	-0.92	-2.72	-2.79	-2.76	-1.31	-0.6	-1.04
700	A0A287BM44	AMP-binding domain-containing protein	27	16	98.42	2.86	3.8	1.23	1.83	3.91	2.01	1.78	1.85	3.6	4.09	3.79
701	A0A287BM48	L-serine-phosphatidylethanolamine phosphatidyltransferase	4	2	5.6	0.22	0.41	-1.64	0.75	-0.05	0.12	0.06	-0.3	0.19	0.47	0.26
702	A0A287BM79	Uncharacterized protein	9	6	25.68	0.23	1.22	-0.81	-0.96	1.14	-1.16	-0.88	-0.82	0.74	0.98	0.8
703	A0A287BM94	Uncharacterized protein	13	5	21.25	-1.57	-0.72	-1.52	-1.94	-0.49	-1.97	-3.4	-2.28	-1.26	-0.69	-0.85
704	A0A287BMF3	Non-specific protein-tyrosine kinase	2	2	6.63	-1.98	-1.84	-1.41	-1.41	-2.29	-1.82	-1.69	-1.77	-2.4	-2.19	-2.15
705	A0A287BMT8	Uncharacterized protein	72	3	28.98	-0.58	-1.09	0.08	0.35	-0.88	0.13	0.46	-0.07	-1.06	-1.08	-1.17
706	A0A287BMV2	Serine/arginine-rich splicing factor 1	32	9	56.91	3.83	2.31	4.7	5.11	2.99	4.46	4.71	4.77	2.86	2.45	2.62
707	A0A287BMW0	OCIA domain-containing protein	23	3	25.9	0.12	-0.31	0.81	1.1	0.04	0.89	1.19	0.73	-0.12	-0.23	-0.26
708	A0A287BMW6	Complex I-ESSS	31	4	32.29	3.43	2.2	3.98	3.89	2.64	3.93	4.32	4.36	2.9	2.64	2.71
709	A0A287BN36	Uncharacterized protein	55	7	99.98	0.33	1.25	0.89	0	0.53	0.05	-0.44	0.22	0.82	1.27	0.96
710	A0A287BN92	SERPIN domain-containing protein	18	7	32.77	1.19	1.05	-0.14	1.87	1.57	1.25	0.83	0.67	1.19	1.27	1.37
711	A0A287BNE4	UBC core domain-containing protein	22	4	23.74	1.88	1.84	0.9	1.55	2.2	1.92	1.76	2.35	2.05	2.12	2.05
712	A0A287BNS6	Coiled-coil domain-containing protein 128	2	1	4.41	-3.89	-3.68	-2	-3.52	-3.8	-3.93	-3.16	-3.86	-3.38	-3.68	-3.5
713	A0A287BNY2	Uncharacterized protein	10	4	22.37	-0.5	-1.18	0.98	0.54	-0.48	0.33	0.64	0.52	-0.5	-0.96	-0.57
714	A0A287BNZ5	Mannose-6-phosphate isomerase	13	5	21.67	1.34	1.48	0.7	1.28	2.03	1.27	0.9	0.99	1.41	1.73	1.6
715	A0A287BP38	Uncharacterized protein	19	4	88.77	3.44	1.23	3.44	4.52	2.52	4.52	4.63	3.77	2.13	1.99	2.09
716	A0A287BP49	Uncharacterized protein	4	7	29.67	-0.99	1.06	-0.62	-0.31	-0.9	0.01	0.1	-0.71	-0.29	-1.39	-0.71
717	A0A287BPD6	Atriopeptidase	55	34	531.84	6.64	5.74	5.42	6.73	6.37	5.6	5.94	6.83	6.09	6.03	5.88
718	A0A287BPF3	DDRGK domain-containing protein 1	10	2	10.86	-1.41	-2.24	-0.76	-0.54	-1.89	-0.93	-0.69	-0.96	-2.27	-1.91	-2.09
719	A0A287BPF4	Uncharacterized protein	24	39	225.83	-0.05	-0.85	-1.01	0.55	-0.83	0.4	0.43	0.5	-0.82	-0.7	-1.05
720	A0A287BPH0	Serine protease inhibitor Kazal-type 1	16	1	5.03	-1.63	-2.9	-2.1	-0.98	-2.59	-0.93	-1.18	-1.61	-2.86	-3.02	-3.29
721	A0A287BPI2	Rib_recp_KP_reg domain-containing protein	21	28	147.75	4.13	3.98	4.37	4.91	4.35	4.76	5.48	3.89	4.07	3.88	3.97
722	A0A287BPI5	Palladin isoform X4	3	4	15.24	0.67	0.65	-0.29	0.59	0.43	0.79	0.91	0.39	0.51	0.07	0.58
723	A0A287BPL8	Uncharacterized protein	13	8	43.36	1.39	0.9	1.12	0.86	1.06	0.95	1.47	1.73	1.18	0.76	0.97
724	A0A287BPT5	Sulfurtransferase	35	9	80.14	4.42	3.7	3.09	4.95	4.22	3.38	4.71	4.7	3.85	4	3.81
725	A0A287BPU6	Uncharacterized protein	3	4	20	1.33	0.62	2.33	2.32	0.97	2.32	1.67	2.32	0.84	0.91	0.51
726	A0A287BPX4	UBP-type domain-containing protein	11	8	48.54	0.87	2.09	-0.06	0.21	1.82	0.17	0.12	-0.01	1.7	1.98	1.88
727	A0A287BPX8	Uncharacterized protein	18	11	58.66	0.72	2.49	0.66	0.34	0.44	0.19	-0.09	0.25	1.61	1.66	1.61
728	A0A287BPY3	Uncharacterized protein	2	4	14.02	-1.58	-0.31	-1.94	-1.8	-0.12	-2.23	-1.8	-1.76	-0.55	-0.43	-0.3
729	A0A287BQ02	Polyadenylate-binding protein	13	6	28.12	-2.82	-2.17	-4.18	-3.86	-2.87	-3.9	-3.85	-3.22	-2.66	-2.08	-2.07
730	A0A287BQ51	Iodotyrosine dehalogenase 1	4	1	10.84	-2.78	-2.86	-2.13	-2.26	-2.5	-2.48	-2.43	-2.31	-2.19	-2.26	-2.36
731	A0A287BQ72	Transaldolase	24	9	45.03	4.13	3	3.81	5.29	3.73	4.62	4.73	4.52	3.42	3.04	3.15
732	A0A287BQA7	Low-density lipoprotein receptor relative with 11 ligand-binding repeats	1	2	7.98	-2.02	-2.76	-1.38	-1.45	-2.27	-1.94	-1.49	-1.53	-2.36	-2.75	-2.46
733	A0A287BQC8	Uncharacterized protein	6	1	3.44	-1.48	-3.11	-1.15	-0.69	-2.46	-0.29	-0.48	-1.64	-2.21	-2.94	-2.37
734	A0A287BQG2	DUF3456 domain-containing protein	28	5	26.83	1	0.89	1.92	1.85	0.8	1.63	1.49	1.4	0.79	1.01	0.7
735	A0A287BQK9	Hydrogen voltage-gated channel 1	3	1	4.61	-1.7	-0.93	-2.69	-2.27	-1.33	-2.04	-2.43	-1.3	-1.06	-0.84	-1.36
736	A0A287BQP1	Uncharacterized protein	9	6	25.6	1.58	1.41	1.11	2.5	1.45	1.29	2.35	2.02	1.43	0.2	1.25
737	A0A287BQQ1	WH2 domain-containing protein	6	2	10.72	-0.4	-0.67	-0.49	-0.57	-0.49	-0.09	0.55	-0.04	-0.59	-0.83	-0.69
738	A0A287BQT2	Citrate hydro-lyase	32	21	148.43	4.79	4.02	4.26	5.41	4.75	5.07	4.99	4.71	4.47	4.37	4.4
739	A0A287BQX5	Uncharacterized protein	2	1	3.77	0.88	-0.03	-0.73	1.06	0.32	-0.07	-0.27	0.59	0.1	-0.13	0.3
740	A0A287BR84	Dolichyl-diphosphooligosaccharide--protein glycosyltransferase subunit 1	15	9	42.73	-0.46	0.4	-6.02	-1.49	0.24	-1.37	-1.87	-2.08	0.04	0.49	0.22
741	A0A287BRD6	C-C motif chemokine	18	2	7.4	-0.53	-1.57	-0.32	0.32	-1.14	-0.28	-0.17	0	-0.98	-0.7	-1.11
742	A0A287BRQ6	V-type proton ATPase subunit G	32	3	15	2	0.7	2.91	2.75	1.41	2.63	2.68	2.27	0.54	0.91	0.33
743	A0A287BRR8	Uncharacterized protein	1	1	3.11	-2.44	-1.01	-2.89	-3.57	-1.75	-3.45	-3.96	-3.46	-1.41	-0.95	-1.32
744	A0A287BRV8	Endo/exonuclease/phosphatase domain-containing protein	3	1	3.7	-1.61	-1.28	-4.82	-1.45	-1.07	-2.07	-2.36	-2.28	-1.75	-1.41	-1.8
745	A0A287BRW8	Gonadotropin-releasing hormone receptor	2	2	7.99	-1.18	-0.63	-3.85	-2.27	-0.69	-1.76	-2.32	-1.64	-0.75	-0.88	-0.74
746	A0A287BRY0	Tropomyosin alpha-1 chain	35	11	88.3	2.31	1.11	3.4	3.65	1.66	3	3.38	2.92	1.32	0.72	1.09
747	A0A287BS03	ACB domain-containing protein	13	6	27.41	1.58	1.36	1.52	2.09	1.36	2.36	2.65	1.9	1.25	1.22	1.12
748	A0A287BS07	Uncharacterized protein	9	2	7.36	-3.11	-3.13	-2.38	-2.23	-2.76	-2.54	-2.6	-3.23	-3.3	-3.11	-3.31
749	A0A287BS35	CMP-N-acetylneuraminic acid synthase	7	3	12.57	-2.37	-1.5	-2	-2.47	-1.24	-2.16	-1.93	-2.36	-1.82	-2.17	-1.93
750	A0A287BS42	PH domain-containing protein	2	1	4.43	-3.68	-2.85	-2.72	-2.94	-2.55	-3.36	-3.44	-3.59	-2.99	-2.63	-2.79
751	A0A287BS53	COMM domain-containing protein	14	2	13.18	-0.22	-0.27	-0.66	-2.09	-0.86	0.08	0.18	-0.2	-0.27	-0.47	-0.32
752	A0A287BS88	MFS domain-containing protein	3	1	3.58	-5.77	-4.45	-5.22	-5.22	-5.05	-5.57	-5.22	-5.44	-5.45	-4.8	-5.21
753	A0A287BSA8	Ribosomal protein	23	5	30.2	0.95	0.96	-0.22	0.71	1.26	0.75	0.94	1.02	0.84	1.03	1.01
754	A0A287BSC3	Alkaline phosphatase	6	4	22.66	0.96	-0.64	0.12	1.26	-0.01	1.49	1.46	1.71	0.11	-0.12	0
755	A0A287BSC9	Transmembrane 9 superfamily member	5	3	11.46	0.08	0.38	-0.31	0.31	0.04	0.18	0.22	0.03	0.36	0.5	0.37
756	A0A287BSF6	GB1/RHD3-type G domain-containing protein	10	5	25.25	1.09	1.63	-0.34	-0.82	1.77	-0.07	-0.64	0.59	1.58	1.71	2.08
757	A0A287BSI0	Spermatogenesis-defective protein 39 homolog	3	1	5.42	-2.44	-2.78	-1.42	-2.02	-3.54	-3.21	-2.59	-2.53	-3.24	-2.8	-2.79
758	A0A287BSQ4	Uncharacterized protein	21	8	45.4	-1.34	-1.69	-1.39	-1.34	-1.56	-0.81	-0.62	-1.17	-1.65	-2.18	-1.9
759	A0A287BSQ7	Uncharacterized protein	14	2	9.1	-0.53	-1.69	-0.24	0.19	-1.08	0.18	0.44	0.3	-1.19	-1.29	-1.4
760	A0A287BSZ9	Dynein light intermediate chain	9	3	13.49	-0.91	0.28	-1.06	-2.17	-0.59	-1.63	-1.71	-1.73	0.16	0.29	0.29
761	A0A287BT51	HP domain-containing protein	1	2	6.34	-2.11	-2	-1.46	-1.23	-2.47	-2.19	-1.94	-1.84	-1.99	-2.68	-2.01
762	A0A287BTB8	Uncharacterized protein	16	2	8.16	-0.14	0.63	0.08	-0.89	0.18	0.1	-0.35	-0.28	0.65	0.81	0.66
763	A0A287BTC2	DNA-(apurinic or apyrimidinic site) endonuclease	29	6	25.2	-4.24	-3.05	-2.83	-5.42	-2.67	-4.44	-5.79	-4.71	-3.45	-3.22	-3.42
764	A0A287BTE0	Methyltransf_25 domain-containing protein	22	7	35.25	1.88	2.3	1.07	2.42	2.67	2.35	2.17	1.93	2.14	1.46	2.15
765	A0A288CFT0	Triosephosphate isomerase	55	13	302.51	5.06	4.14	4.05	5.6	4.69	5.33	5.53	5.33	4.55	4.38	4.34
766	A0A288CFU2	GH3 domain-containing protein isoform 1	3	1	4.07	-4.14	-3.98	-2.86	-2.64	-3.91	-3.35	-2.95	-3.15	-3.99	-4	-4.07
767	A0A288CFY2	F-box domain-containing protein	2	1	5.19	-3.4	-2.89	-3.34	-4.31	-3.71	-4.26	-3.4	-3.72	-2.72	-2.55	-2.43
768	A0A288CG47	26S proteasome non-ATPase regulatory subunit 4	27	9	49.52	-1.32	-2.85	-1.75	-1.07	-1.85	-0.47	-0.69	-0.6	-2.08	-2.16	-1.97
769	A0A288CG52	F-actin-capping protein subunit beta	58	12	78.4	3.54	3.08	3.03	4.63	3.36	4.21	4.25	3.65	3.1	2.99	3.04
770	A0A2C9F3G4	Signal transducer and activator of transcription	10	6	30.2	0.38	2.32	-0.75	-0.33	1.46	-0.45	-0.44	-0.39	1.66	1.54	1.63
771	A0A410REQ0	NADH-ubiquinone oxidoreductase chain 4	8	2	9.45	-0.66	0.5	-1.22	-1.08	0.51	-1.3	-1.36	-1.75	0.23	0.92	0.53
772	A0A480DQ17	Endothelial cell-selective adhesion molecule (Fragment)	5	1	5.86	-1.49	-2.14	-1.55	-0.95	-2.14	-1.56	-1.56	-1.17	-2.04	-2.35	-1.96
773	A0A480E602	Nucleolin	22	18	195.79	4.81	3.86	5.25	6.17	4.45	5.49	5.88	5.54	4.1	3.43	3.78
774	A0A480E8P3	Neurolysin, mitochondrial	10	6	33.12	0.42	1.54	-1.36	-0.16	0.33	-0.18	-0.34	-0.16	1.39	1.82	1.64
775	A0A480ECK7	Ubiquilin-1 isoform 1	15	4	24.23	0.75	-0.54	-0.08	1.55	0.11	1.09	1.52	1.15	-0.13	-0.44	-0.46
776	A0A480ECQ6	Protein phosphatase methylesterase-1 (Fragment)	8	2	20.73	-0.51	0	-2.57	-1.82	0.16	-1.1	-0.69	-1.09	-0.05	-0.09	-0.19
777	A0A480EDP8	5-formyltetrahydrofolate cyclo-ligase (Fragment)	5	1	2.82	-0.49	-1.52	-1.46	-0.61	-1.03	-0.18	-0.33	-0.23	-1.03	-1.05	-0.96
778	A0A480EDX6	Protein cordon-bleu isoform X1	7	6	39.44	-0.32	0.47	-2.44	0.01	-0.01	-0.42	-0.21	-0.43	0.1	0.25	0.25
779	A0A480EHX7	Zinc finger CCCH domain-containing protein 18 isoform X1	9	4	14.89	-2.05	-2.44	-1	-0.89	-1.92	-1.03	-0.72	-1.4	-2.19	-2.85	-2.53
780	A0A480EJB5	ATP-dependent dihydroxyacetone kinase	36	15	159.7	3.79	4.18	3.09	3.39	4.25	3.64	3.03	3.67	4.26	4.36	4.25
781	A0A480EJE6	Nucleosome assembly protein 1-like 5 (Fragment)	4	1	2.87	-1.73	-3.22	-0.32	0.33	-2.01	-0.81	-0.06	-0.77	-2.93	-3.34	-3.32
782	A0A480EJY2	L-type amino acid transporter 4	3	2	6.88	-0.45	0.67	-2.23	-2.29	-0.24	-1.85	-1.93	-1.28	0.35	0.58	0.39
783	A0A480EKD7	Kin of IRRE-like protein 1 isoform X1	2	1	3.96	-2.29	-2.15	-1.63	-2.27	-2.16	-1.9	-2.19	-2.7	-2.13	-2.12	-2.39
784	A0A480EL17	Inactive tyrosine-protein kinase 7	4	3	13.69	-1.22	-1.41	-1.23	-1.59	-1.49	-1.53	-1.29	-1.13	-1.18	-1.23	-1.23
785	A0A480EN37	Signal peptide peptidase-like 2B isoform 2	2	1	3.57	-2.45	-2.84	-2.86	-1.28	-2.39	-1.88	-2.06	-1.59	-2.48	-2.6	-2.32
786	A0A480ENI7	STAM-binding protein isoform 1	2	1	3.94	-1.48	-1.28	-0.11	-1.13	-1.51	-1.39	-0.8	-1.35	-1.43	-1.55	-1.32
787	A0A480EPJ9	V-type proton ATPase subunit a	16	10	53.76	1.66	2.73	-0.17	0.41	2.59	0.58	0.3	0.8	2.35	2.86	2.54
788	A0A480EQ81	RNA-binding protein Musashi homolog 2 isoform a (Fragment)	13	4	16.52	0.44	1.57	-0.61	-1.08	0.79	-0.63	-0.82	-0.03	1.44	1.68	1.58
789	A0A480EQ92	Tyrosine-protein kinase (Fragment)	4	2	8.67	-3.08	-1.74	-3.15	-4.75	-1.72	-3.8	-4.26	-4.81	-2.29	-1.57	-2.06
790	A0A480ERB4	Tyrosine-protein phosphatase non-receptor type	7	3	12.5	-2.85	-2.54	-2.42	-2.35	-2.03	-3.08	-3.4	-2.41	-3.1	-2.39	-2.76
791	A0A480ETI4	N-acetylmuramoyl-L-alanine amidase isoform X1	3	1	3.21	-6.16	-6.67	-5.71	-5.71	-6.16	-4.84	-5.34	-5.92	-4.98	-5.8	-5.54
792	A0A480EUT8	Nascent polypeptide-associated complex subunit alpha isoform X2	3	4	22.67	1.36	0.24	1.37	2.37	0.98	2.16	2.36	1.93	0.63	0.39	0.33
793	A0A480EV23	Calcium-activated neutral proteinase 1	10	6	20.54	-0.87	0.03	-3.67	-1.21	0.14	-1.18	-1.55	-1.1	-0.3	0.08	0.12
794	A0A480EVA2	Uncharacterized protein KIAA1211 isoform X2	9	9	43.47	0.27	0.62	0.45	0.76	0.51	0.78	1.17	0.15	0.59	0.6	0.72
795	A0A480EXQ4	FRAS1-related extracellular matrix protein 2	1	1	3.8	-3.61	-4.09	-3.5	-2.9	-3.91	-3.12	-3.05	-3.24	-3.45	-3.68	-3.95
796	A0A480F0Y8	Leucine-rich repeat flightless-interacting protein 1 isoform 5	26	12	70.95	1.03	0.52	1.96	2.21	0.7	1.81	2.34	1.41	0.76	0.43	0.63
797	A0A480F2X2	Uncharacterized protein (Fragment)	19	3	11.66	2.64	2	1.13	3.13	2.52	3.05	3.05	2.45	2.23	2.04	2.18
798	A0A480F334	Cysteinyl-tRNA synthetase	6	4	15.91	-1.9	-1.12	-5.88	-3.94	-1.59	-2.77	-3.72	-2.98	-1.08	-1.18	-1.05
799	A0A480F3G0	Rab GDP dissociation inhibitor	56	23	152.24	4.85	4.51	2.5	5.43	5.1	4.45	4.03	3.54	4.34	4.73	4.47
800	A0A480F3W8	PDZ and LIM domain protein 4	16	2	7.67	-3.14	-4.29	-2.34	-2.42	-4.2	-2.5	-2.71	-2.83	-4.04	-4.03	-4.25
801	A0A480F3X3	Laminin subunit beta-1	12	18	71.08	3.68	2.69	2.96	3.49	2.75	3.27	3.96	3.9	3.23	2.89	3.1
802	A0A480F4M5	Olfactomedin-like protein 1	20	8	29.92	-2.31	-3.9	-3.06	-1.72	-3.63	-2.4	-2.58	-2.78	-3.7	-4.12	-3.5
803	A0A480F5A5	RNA cytidine acetyltransferase	4	3	11.73	-1.09	-0.04	0.71	-0.07	-1.6	0.02	-0.07	0.42	-0.65	-1.26	-0.35
804	A0A480HEF9	Peptidylprolyl isomerase	3	1	4.25	-2.81	-3.58	-1.47	-2.14	-3.02	-2.49	-2.62	-2.43	-3.59	-3.4	-3.27
805	A0A480HGI9	Integrin alpha-2	3	4	14.76	1.21	-0.1	1.46	2.14	0.37	1.49	1.75	1.48	0.31	0.19	0.16
806	A0A480HHR0	Actin-related protein 2/3 complex subunit	10	3	12	0.5	0.21	-0.75	1.38	0.68	1.44	1.62	0.51	0.19	0.39	0.17
807	A0A480HK41	D-3-phosphoglycerate dehydrogenase	60	24	368.24	5	5.44	4.1	6.11	5.95	6.05	5.56	4.76	5.4	5.57	5.46
808	A0A480HN00	Pantetheinase	29	10	69.8	2.79	1.38	3.14	3.32	2	3.44	3.48	3.54	1.87	1.81	1.87
809	A0A480HNH3	Glutathione-dependent dehydroascorbate reductase	52	15	84.9	4.46	4.17	3.68	5.37	4.61	5.11	5.18	4.85	4.23	4.3	4.05
810	A0A480HP04	Nucleolar and coiled-body phosphoprotein 1 isoform 3	5	3	14.47	1.1	0.47	1.87	2.62	0.86	2.05	2.43	2.15	0.84	-0.2	0.34
811	A0A480HQB1	Alpha-actinin cytoskeletal isoform	46	31	187.11	-5.91	-5.28	-2.9	-5.34	-5.41	-6.01	-4.97	-5.34	-5.51	-5.41	-6.65
812	A0A480HYA9	C-type mannose receptor 2	7	7	31.75	1.34	0.48	0.94	0.8	1	0.81	0.8	1.28	0.83	0.64	0.85
813	A0A480HZC8	Tubulin-specific chaperone D	6	6	23.53	-0.83	0.83	-1.56	-1.34	-0.94	-1.36	-1.54	-1.4	0.2	0.75	0.62
814	A0A480I1J1	C4a anaphylatoxin	14	17	68.62	-0.9	-2.3	-1.37	-0.93	-1.32	-0.43	-1.08	-1.51	-1.9	-1.83	-2.03
815	A0A480I412	Anoctamin	5	2	11.59	-2.58	-1.82	-6.28	-5.82	-1.96	-3.98	-4.66	-3.15	-1.91	-2.18	-2.15
816	A0A480I421	Phosphatidylinositol 5-phosphate 4-kinase type-2 beta	6	2	7.9	-0.16	-0.5	0.64	0.13	-0.1	-0.36	-0.33	-0.25	-0.6	-0.57	-0.63
817	A0A480I6C7	Kanadaptin	2	1	4.96	-2.21	-2.41	-3.02	-1.18	-2.21	-1.88	-1.06	-2.03	-2.57	-3.29	-2.95
818	A0A480I6X7	39S ribosomal protein L16, mitochondrial	4	1	4.99	-2.23	-0.22	-6.95	-3.34	-3.12	-4.02	-3.03	-3.53	-0.87	-0.05	-0.34
819	A0A480IDH9	Malonyl-CoA decarboxylase, mitochondrial	2	1	4.4	-5.46	-2.52	-4.12	-4.12	-3.65	-5.69	-6.18	-4.12	-3.59	-2.72	-3.13
820	A0A480IFL7	Keratin, type I cytoskeletal 19	39	15	72.26	-0.82	1.87	-0.83	-2.5	-2.74	-1.38	-1.78	-0.76	1.76	0.83	1.13
821	A0A480IJJ4	Latent-transforming growth factor beta-binding protein 4	4	5	22.06	0.97	-0.69	2.29	1.21	-0.46	1.19	1.33	1.46	-0.09	0.02	0.25
822	A0A480IL34	Serine/threonine-protein phosphatase 4 regulatory subunit 1 isoform X1	3	2	7.44	-2.38	-1.68	-1.48	-3.63	-2.23	-2.93	-3.11	-3.3	-1.74	-1.64	-1.81
823	A0A480IMC0	Niban-like protein 1 isoform 1	14	9	48.16	2.07	2.62	1.41	1.68	2.83	1.39	1.6	1.72	2.61	2.74	2.6
824	A0A480IMP9	Golgi apparatus protein 1	24	22	111.79	3.98	2.93	4.04	5.19	3.49	4.67	5.06	4.36	3.32	2.97	3.09
825	A0A480IQK1	Phosphatidylinositol 4-kinase alpha	1	2	7.61	-3.02	-1.14	-6.28	-3.53	-3.84	-3.45	-4.16	-2.93	-1.91	-1.45	-1.37
826	A0A480IR13	Neuroblastoma-amplified sequence	1	1	4.26	-4.44	-2.15	-3.93	-4.34	-5.76	-4.88	-4.79	-5.05	-2.94	-2.47	-2.49
827	A0A480IRH0	Phosphofurin acidic cluster sorting protein 1	1	1	3.53	-0.07	-0.78	-0.58	0.95	-0.38	0.23	1.33	0.49	-1.07	-0.98	-1.07
828	A0A480IS41	Estradiol 17-beta-dehydrogenase 11	28	7	32.45	2.47	3.52	-1.99	0.69	2.83	1.33	0.73	1.71	3.21	3.67	3.42
829	A0A480ITF4	Cytoplasmic dynein 1 heavy chain 1	11	41	176.87	2.81	4.94	1.88	2.55	1.61	2.28	2.46	2.36	4.22	4.42	4.57
830	A0A480ITG5	Lysosome membrane protein 2	20	9	44.02	3.34	1.91	3.84	4.28	2.5	4.01	4.09	4.12	2.37	2.23	2.12
831	A0A480IV48	Myosin-10	27	45	278.69	-1.5	0.53	-0.93	-0.25	0.18	-0.32	-0.35	-1.5	-0.77	-1.59	-1.1
832	A0A480IWY5	Cytochrome c oxidase assembly factor 6 homolog isoform X1	2	3	10.72	-1.6	-0.35	-1.57	-1.07	-2.36	-1.81	-1.14	-1.27	-1.28	-0.71	-0.81
833	A0A480IZ87	Clustered mitochondria protein homolog	6	7	25.68	-0.01	0.59	-0.24	0.02	0.67	-0.16	0.07	-0.05	0.37	0.66	0.5
834	A0A480IZE0	Tubulin alpha chain	49	15	112.15	-1.2	0	-4.72	-3.13	-2.01	-2.7	-3.75	-2.32	-0.41	-0.09	-0.19
835	A0A480IZT7	Phosphoinositide phospholipase C	2	2	6.46	-3.1	-2.27	-3.64	-3.75	-2.18	-3.64	-3.84	-3.77	-2.61	-2.29	-2.39
836	A0A480J003	Filamin-binding LIM protein 1	3	1	6.22	-0.18	0.42	-0.77	-0.36	-0.85	-0.26	-0.08	-0.47	-0.27	-0.5	0.15
837	A0A480J0H5	Formyltetrahydrofolate dehydrogenase	10	8	27.08	-0.84	0.01	0.32	-0.83	0.2	-0.79	-0.95	-0.77	-0.02	0.26	0.11
838	A0A480J1R0	DnaJ homolog subfamily C member 3	10	4	16.65	1.14	1.05	0.39	0.78	1.46	0.63	0.45	0.61	1.13	1.22	0.99
839	A0A480J3D7	Spectrin alpha chain, non-erythrocytic 1	56	114	797.61	1.89	1.85	1.43	0.93	2.04	1.98	2.91	0.87	1.67	1.72	1.86
840	A0A480J3H0	Signal sequence receptor subunit alpha	20	4	22.39	1.05	-0.13	1.78	1.61	0.33	1.36	1.71	1.84	0.24	0.09	0.09
841	A0A480J422	Dihydropyrimidinase	47	17	218.55	3.57	4.1	3.91	4.6	3.86	4.23	4.23	3.81	3.62	4.09	3.7
842	A0A480J4H5	Transcription activator BRG1 isoform X3	2	2	7.96	-5.91	-4.66	-5.43	-4.77	-6.87	-5.43	-5.43	-5.01	-5.22	-5.43	-5.59
843	A0A480J4N5	Dihydropyrimidinase-related protein 3	16	7	42.86	0.07	-1.19	0.27	0.97	-0.36	0.58	0.79	-0.17	-1.08	-0.95	-0.73
844	A0A480J4P8	AP complex subunit beta	22	16	67.74	-3.44	-2.54	-3.51	-4.06	-2.76	-4.28	-4.68	-4.55	-2.8	-2.98	-2.99
845	A0A480J4T8	Cytoplasmic dynein 1 intermediate chain 2	19	7	40.99	1.63	0.66	1.86	2.69	1.3	2.49	2.73	2.23	1	0.62	0.96
846	A0A480JIP6	Leucyl-tRNA synthetase	6	5	23.28	-1.7	-0.58	-4.78	-2.64	-1.82	-2.08	-2.41	-2.31	-0.88	-0.49	-0.68
847	A0A480JM48	SURF1-like protein	12	3	16.73	0.02	1.02	-1.96	-1.84	0.6	-1.31	-1.37	-1.59	0.55	1.36	0.9
848	A0A480JM54	Complex I-MNLL	10	1	3.65	-1.31	-1.94	-1.41	-1.1	-1.65	-0.85	-0.92	-0.75	-1.61	-1.82	-1.63
849	A0A480JP88	E3 ubiquitin-protein ligase	1	1	2.65	-2.24	-1.93	-2.31	-2.39	-2.41	-2.48	-2.22	-2.91	-2.39	-2	-2.17
850	A0A480JQP2	Enoyl-CoA hydratase	55	30	319.24	4.17	6.14	2.46	3.57	4.52	3.69	3.34	3.68	5.47	6.12	5.78
851	A0A480JQT9	Golgin subfamily A member 5	2	1	6.06	-2.54	-2.3	-1.02	-1.45	-2.14	-1.62	-0.44	-2.36	-2.48	-3.09	-3.19
852	A0A480JRW3	NADH dehydrogenase [ubiquinone] 1 subunit C2	25	3	11.46	1.79	1.45	0.71	0.47	1.41	1.84	1.26	1.9	1.88	1.76	1.81
853	A0A480JSC9	Non-specific serine/threonine protein kinase	1	1	6.17	-4.4	-2.44	-2.72	-4.85	-3.93	-4.28	-4.24	-4.94	-3.14	-2.93	-3.08
854	A0A480JSR1	General vesicular transport factor p115	12	11	51.7	2.09	3.39	1.34	2.43	2.24	1.58	2.07	1.73	2.96	2.79	3.03
855	A0A480JT72	RuvB-like helicase (Fragment)	12	6	23.11	0.49	1.27	-0.68	0.43	1.55	0.82	1.28	-0.14	1.05	1.08	1.1
856	A0A480JTC0	Mitochondrial import inner membrane translocase subunit TIM44	38	15	65.11	2.55	3.61	2.75	2.64	2.97	2.48	2.58	2.46	3.37	3.77	3.4
857	A0A480JUC4	F-box only protein 6 isoform X1	4	1	4.12	-3.92	-4.48	-4.18	-4.08	-4.09	-4	-4	-3.92	-4.21	-5.07	-4.06
858	A0A480JV40	Lamin isoform A	36	26	166.26	-4.93	1.61	-3.26	-6.24	-6.65	-7.36	-4.41	-3.26	-0.11	-1.15	-0.07
859	A0A480JVS5	RNA-binding protein 3 isoform 1	6	1	3.05	0.54	-0.61	2.1	1.09	-0.06	0.81	1.26	1.3	-0.01	-0.21	-0.01
860	A0A480JW12	Trifunctional purine biosynthetic protein adenosine-3	10	8	36.94	0.38	0.98	-1.59	1.08	1.43	0.29	-0.39	-0.49	0.72	1.05	0.86
861	A0A480JW78	WD repeat-containing protein 91	2	1	5.01	-3.62	-2.71	-3.13	-3.07	-3.31	-3.17	-2.82	-3.33	-3.2	-3.07	-3.04
862	A0A480JWG2	Calcium-activated neutral proteinase 2 (Fragment)	31	15	96.29	2.41	2.93	-0.62	2.07	3.35	2.03	1.52	1.32	2.88	3.04	2.99
863	A0A480JX05	Putative ubiquitin carboxyl-terminal hydrolase FAF-X isoform X1	2	4	16.95	-0.4	1.31	-0.9	-1	-1.57	-1.16	-1.68	-0.9	0.77	1.02	1.02
864	A0A480K0C0	Collagen alpha-3(VI) chain isoform X4	24	37	222.66	-0.09	-0.21	3.06	-0.51	-0.47	-0.91	-0.33	0.06	-0.14	-0.3	0.18
865	A0A480K0D5	Cullin-associated NEDD8-dissociated protein 1 isoform 1	16	17	72.63	3.09	4.44	3.25	2.43	2.49	2.21	2.49	2.68	4	4.23	4.28
866	A0A480K104	ATP-dependent 6-phosphofructokinase	15	8	35.93	1.26	1.46	1.2	2.1	1.97	2.38	1.39	1.17	1.6	1.65	1.6
867	A0A480K1E2	ATP-binding cassette sub-family F member 1 isoform X1	7	4	20.91	-0.31	-0.02	-0.92	-0.2	0.41	-0.31	-0.59	-0.67	-0.1	0.04	-0.02
868	A0A480K1F4	Gamma-ECS	18	9	32.63	1.45	1.91	1.64	1.72	2.15	1.52	1.13	1.37	1.82	2.13	1.95
869	A0A480K1R7	Small EDRK-rich factor 1 isoform 2	13	1	3.89	-0.72	-1.35	0.34	0.82	-0.95	0.44	-0.45	-0.05	-0.91	-1.21	-1.28
870	A0A480K2R3	Phosphoglucomutase-1 isoform 1	47	21	120.17	4.23	3.3	2.95	4.66	3.91	4.75	4.87	4.5	3.56	3.53	3.45
871	A0A480K5T0	26S proteasome non-ATPase regulatory subunit 11 (Fragment)	18	7	36.27	1.09	2.01	-0.71	-0.38	1.27	0.03	-0.24	0.37	1.88	2.21	2.08
872	A0A480K6U3	Polypeptide N-acetylgalactosaminyltransferase	2	1	3.39	-2.27	-3.28	-1.85	-0.85	-2.09	-2.5	-1.8	-1.68	-3.27	-3.36	-3.13
873	A0A480K826	Osteopetrosis-associated transmembrane protein 1	6	1	4.28	-4.75	-5.23	-2.78	-2.73	-5.01	-3.47	-2.91	-3.48	-4.79	-5.22	-4.82
874	A0A480K8W2	Metaxin-2 isoform 1 (Fragment)	12	3	13.01	0.62	1.11	-0.59	-1.05	0.61	-0.24	-0.46	0.47	1.34	1.28	1.27
875	A0A480K943	Glycoprotein endo-alpha-1,2-mannosidase isoform X1	3	1	3.55	-4.56	-3.86	-4.35	-5.14	-3.94	-4.37	-5.34	-4.35	-3.85	-3.72	-4.39
876	A0A480K9S0	1-phosphatidylinositol 4,5-bisphosphate phosphodiesterase	4	4	15.39	0.66	0.28	-0.76	1.13	0.68	0.25	0.53	0.42	0.33	0.39	0.49
877	A0A480KAI2	Keratin, type II cytoskeletal 8 isoform 1	31	15	72.11	2.36	4.42	1.12	2.45	2.05	2.43	2.35	2.29	3.78	3.54	3.51
878	A0A480KB47	Kynurenine 3-monooxygenase	15	5	21.9	-0.17	1.02	-1.02	-0.18	0.42	0.12	-0.17	-0.67	0.8	1.25	0.99
879	A0A480KBF1	5-demethoxyubiquinone hydroxylase, mitochondrial isoform 1 (Fragment)	8	1	5.65	-0.55	0.14	-1	-1.38	-0.08	-1.44	-1.48	-0.85	0.37	0.4	0.21
880	A0A480KE17	Eukaryotic translation initiation factor 2 subunit 2 isoform 1	24	7	47.27	1.76	1.26	1.04	2.29	1.67	1.73	2.13	2.05	1.43	1.46	1.39
881	A0A480KGP4	Inter-alpha-trypsin inhibitor heavy chain H3 preproprotein (Fragment)	4	2	11.87	-4.5	-4.5	-3.05	-4.12	-4.46	-4.63	-4.59	-3.96	-5.08	-5.19	-5.49
882	A0A480KKW5	75 kDa glucose-regulated protein	41	19	336.7	-2.15	-1.56	-2.15	-3.75	-1.22	-3.11	-2.8	-2.41	-1.51	-1.4	-1.61
883	A0A480KKY9	Thrombospondin type-1 domain-containing protein 7A	1	1	5.19	-3.43	-4.8	-3.18	-2.59	-4.41	-3.09	-2.92	-2.7	-4.23	-5.09	-4.18
884	A0A480KM09	Complex I-B17	20	3	40.29	2.63	2.02	2.69	2.78	2.31	3.22	3.1	3.24	2.52	2.31	2.41
885	A0A480KNE9	Persulfide dioxygenase ETHE1, mitochondrial isoform 1	24	5	25.47	0.28	1.15	-1.39	0.62	1.02	0.52	1.18	0.08	1.01	1.23	0.97
886	A0A480KNU6	Carboxypeptidase	14	5	36.79	2.84	2.75	3.59	4.22	3.29	3.8	2.17	3.2	2.99	2.99	2.88
887	A0A480KPD0	Sedoheptulokinase	15	4	23.19	-0.66	1.12	0.77	-1.11	1.11	-1.02	-1.26	-1.21	0.38	1.11	0.87
888	A0A480KQF0	ATP-dependent (S)-NAD(P)H-hydrate dehydratase	45	11	69.16	3.17	2.17	3.67	4.35	2.84	4	4.16	3.58	2.53	2.46	2.35
889	A0A480KRD0	39S ribosomal protein L11, mitochondrial isoform a	35	6	24.57	1.09	0.55	1.23	0	1.03	0.71	1.13	1.32	0.91	0.89	0.8
890	A0A480KT22	DNA helicase	2	1	3.79	-5.25	-4.99	-4.89	-3.87	-5.41	-5.01	-4.31	-4.23	-5.16	-5.39	-5.27
891	A0A480KYX1	Nicotinate phosphoribosyltransferase	42	17	278.33	4.35	3.92	4.49	5.35	4.38	5.1	5.45	4.6	3.9	3.87	3.73
892	A0A480L1A5	Regulator of microtubule dynamics protein 3 isoform 1	5	2	8.77	-2.98	-1.39	-3.1	-4.04	-2.43	-2.32	-2.05	-2.67	-1.74	-1.46	-1.68
893	A0A480L6B3	Heme-binding protein 1 (Fragment)	15	2	8.7	-2.4	-2.08	-2.07	-2.32	-2.15	-1.97	-2.82	-2.53	-2.02	-1.73	-2.02
894	A0A480L6G7	Vacuolar protein sorting-associated protein 53 homolog	4	2	14.37	-3.6	-1.69	-2.78	-4.17	-3.77	-4.29	-4.22	-4.83	-2.11	-1.78	-2.26
895	A0A480L862	ATP-binding cassette sub-family B member 10, mitochondrial	7	3	14.61	-2.12	0.09	-1.73	-3.75	-0.73	-2.68	-3.58	-3.53	-0.81	0.22	-0.36
896	A0A480L8C4	Ribonuclease kappa (Fragment)	5	1	15.79	0.88	-0.98	0.6	0.66	-0.02	1.29	1.08	1.64	-0.3	-0.23	-0.39
897	A0A480L9H7	Neurabin-2	3	2	9.36	-1.64	-2.01	-1.13	-2	-2.53	-2.68	-1.26	-1.67	-2.02	-2.56	-2.45
898	A0A480LAQ9	Core histone macro-H2A	47	14	117.22	3.72	4.21	3.49	4.58	4.68	4.39	4.15	4.62	3.88	2.74	3.35
899	A0A480LAY6	Carboxypeptidase	8	2	16.69	-2	-2.79	-2.04	-1.22	-2.24	-1.3	-1.62	-1.9	-2.38	-2.44	-2.51
900	A0A480LB97	Sorting nexin-1	31	14	65.78	1.9	1.8	1.06	0.65	2.09	1.79	2.21	2.13	1.92	1.82	1.78
901	A0A480LBM4	U5 small nuclear ribonucleoprotein 40 kDa protein	3	1	3.83	-2.46	-3.08	-2.61	-1.9	-2.68	-1.95	-1.57	-2.28	-2.89	-3.52	-3.06
902	A0A480LBS9	Cleavage and polyadenylation specificity factor subunit 3 isoform X1	1	1	3.45	-3.11	-2.04	-2.75	-2.96	-2.53	-2.92	-3.14	-3.21	-2.16	-2.86	-2.58
903	A0A480LCB0	ER membrane protein complex subunit 2	14	3	12.55	0.2	0.17	-2.71	-1.02	0.57	-0.64	-1.23	-0.55	0.35	0.25	0.13
904	A0A480LCM5	Non-specific serine/threonine protein kinase	17	6	34.52	0.13	0.43	-0.43	0.52	0.71	0.54	0.42	-0.16	0.4	0.3	0.14
905	A0A480LCX7	Succinate dehydrogenase [ubiquinone] flavoprotein subunit, mitochondrial	48	19	213.54	4.27	4.87	3.86	4.77	4.78	4.91	4.74	4.13	4.75	5.04	4.73
906	A0A480LD39	DnaJ homolog subfamily C member 25	3	1	4.12	-2.26	-1.54	-2.07	-3.22	-1.9	-3.48	-2.88	-2.63	-1.71	-1.43	-1.64
907	A0A480LDB5	Neuroblast differentiation-associated protein AHNAK isoform X1-like	24	21	101.41	-4.17	-4.42	-4.1	-3.33	-4.64	-3.87	-2.91	-4.48	-4.2	-4.44	-4.55
908	A0A480LDP2	Alpha-L-iduronidase	2	1	4.52	-2.44	-3.54	-1.69	-1.34	-3	-1.76	-1.71	-1.49	-3.26	-2.9	-3.59
909	A0A480LEG9	Programmed cell death protein 10	10	2	12.24	-0.17	-1.35	-0.03	-0.76	-0.73	-0.19	0.87	0.59	-1.11	-1.13	-1.19
910	A0A480LG53	14-3-3 protein beta/alpha (Fragment)	49	12	120.08	3.51	2.73	2.5	3.43	3.41	3.42	3.71	3.71	3.04	2.82	2.86
911	A0A480LGS0	FERM, ARHGEF and pleckstrin domain-containing protein 1 isoform 1	7	7	28	0.17	0.49	-0.46	0.55	-0.33	0.02	0.06	-0.01	0.15	0.46	0.31
912	A0A480LLY2	Required for meiotic nuclear division protein 1 homolog isoform 1	5	2	10.46	-2.16	-0.56	-4.2	-3.53	-1.25	-3.41	-3.41	-3.41	-1	-0.3	-0.63
913	A0A480LMY7	Proteasome subunit beta	45	7	55.85	1.54	0.45	2.1	2.84	1.16	2.23	2.66	2.03	0.79	0.6	0.62
914	A0A480LNR6	5-formyltetrahydrofolate cyclo-ligase	4	1	3.73	-1.92	-2.59	-2.61	-1.91	-1.97	-1.37	-1.12	-1.32	-2.05	-2.29	-2.5
915	A0A480LTC1	E3 ubiquitin-protein ligase RNF213 isoform X1	0	1	5.12	-5.23	-3.78	-3.47	-5.02	-6.07	-6.17	-5	-4.77	-4.21	-4.64	-4.12
916	A0A480LW62	Cytochrome c oxidase assembly factor 6 homolog isoform 2	20	2	9.64	-1.8	-3.1	-1.31	-0.71	-2.61	-1.24	-1.27	-1.1	-2.86	-3.31	-3.27
917	A0A480LWY8	Transport and Golgi organization protein 1 homolog isoform 1	9	13	52.09	1.55	1.47	1.78	2.38	1.46	1.97	2.65	1.6	1.24	1.08	1.2
918	A0A480LYT3	Protein PRRC2C isoform X1	1	3	14.15	-0.1	-0.8	0.99	0.99	-0.82	0.39	1.09	0.03	-0.56	-0.73	-0.72
919	A0A480M4B0	[Phosphatase 2A protein]-leucine-carboxy methyltransferase 1 (Fragment)	4	2	5.74	-0.21	-0.42	-2.36	0.08	0.11	0.05	-1.34	-0.39	-0.23	-0.06	-0.28
920	A0A480M4R9	Coatomer subunit gamma	14	7	33.71	0.11	1.07	-1.16	-0.02	0.98	-0.24	0.71	-0.79	0.78	1.08	0.92
921	A0A480M5F4	Cathepsin D (Fragment)	22	7	107.89	3.07	2.35	3.29	4.08	2.5	3.57	3.71	3.67	2.86	2.68	2.81
922	A0A480M6Q3	Alpha-2-macroglobulin receptor-associated protein	38	13	57.77	4.42	3.36	4.56	5.21	3.87	5.06	5.32	4.98	3.8	3.63	3.65
923	A0A480M727	Pescadillo homolog	3	1	3.63	-5.63	-4.67	-5.1	-5.42	-5.31	-5.1	-5.1	-4.6	-4.84	-5.58	-4.74
924	A0A480M8E7	Myosin regulatory light polypeptide 9 isoform a (Fragment)	36	7	52.28	-1.3	-2.72	-0.95	-1.07	-2.28	-0.82	-0.45	-0.92	-2.44	-2.52	-2.06
925	A0A480M8G9	1,5-anhydro-D-fructose reductase isoform 1	10	4	16.47	1.53	0.25	1.22	2.62	0.87	2.13	2.26	2.07	0.42	0.5	0.28
926	A0A480M9T9	COMM domain-containing protein 2 (Fragment)	8	1	6.19	-1.93	-0.6	-2.26	-3.7	-1.03	-2.2	-2.73	-2.65	-0.87	-0.85	-0.66
927	A0A480M9X7	Cytochrome c oxidase assembly protein COX15 homolog isoform 1	5	2	6.92	-0.23	1.74	-2.3	-1.57	0.19	-1.38	-1.44	-1.58	1.2	1.78	1.42
928	A0A480MBG3	Small acidic protein	22	2	9.18	-2.82	-3.85	-2.96	-2.13	-3.45	-1.99	-2.19	-2.91	-3.41	-3.44	-3.37
929	A0A480MC10	Glia maturation factor	37	4	32.9	1.98	0.73	2.37	3.06	1.39	2.72	2.7	2.71	1.14	1.08	0.98
930	A0A480MEE2	COMM domain-containing protein 10 isoform a	15	3	9.74	-2.65	-2.74	-2.55	-2.86	-3.28	-2.06	-2.09	-1.73	-2.58	-2.63	-2.92
931	A0A480MHV6	Pyrroline-5-carboxylate reductase (Fragment)	2	1	3.64	-0.33	-0.29	-2.48	-0.06	-0.04	-1.08	-0.92	-0.93	-0.44	-0.27	-0.35
932	A0A480MI58	Septin-9 isoform b (Fragment)	11	8	39.08	2.23	2.98	1.49	1.94	2.12	1.63	1.62	1.87	2.85	2.85	2.93
933	A0A480MK06	Mitochondrial amidoxime reducing component 2 isoform a (Fragment)	33	13	147.97	3.36	4.12	2.66	3.61	4.13	3.48	3.3	3.3	3.72	4.02	3.66
934	A0A480MNY7	Platelet endothelial cell adhesion molecule isoform X1	11	7	28.99	2.38	1.2	2.98	3.12	1.53	2.74	2.97	2.85	1.5	1.31	1.3
935	A0A480MQ13	NAD-dependent protein deacylase sirtuin-5, mitochondrial	10	2	9.52	-4.15	-2.94	-3.84	-4.72	-3.91	-4.16	-4.18	-4.94	-3.58	-2.58	-3.24
936	A0A480MRN4	Acid maltase	5	4	16.29	0.72	-0.2	1.18	1.66	0.21	0.87	1.42	1.24	0.2	-0.05	-0.06
937	A0A480MRX6	Protein-serine/threonine phosphatase (Fragment)	3	1	4.18	-3.38	-2.54	-3.72	-4.68	-3.38	-5.32	-4.87	-4.17	-2.7	-2.57	-2.59
938	A0A480MT48	Protein tweety homolog	3	2	10.21	0.48	-1.12	1.45	0.42	-0.64	1.18	1.18	1.39	-0.62	-0.53	-0.76
939	A0A480MYI1	MICAL-like protein 1 (Fragment)	4	2	7.59	-1.82	-2.09	-0.05	-1.62	-2.18	-1.62	-1.43	-2	-2.03	-2	-2.1
940	A0A480NC04	Proteasome subunit beta	19	3	18.42	1.43	0.21	0.89	2.62	0.91	1.96	2.51	1.79	0.56	0.25	0.48
941	A0A480NDQ1	Epsin-1 isoform X5	5	3	12.54	-0.27	-0.25	-0.96	-1.45	-0.93	-0.18	0.26	0.16	-0.35	-0.38	-0.34
942	A0A480NH47	Lambda-crystallin homolog (Fragment)	50	14	440.41	5.19	5.43	4.95	5.42	5.51	5.55	5.53	5.4	4.99	5.26	4.95
943	A0A480NH74	Mitogen-activated protein kinase	17	5	38.54	0.49	0.63	0.19	-0.06	0.96	0.03	-0.2	0.08	0.73	0.77	0.68
944	A0A480NIR7	Collagen alpha-1(XIV) chain	22	28	184.84	5.35	3.95	3.39	4.97	4.43	4.82	4.72	5.12	4.23	4.05	4.34
945	A0A480NJX7	Receptor protein-tyrosine kinase	1	1	3.52	-1.39	-2.28	0.37	-0.22	-1.89	-0.73	-0.6	-0.58	-1.89	-2.1	-2.14
946	A0A480NKP0	Dihydropyrimidinase-related protein 2	33	13	106.52	3.48	2.36	4.31	4.85	2.98	4.21	4.59	3.77	2.85	2.37	2.66
947	A0A480NKP9	Integrin alpha-8 Isoform 1 preproprotein	5	3	12.47	0.56	0.53	0.87	1.17	-0.11	0.78	0.81	0.82	0.41	0.32	0.4
948	A0A480NNR7	Serine--pyruvate aminotransferase	37	12	83.66	-0.25	0.81	-2.44	-0.53	0.68	0.05	-1.07	-0.66	0.35	1.06	0.69
949	A0A480NQY6	Guanine nucleotide exchange factor H1	1	1	2.38	-3.51	-0.62	-2.63	-3.8	-3.43	-3.05	-3.56	-4.04	-1.32	-1.59	-1.37
950	A0A480NRZ3	Lamin isoform A	36	26	166.74	-2.42	1.34	-0.56	-5.04	-4.26	-3.27	-4.89	-4.87	-0.53	-1.54	-0.54
951	A0A480NSG7	Acyl-CoA synthetase family member 2, mitochondrial isoform 2	17	8	30.34	1.35	1.48	0.5	1.2	1.72	1.1	0.99	0.65	1.51	1.86	1.68
952	A0A480NWQ8	Sulfotransferase	7	1	4.87	-3.84	-3.14	-3.1	-2.81	-3.44	-2.9	-2.65	-2.84	-3.27	-3.08	-3.06
953	A0A480P2B4	Plasma serine protease inhibitor preproprotein	4	1	4.82	-0.76	-1.8	0.17	-0.36	-1.3	0.28	-0.59	-0.83	-1.43	-1.38	-1.56
954	A0A480P2R0	Alpha-1-microglobulin	34	9	46.09	2.81	1.63	3.85	3.58	2.15	3.56	3.36	3.61	1.84	1.93	1.63
955	A0A480P2S5	Antithrombin-III	25	8	54.27	2.87	1	3.09	4.01	2.02	3.79	3.78	3.3	2.1	1.74	2
956	A0A480P340	Isocitrate dehydrogenase [NAD] subunit, mitochondrial	29	7	38.45	0.48	0.61	0.96	1.42	0.88	1.62	1.33	0.85	0.7	0.9	0.81
957	A0A480P528	Drebrin isoform X2	6	3	12.63	-2.71	-1.95	-1.79	-3.19	-1.95	-2.43	-2.6	-2.81	-2.15	-2.33	-2.14
958	A0A480P5C6	Thyroid receptor-interacting protein 6	15	4	23.25	-2.05	0.11	-3.94	-1.96	-1.33	-2.35	-2.32	-2.51	-0.78	-0.68	-0.76
959	A0A480P9F6	UDP-glucose 4-epimerase	30	8	41.65	2.01	3.06	0.06	1.2	2.68	1.23	1.08	1.43	2.69	3.27	3.07
960	A0A480PCQ6	Long-chain specific acyl-CoA dehydrogenase, mitochondrial	37	14	189.23	4.61	3.78	5.14	5.92	4.18	5.38	5.67	5.11	4.05	3.98	3.84
961	A0A480PDR7	3-ketoacyl-CoA thiolase, peroxisomal isoform a	70	19	556.85	4.92	4.67	4.25	5.51	5.07	5.12	5.15	5.08	4.79	4.92	4.75
962	A0A480PFL9	Alcohol dehydrogenase NADP(+)	42	12	139.38	4.8	4.85	1.9	3.45	5.5	3.63	3.31	3.55	4.6	5.14	4.85
963	A0A480PG39	Deoxyuridine 5'-triphosphate nucleotidohydrolase	16	2	8.05	-4.35	-5.3	-2.77	-3.22	-4.77	-3.79	-3.37	-3.55	-4.91	-4.74	-5.34
964	A0A480PH82	HIV Tat-specific factor 1	4	3	9.14	0.35	0.26	2.33	1.7	0.58	1.31	1.5	1.56	0.34	-0.25	0.23
965	A0A480PJ61	Histone H2A	52	5	56.9	-1.86	-3.09	-0.94	-0.99	-2.29	-1.18	-1.22	-1.39	-3.19	-4	-3.26
966	A0A480PJS1	Cadherin-6	4	3	12.39	0.62	-0.06	0.52	-0.07	0.16	0.46	1.4	1.22	0.21	-0.32	-0.13
967	A0A480PK93	EH domain-containing protein 3	24	9	40.76	-1.33	-2.22	-0.99	-0.09	-1.99	-0.07	-0.2	-0.95	-1.73	-1.77	-1.67
968	A0A480PNA9	ADP/ATP translocase 2	33	10	94.35	-0.34	2.14	-1.65	-1.37	-0.88	-1.23	-0.72	-1.41	1.41	2.18	1.64
969	A0A480PNH9	GMP reductase	15	4	37.26	2.1	0.89	2.79	3.34	1.55	2.9	3.17	2.56	1.68	1.25	1.56
970	A0A480PP98	1,4-alpha-glucan branching enzyme	18	8	48.33	1.53	2.31	0.02	0.36	2.56	0.67	0.16	0.36	2.06	2.35	2.17
971	A0A480PS76	Plectin isoform 1c	8	13	46	-5.01	-3.84	-3.19	-4.63	-5.69	-4	-3.78	-3.84	-4.25	-3.99	-4.36
972	A0A480PTG0	Myosin-11 isoform SM1B	15	23	108.1	0.98	1.12	2.44	2.01	0.82	1.68	1.6	1.23	0.78	0.41	1.79
973	A0A480PVP5	COMM domain-containing protein 9 isoform 1	34	5	25.33	0.69	0.65	1.08	-0.64	0.12	0.91	1.52	1.57	0.71	0.66	0.73
974	A0A480Q1X5	Alpha-adducin	21	11	64.47	2.53	3.06	0.37	2.58	2.95	2.31	2.55	2.1	2.94	3.11	3.03
975	A0A480QG48	Solute carrier family 15 member 2 isoform a	8	5	16.89	0.33	0.94	1.86	-0.8	0.6	-0.02	-0.07	0.32	1.35	1.39	1.61
976	A0A480QG80	Isoleucyl-tRNA synthetase	14	10	45.16	0.96	2.56	0.93	0.67	1.59	1.23	0.87	0.55	1.93	2.66	2.21
977	A0A480QHQ6	V-type proton ATPase subunit a	2	1	3.12	-4.08	-3.25	-2.9	-5.14	-3.91	-6.06	-5.79	-5.5	-3.5	-3.31	-3.76
978	A0A480QHX0	Methyl-CpG-binding protein 2	29	11	47.27	2.18	1.55	1.95	3.24	1.91	2.59	2.97	2.31	1.57	1.03	1.37
979	A0A480QI63	Uromodulin	15	7	42.27	3.45	2.03	2.82	3.71	2.59	3.64	4.01	4.08	3.2	2.77	3.05
980	A0A480QIM3	39S ribosomal protein S30, mitochondrial	8	2	8.02	-2.67	-1.39	-2.76	-2.29	-1.89	-2.44	-3.13	-2.66	-1.97	-1.25	-1.72
981	A0A480QIP3	Serine protease HTRA2, mitochondrial isoform 1 preproprotein	8	2	11.39	-1.05	0.61	-3.89	-2.99	-0.89	-1.77	-2.75	-2.43	0.22	0.73	0.33
982	A0A480QJF8	Selenocysteine-specific elongation factor	6	3	11.67	0.52	1.71	-1.48	-1.04	0.77	-0.12	-0.19	0.17	1.13	1.51	1.4
983	A0A480QK70	UDP-glucuronosyltransferase	4	2	7.49	-2.16	-1.24	-2.22	-2.92	-1.02	-3.22	-3.29	-3.28	-1.99	-1.25	-1.78
984	A0A480QLF8	Ribosomal RNA-processing protein 4	3	1	3.87	-1.67	-2.26	-0.62	-0.59	-1.91	-0.65	-0.48	-1.2	-2.14	-3.23	-2.35
985	A0A480QMD2	UDP-glucuronosyltransferase	7	3	14.7	-1.6	-0.18	-2.48	-3.04	-0.67	-2.88	-3.11	-2.51	-0.52	0.05	-0.12
986	A0A480QMV3	Solute carrier family 13 member 2 isoform b	8	3	13.8	-0.25	0.03	-2.05	-0.94	0.16	-1.02	-1	0.3	1.56	1.01	1.78
987	A0A480QP96	Vitronectin	25	10	36.4	2.78	1.62	3.84	3.85	2.14	3.76	3.78	3.71	1.97	1.88	1.76
988	A0A480QPE7	40S ribosomal protein S12	39	4	28.3	3.06	3.22	2.15	2.18	3.42	2.66	2.92	3.34	3.38	3.29	3.13
989	A0A480QR74	Putative C-mannosyltransferase DPY19L1 isoform X1	2	1	3.73	-3.28	-1.82	-3.32	-4.87	-3.58	-4.61	-5.84	-3.61	-2.47	-2	-2.31
990	A0A480QR88	NADH dehydrogenase [ubiquinone] 1 beta subcomplex subunit 8, mitochondrial	46	6	32.6	1.28	0.75	0.92	0.77	1.02	1.69	1.71	1.59	1.18	1.08	1.03
991	A0A480QRP8	Lipopolysaccharide-responsive and beige-like anchor protein isoform X3	4	9	39.44	1	1.9	0.84	1.08	0.31	0.54	1.03	0.79	1.54	1.79	1.84
992	A0A480QS49	Low-density lipoprotein receptor-related protein 2	36	121	1517.08	0.21	-0.98	1.3	1.01	-0.43	0.77	0.47	1.44	-0.6	-0.66	-0.51
993	A0A480QSK6	Actin-related protein 2/3 complex subunit	13	3	15.4	1.4	0.91	0.78	1.73	1.38	1.52	1.27	1.62	1.01	1	1.05
994	A0A480QSX0	Dehydrogenase/reductase SDR family member 7B isoform 1	5	2	7.51	-0.35	1.54	-0.58	-0.91	0.99	-1.32	-1.23	-1.07	0.88	1.63	1.24
995	A0A480QT32	Myogenesis-regulating glycosidase isoform X1	2	1	4.1	-1.43	-2.5	-0.56	-0.39	-2.25	-0.59	-0.77	-0.87	-2.05	-2.43	-2.62
996	A0A480QX91	Collagen alpha-1(VI) chain	21	16	146.65	4.28	4.23	2.5	4.42	4.06	4.11	4.21	4.44	4.08	4.07	4.41
997	A0A480R0Y1	Golgin subfamily B member 1 isoform X6	1	2	7.64	-2.21	-0.19	-2.56	-2.13	-1.45	-2	-1.37	-2.87	-1.36	-2.14	-1.48
998	A0A480R641	Atypical kinase COQ8A, mitochondrial isoform X1	13	2	28.63	-3	-3.95	-1.75	-2.64	-3.44	-2.5	-2.21	-3.1	-3.26	-3.37	-3.46
999	A0A480R8N2	Spliceosome-associated protein CWC15 homolog	5	2	8.06	1.62	0.51	2.79	3	1.1	2.33	2.69	2.55	0.85	0.44	0.64
1000	A0A480RHT1	C3-beta-c	27	36	167.93	4.87	3.05	4.19	5.59	4.33	5.94	5.41	4.75	4.09	3.99	4.13
1001	A0A480RHY5	Formin-like protein 2 isoform X5	2	2	9.27	-1.89	-0.39	-3.64	-3.07	-2.64	-2.51	-2.72	-2.95	-0.92	-0.68	-0.65
1002	A0A480RJ87	Peptidase inhibitor 16 isoform X1	2	1	4.05	-1.04	-2.04	-0.75	-1.04	-1.29	-0.42	-0.37	-0.53	-1.97	-1.84	-2.12
1003	A0A480RJF0	Kelch repeat and BTB domain-containing protein 11	20	7	29.37	-0.33	-0.17	0.12	0.76	0.11	0.34	0.04	0.28	-0.3	-0.26	-0.32
1004	A0A480RME8	Collagen alpha-1(XV) chain isoform X1	7	8	33.01	1.07	0.09	0.26	1.12	0.05	0.96	1.23	1.2	0.64	0.2	0.63
1005	A0A480RQR3	Arylamine N-acetyltransferase	5	2	7.57	-1.8	-1.17	-2.16	-2.41	-1.5	-2.43	-2.54	-2.44	-1.3	-1.15	-1.03
1006	A0A480RX43	General transcription factor 3C polypeptide 4	3	2	7.34	-6.07	-3.77	-4.88	-5.34	-4.23	-6.23	-5.79	-5.03	-3.96	-4.11	-4.22
1007	A0A480RY63	Anion exchange protein	21	16	131.04	3.82	4.53	2.04	1.93	4.09	2.44	2.32	3.23	4.39	4.56	4.36
1008	A0A480S0B0	Thiopurine S-methyltransferase	41	9	40.82	2.81	3.15	0.94	2.78	3.44	3.16	1.5	2.37	3.12	3.31	3.08
1009	A0A480S1J7	Protein phosphatase 1 regulatory subunit	10	9	37.78	2.57	1.79	2.34	3.2	2.03	2.85	3.45	2.55	1.71	1.02	1.54
1010	A0A480S282	WASH complex subunit 4 isoform 2	6	6	22.58	0.13	2.29	-1.27	-0.16	1.32	-0.1	-0.28	-0.18	1.44	1.73	1.92
1011	A0A480S312	Isocitrate dehydrogenase [NAD] subunit, mitochondrial	24	6	27.59	1.34	1.4	0.58	1.76	1.84	2.21	1.7	1.63	1.69	1.68	1.65
1012	A0A480S5V4	Phe-4-monooxygenase	23	8	35.75	1.22	2.53	-0.25	-0.18	1.43	0.44	0.01	0.5	2.2	2.68	2.43
1013	A0A480S836	Glucose-6-phosphate isomerase	41	15	91.76	2.83	3.78	0.99	2.08	3.52	2.05	2.07	2.78	3.41	3.96	3.77
1014	A0A480S9R4	Protein disulfide-isomerase	6	2	7.59	-0.59	-1.26	-0.35	0.07	-0.97	0.15	0.23	0.08	-0.98	-1.31	-1.23
1015	A0A480SA59	Sarcosine dehydrogenase, mitochondrial	26	14	108.06	-4.72	-3.54	-3.86	-4.11	-4.39	-4.03	-3.76	-4.11	-3.49	-2.98	-3.44
1016	A0A480SAG6	Vinexin isoform 1	8	4	13.86	-0.88	0.58	-1.49	-1.27	-0.41	-1.05	-1.11	-1.18	-0.17	-0.43	-0.05
1017	A0A480SCD0	Proteasome subunit alpha type	31	6	54.43	2.94	1.67	2.6	4.01	2.44	3.65	3.91	3.12	2.2	1.93	1.98
1018	A0A480SCI5	SEC23-interacting protein	3	3	11.1	-2.13	-0.71	-1.25	-1.35	-1.49	-1.68	-1.84	-2.12	-1.26	-1.15	-1.13
1019	A0A480SF81	Nucleolar transcription factor 1 isoform X2	3	2	9.09	-1.44	-1	-1.84	-1.25	-1.06	-1	-0.71	-1.28	-1.54	-2	-1.55
1020	A0A480SFR1	Diadenosine tetraphosphate synthetase	7	5	20.3	0.48	0.38	0.44	1.51	0.98	1.19	1.11	0.94	0.49	0.6	0.5
1021	A0A480SH46	Nidogen-1	8	5	33.75	0.19	0.17	-0.28	-1.04	-0.58	-0.15	-0.82	-0.67	0.7	0.35	0.53
1022	A0A480SIJ1	tRNA wybutosine-synthesizing protein 5	6	2	6.77	-2.24	-1.56	-6.88	-2.26	-1.02	-2.93	-3.73	-2.53	-1.95	-1.24	-1.68
1023	A0A480SKP2	Cytosolic non-specific dipeptidase isoform X1	58	16	280.59	-1.02	-0.92	-0.37	-0.34	-0.56	-0.77	-0.75	-0.82	-0.87	-0.85	-1.06
1024	A0A480SKS9	Non-specific lipid-transfer protein	36	20	187.96	5.14	5.18	3.97	5.26	5.45	5.33	5.57	5.39	5.07	5.34	5.04
1025	A0A480SLU2	Aldo-keto reductase family 1 member C3 isoform 2	35	8	53.07	3.5	2.95	4.06	3.96	3.56	3.52	3.4	3.48	3.2	3.25	3.11
1026	A0A480SM46	Protein phosphatase 1 regulatory subunit 14B	9	1	5.56	-3.3	-4.56	-2.92	-2.08	-3.9	-2.5	-2.26	-2.8	-3.84	-3.76	-4.01
1027	A0A480SME4	40S ribosomal protein SA	38	7	49.96	2.92	2.3	1.45	2.65	2.71	2.97	2.18	2.29	2.61	2.52	2.47
1028	A0A480SMR6	26S proteasome non-ATPase regulatory subunit 12	32	10	50.74	1.77	2.81	0.62	1.34	2.38	1.32	1.19	1.45	2.61	2.77	2.7
1029	A0A480SMW8	Inter-alpha-trypsin inhibitor heavy chain H1 isoform a preproprotein	18	11	58.95	1.81	0.2	1.49	2.71	1.21	2.73	2.48	1.98	0.82	0.75	0.85
1030	A0A480SNJ0	Threonyl-tRNA synthetase	1	1	3.99	-4.05	-2.44	-3.33	-3.56	-4.05	-3.7	-3.22	-3.83	-3.15	-2.42	-2.85
1031	A0A480SNX9	Inter-alpha-trypsin inhibitor heavy chain H2	4	3	9.91	1.19	-0.19	-0.78	1.62	0.65	1.72	1.37	0.85	0.67	0.75	0.48
1032	A0A480SUZ7	Fetuin-B isoform 1	16	3	20.49	0.44	-1.12	1.26	0.96	-0.07	1.44	1.39	0.86	-0.4	-0.5	-0.63
1033	A0A480T0X9	Testin	6	2	15.29	-0.91	0.19	-0.47	-0.87	-0.88	-1.16	-1.27	-1.07	-0.32	-0.3	-0.03
1034	A0A480T5S7	Ras-related protein Rab-7a isoform X1	51	8	35.81	0.27	1.88	-1.55	-0.13	1.38	-0.36	-0.41	-0.46	1.14	1.89	1.55
1035	A0A480T8S4	Beta-MPP	29	9	50.9	1.06	1.77	-0.08	1.67	1.85	1.39	1.38	0.62	1.43	1.93	1.55
1036	A0A480T921	SWI/SNF-related matrix-associated actin-dependent regulator of chromatin subfamily A member 5	4	3	13.11	-2.33	-1.84	-2.68	-1.35	-2.56	-2.3	-1.67	-1.4	-2.14	-3.05	-2.39
1037	A0A480T9G8	Dipeptidyl peptidase 3	9	4	16.63	0.33	0.46	-0.62	-1.04	1.1	-0.74	-1.87	-1.35	0.42	0.7	0.52
1038	A0A480TAH1	Myosin-14 isoform 2	16	23	135.69	-4.56	-3.42	-3.83	-4.17	-4.2	-3.76	-3.57	-3.61	-3.35	-3.82	-3.8
1039	A0A480TAV6	Protein FAM3C	22	4	14.45	0.78	0.02	1.18	0.88	0.35	1.13	1.23	1.22	0.31	0.16	0
1040	A0A480TBQ6	Eukaryotic peptide chain release factor GTP-binding subunit ERF3A isoform 1	11	6	27.57	2.54	2.78	1.2	1.96	3.02	2.12	2.43	2.19	2.8	2.83	2.73
1041	A0A480TC20	Tumor susceptibility gene 101 protein	5	2	7.58	-0.59	0.47	-1.76	-1.96	-0.18	-1.34	-1.56	-1.39	0.04	0.2	0.18
1042	A0A480TCL8	Alpha-1-acid glycoprotein	30	6	34.47	3.73	1.37	4.32	4.87	2.7	5.09	4.93	4.42	2.65	2.33	2.56
1043	A0A480TEQ4	Apolipoprotein A-II	10	1	3.83	-2.34	-3.42	-1.94	-1.23	-2.93	-0.9	-1.17	-1.68	-2.76	-3.03	-2.81
1044	A0A480TEX9	Tubulin alpha chain	39	12	97.33	1.62	3.26	-1.09	-0.24	1.16	0.37	0.39	0.9	2.82	3.13	3.01
1045	A0A480TFA5	Complex I-9kD (Fragment)	13	1	7.03	-2.07	1.84	-2.16	-3.8	-0.12	-1.44	-1.86	-5.92	1.35	1.65	1.47
1046	A0A480THA1	Glutathione S-transferase kappa 1 isoform a (Fragment)	23	5	27.71	-0.52	-1.45	-1.34	-1.03	-0.77	-0.37	-0.19	-0.08	-1.08	-1.17	-1.18
1047	A0A480TIX7	Tubulin beta chain	58	16	236.91	-2.35	-0.84	-2.39	-4.12	-3	-3.61	-3.72	-3.11	-1.21	-0.98	-0.96
1048	A0A480TKL8	WD repeat-containing protein 44	1	1	3.27	-2.78	-4.52	-1.96	-1.56	-3.37	-2.58	-1.85	-2.27	-3.93	-3.98	-3.9
1049	A0A480TLF3	Complement factor H isoform a	12	10	41.48	2.34	0.07	2.26	3.31	1.23	3.46	3.35	2.71	1.04	0.85	1
1050	A0A480TM46	Secernin-3 isoform X1	18	6	26.83	0.49	-0.09	-0.71	1	0.5	0.56	0.8	0.02	0	0.14	0.01
1051	A0A480TME9	Aromatic-L-amino-acid decarboxylase isoform 1	38	12	122.3	-3.56	-3.79	-3.7	-3.84	-4.05	-3.48	-3.87	-3.86	-3.69	-3.13	-3.79
1052	A0A480TN22	Polymerase delta-interacting protein 3 isoform 1	2	1	3.48	-2.23	-1.7	-1.85	-1.98	-1.92	-2.04	-2.16	-2.05	-2.07	-2.45	-2.07
1053	A0A480TN51	Ceroid-lipofuscinosis neuronal protein 5	3	1	3.06	-1.8	-3.2	-2.8	-1.66	-2.44	-1.85	-1.83	-1.06	-2.59	-2.77	-2.51
1054	A0A480TP15	N-fatty-acyl-amino acid synthase/hydrolase PM20D1	39	15	127.66	0.99	1.29	0.59	2.06	1.41	1.77	2.06	1.44	1.6	1.42	1.48
1055	A0A480TPI7	Carboxylic ester hydrolase	52	22	353.28	-1.53	-2.63	-1.06	-0.65	-1.87	-1.13	-1.12	-1.12	-2.58	-2.48	-2.71
1056	A0A480TRX5	Ribonucleases P/MRP protein subunit POP1	1	1	3.55	-3.72	-3.54	-3.2	-2.15	-3.43	-3.22	-2.71	-3.05	-3.71	-4.19	-3.81
1057	A0A480TRX8	3-hydroxyisobutyrate dehydrogenase, mitochondrial	54	13	102.91	3.4	3.02	3.29	4.48	3.08	3.96	4.66	3.87	2.95	3.06	2.77
1058	A0A480TS01	Leucine zipper-EF-hand-containing transmembrane protein 1	39	13	70.95	-2.2	-2.57	-1.96	-2.76	-2.28	-2.38	-1.6	-2.02	-2.28	-2.31	-2.24
1059	A0A480TS65	Palmitoyl-protein hydrolase 1	5	1	4.13	-3.09	-3.78	-3.22	-1.66	-4.16	-2.58	-2.89	-2.84	-3.51	-3.99	-3.66
1060	A0A480TTB1	Plexin-A1 isoform X1	1	1	3.27	-4.89	-4.17	-4.58	-4.5	-4.31	-5.01	-5.34	-4.38	-4.36	-4.22	-4.64
1061	A0A480TTD5	High mobility group protein 20A	5	1	6.91	-1.16	-1.83	-0.41	-0.32	-1.86	-0.17	0.21	-0.69	-1.72	-3.01	-2.17
1062	A0A480TTP2	Dehydrogenase/reductase SDR family member 11	28	5	33.61	1.43	0.94	1.34	2.38	1.45	1.95	1.85	1.88	1.24	1.22	1.09
1063	A0A480TUC6	Phosphoacetylglucosamine mutase	14	5	21.56	0.1	0.48	-0.72	0.57	0.97	-0.15	-0.73	-0.34	0.19	0.62	0.47
1064	A0A480TV24	Intraflagellar transport protein 25 homolog (Fragment)	8	1	3.5	-4.72	-5.42	-4.69	-3.9	-5.09	-3.79	-4.07	-3.98	-5.16	-5.11	-5.62
1065	A0A480TWD4	Exocyst complex component 3	3	1	4.9	-4.78	-4.73	-2.7	-5.17	-5.03	-5.03	-4.84	-5.13	-4.73	-4.34	-4.5
1066	A0A480U068	Glyoxalase domain-containing protein 4	63	15	98.91	4.06	3.94	1.5	3	4.45	3.16	2.86	3.35	4.04	4.27	4.1
1067	A0A480U2E1	Collagen-binding protein (Fragment)	32	14	84.88	4.11	4.32	2.31	3.41	3.95	3.45	2.78	3.61	4.38	4.63	4.48
1068	A0A480U358	Protein preY, mitochondrial (Fragment)	23	1	5.28	-4.82	-4.95	-4.72	-3.72	-4.83	-4.39	-4.04	-4.03	-6.08	-5.41	-4.95
1069	A0A480U678	CXXC motif containing zinc binding protein	30	4	18	1.1	0.58	0.31	1.64	1.29	1.15	0.5	0.85	0.88	0.8	0.75
1070	A0A480U8W8	YTH domain-containing family protein 3 isoform b	5	3	12.08	-0.02	0.77	-2.11	-0.66	0.91	-1	-1.17	-0.45	0.27	0.79	0.63
1071	A0A480UEH6	Metastasis suppressor protein 1 isoform 2	10	5	23.81	-0.09	-0.16	-0.4	0.4	-0.09	0.55	1.15	0.35	-0.29	-0.19	-0.39
1072	A0A480UGN8	Cytoskeleton-associated protein 4	32	17	93.18	3.37	2.45	2.92	2.71	2.84	3.38	3.92	3.22	2.85	2.44	2.66
1073	A0A480UKG6	Vacuolar proton pump subunit B	42	12	104.6	1.43	1.48	1.75	2.32	1.75	2.05	1.97	1.72	1.38	1.52	1.28
1074	A0A480UP49	Bis(5'-nucleosyl)-tetraphosphatase [asymmetrical]	15	2	5.51	-0.5	0.5	-2.22	-1.42	0.69	-1.29	-1.86	-1.12	0.21	0.75	0.41
1075	A0A480UP67	Myosin-10 isoform 2	29	48	281.76	-1.34	1.52	0.12	-1.11	0.99	-0.92	-1.35	-1.51	-0.16	-0.93	-0.37
1076	A0A480UQD0	Enoyl-CoA hydratase domain-containing protein 3, mitochondrial (Fragment)	29	5	23.4	-0.34	0.33	-1.26	-0.6	0.04	-0.67	-0.19	-0.88	0.24	0.5	0.31
1077	A0A480URB5	Inosine triphosphate pyrophosphatase	36	5	41.2	0.32	0.85	-0.97	0.38	1.31	1.08	-0.27	0.75	1.14	0.98	0.83
1078	A0A480UWI6	Plasma protease C1 inhibitor	6	3	11.62	0.52	-1.42	1.61	1.73	-0.23	1.72	1.49	1.09	-0.42	-0.54	-0.54
1079	A0A480UY13	Rap1 GTPase-GDP dissociation stimulator 1 isoform 3	20	10	49.32	1.25	1.6	0.41	0.15	1.58	0.49	0.35	0.9	1.58	1.62	1.52
1080	A0A480UZL4	Protein VAC14 homolog	2	1	3.83	-3.59	-3.66	-2.86	-3.38	-3.9	-3.05	-3.18	-3.72	-3.55	-3.75	-3.63
1081	A0A480V3Z2	Gamma-soluble NSF attachment protein	14	4	13.69	2.29	1.46	2.53	1.8	1.96	2.61	3.08	2.85	1.65	1.58	1.54
1082	A0A480V4R2	Integral membrane protein 2	4	1	4.62	-2.48	-2.25	-3.18	-2.58	-2.33	-2.44	-2.5	-1.85	-2.19	-2.05	-2.2
1083	A0A480V5L5	CTP synthase (Fragment)	5	4	14.67	-0.91	-0.23	-1.31	0.05	-0.19	0	0.21	-0.51	-0.41	-0.29	-0.43
1084	A0A480V697	Glucosamine 6-phosphate N-acetyltransferase	16	3	12.14	-0.13	-1.17	0.51	1.13	-0.51	0.62	0.82	0.39	-0.89	-1.22	-1.2
1085	A0A480V6P9	Cellular nucleic acid-binding protein isoform 6 (Fragment)	6	1	3.72	-4.08	-4.46	-3.91	-3.08	-3.77	-3.27	-2.66	-4.44	-4.22	-4.79	-4.35
1086	A0A480V6R5	Tensin-1 isoform X15	7	9	40.21	-4.93	-3.36	-4.41	-4.75	-4.69	-4.34	-4.21	-4.64	-4.2	-4.49	-4.53
1087	A0A480V7B3	Leucine-rich repeat-containing protein 59	22	6	35.39	1.81	1.57	1.89	2.39	1.44	2.39	2.74	2.24	1.55	1.57	1.42
1088	A0A480V9G7	Retinal rod rhodopsin-sensitive cGMP 3',5'-cyclic phosphodiesterase subunit delta	29	3	11.76	-1.28	-2.44	-2.57	-0.38	-1.87	-0.63	-0.7	-0.87	-2.06	-1.94	-2.16
1089	A0A480VBR5	Oxysterol-binding protein	8	6	21.21	1.57	1.4	2.25	2.3	1.82	1.93	1.82	1.76	1.4	1.46	1.27
1090	A0A480VEA4	60S acidic ribosomal protein P2 (Fragment)	41	5	53.28	3.37	2.04	3.69	3.9	2.62	3.86	4.13	4.05	2.44	2.23	2.19
1091	A0A480VEZ3	60S ribosomal protein L8	19	4	19.97	1.29	1.98	0.3	2.54	2.46	1.88	-1.22	0.86	1.49	2.01	1.72
1092	A0A480VFI8	Transformer-2 protein homolog beta isoform 1	13	3	18.39	0.86	0.22	1.52	2.09	0.69	1.82	1.79	1.54	0.44	0.2	0.42
1093	A0A480VFX6	Ankycorbin isoform X3	3	2	9.07	-1.17	-0.89	-0.82	0.29	-0.01	-0.16	0.33	-1.41	-1.64	-2.22	-2.07
1094	A0A480VHK4	Tubulin beta chain	64	17	234.21	1.13	2.42	-0.21	0.16	0.49	0.39	0.19	0.72	2.1	2.43	2.26
1095	A0A480VHU8	40S ribosomal protein S30 (Fragment)	7	1	3.95	2.88	1.82	2.94	2.34	1.76	3.92	3.76	3.89	2.38	2.17	2.21
1096	A0A480VM75	RNA helicase	26	11	55.9	2.82	2.42	1.1	2.3	3.12	3.32	2.56	2.49	2.58	2.59	2.52
1097	A0A480VMH0	SHC-transforming protein 1	6	2	6.64	-5.28	-4.97	-4.72	-4.87	-5.41	-4.61	-4.04	-4.11	-4.93	-4.43	-4.55
1098	A0A480VMY9	Fibulin-5	2	1	3.81	-0.28	-1.07	-3.55	-2.68	-2.27	-2.02	-2.13	-1.45	-1.1	-0.37	-0.14
1099	A0A480VNC1	B-cell receptor-associated protein	27	10	60.79	4.49	3.49	4.69	5.45	4.2	5.1	5.19	5.12	3.85	3.73	3.68
1100	A0A480VNW9	Keratin-associated protein 10-4-like isoform X6	10	3	10.69	-5.73	-5.28	-4.92	-4.44	-5.33	-4.75	-4.07	-4.53	-5.2	-4.57	-5.34
1101	A0A480VQ00	Tubulin--tyrosine ligase-like protein 12 (Fragment)	11	4	16.34	-1.02	-0.09	-2.55	-2.55	-1.01	-2.06	-2.66	-1.71	-0.56	0.04	-0.14
1102	A0A480VQH5	Pyruvate dehydrogenase E1 component subunit alpha	40	11	63.86	3.22	3.47	3.95	2.83	3.77	2.94	2.57	2.94	3.35	3.77	3.47
1103	A0A480VRS5	Bridging integrator 2 isoform X1	8	4	14.69	-0.32	-1.44	0.22	0.03	-0.65	0.42	0.76	0.1	-0.82	-1	-1.03
1104	A0A480VSQ7	Enoyl-CoA delta isomerase 1, mitochondrial isoform 1	13	3	27.4	0.34	1.78	-1.08	-0.2	1.44	-0.17	-0.47	-0.25	1.26	1.83	1.46
1105	A0A480VT24	Clathrin interactor 1 isoform 1	22	11	43.52	2.5	2.54	2.04	2.15	0.86	2.25	2.21	2.37	2.44	2.08	2.3
1106	A0A480VU24	Olfactomedin-like protein 1 isoform X1	20	8	29.92	0.6	-1.38	0.06	1.2	-0.65	0.78	0.52	0.55	-0.71	-1.01	-0.67
1107	A0A480VUV2	Signal peptide, CUB and EGF-like domain-containing protein 3 isoform X1	14	3	11.97	-5.38	-5.67	-0.75	-4.29	-5.83	-4.55	-4.79	-4.13	-5.08	-4.93	-5.74
1108	A0A480VV15	A-kinase anchor protein 12 isoform X2 (Fragment)	15	16	77.81	-1.39	-2.24	-1.54	-1.16	-1.72	-1.56	-0.63	-1.97	-2.01	-2.62	-2.17
1109	A0A480VV97	Carboxymethylenebutenolidase homolog	28	6	37.36	1.89	1.42	0.16	2.25	1.85	2.06	2.42	2.27	1.43	1.57	1.42
1110	A0A480VWD0	Peptide deformylase	7	1	3.64	-4.82	-5.48	0.82	-3.56	-5.31	-2.9	-2.5	-3.02	-5.24	-5.61	-5.08
1111	A0A480VWY5	Enoyl-CoA hydratase	36	18	199.52	-2.18	-0.44	-2.02	-3.64	-0.49	-3.39	-3.97	-4.3	-0.95	-0.23	-0.56
1112	A0A480VY36	Dolichyl-diphosphooligosaccharide--protein glycosyltransferase subunit DAD1 (Fragment)	9	1	4.57	-1.56	-1.4	-1.49	-2.27	-1.36	-1.74	-2.43	-1.82	-1.46	-1.23	-1.29
1113	A0A480VY41	Casein kinase I isoform alpha	9	3	10.74	-0.79	-0.62	-0.35	-0.14	-0.27	-0.63	-1.36	-1.71	-1.25	-0.63	-1.01
1114	A0A480VYS5	Dehydrogenase/reductase SDR family member 4 isoform 1	29	6	20.9	2.69	2.52	1.64	3.59	2.99	3.34	2.51	2.03	2.53	2.81	2.41
1115	A0A480W0D6	Cystatin-C (Fragment)	32	3	85.62	1.97	1.1	1.92	3.09	1.63	2.56	2.65	2.67	1.14	1.01	0.69
1116	A0A480W0S0	60S ribosomal protein L21	9	2	5.58	0.33	1.55	-1.82	-0.52	-0.34	-0.57	-0.98	0.13	1.05	1.77	1.51
1117	A0A480W191	1-phosphatidylinositol 4,5-bisphosphate phosphodiesterase	10	8	43.87	0.58	0.73	0.23	0.9	1.22	0.68	0.16	0.17	0.69	0.88	0.78
1118	A0A480W2D6	Aldo-keto reductase family 1 member C1	10	3	14.75	-0.24	-0.67	0.59	0.99	-0.01	0.74	0.55	0.35	-0.96	-0.53	-1.09
1119	A0A480W4U8	Ribosomal L1 domain-containing protein 1	8	3	10.43	-0.73	-1.05	-1.16	0.37	-0.88	-1.27	-0.11	-0.2	-1.29	-1.77	-1.41
1120	A0A480W6C8	Collagen alpha-2(VI) chain isoform 2C2	20	16	108.64	3.43	3.46	2.17	3.5	3.22	3.15	3.21	3.49	3.25	3.24	3.55
1121	A0A480W6V1	Complex I-PDSW (Fragment)	31	7	34.63	2.42	1.61	2.74	2.86	1.91	2.8	3.15	3.17	2.05	1.8	1.8
1122	A0A480W754	Radixin isoform 1 (Fragment)	34	22	217.67	4.32	4.02	4.55	5.08	4.59	4.94	4.59	4.04	4.12	4.19	4.16
1123	A0A480W7H0	Eukaryotic translation initiation factor 3 subunit I (Fragment)	3	1	4.13	-1.44	-1.2	-1.54	-1.66	-0.88	-1.74	-2.33	-2.34	-1.28	-1.17	-1.41
1124	A0A480W894	Rho guanine nucleotide exchange factor 7 isoform e (Fragment)	3	2	7.3	-1.77	-1.54	-0.88	-1.5	-1.94	-1.3	-1.48	-1.53	-1.96	-1.92	-1.88
1125	A0A480WBD6	OCIA domain-containing protein 1 isoform 2	33	4	35.92	0.78	0.15	2.09	1.71	0.3	1.67	1.8	1.54	0.41	0.13	0.16
1126	A0A480WFY6	DnaJ homolog subfamily C member 30	4	1	2.59	-3.67	-2.62	-2.33	-3.7	-2.98	-4.17	-4.01	-3.6	-2.86	-2.34	-2.79
1127	A0A480WFZ9	RNA helicase	15	14	73.09	1.99	2.38	2.16	1.89	2.14	2.56	1.6	1.62	2.33	1.72	2.48
1128	A0A480WH11	Clathrin light chain (Fragment)	22	5	49.23	3.09	2.13	4.01	3.58	2.24	3.91	4.15	3.87	2.35	2.03	2.16
1129	A0A480WLS9	Methionine synthase reductase isoform 2	3	2	8.19	-1.38	-0.74	-1.55	-1	-0.87	-0.98	-1.13	-1.02	-1.05	-0.83	-1.24
1130	A0A480WRN0	Acetyl-coenzyme A synthetase	28	11	75.97	2.01	2.81	0.75	1.62	2.82	1.63	0.97	1.21	2.88	3.06	2.96
1131	A0A480WUB9	Malic enzyme	17	6	36.78	1.43	0.54	1.15	2.68	1.06	1.92	2.5	1.68	1.24	1.05	1.09
1132	A0A480WVU7	Complement component C1q receptor	5	3	10.03	0.29	-0.73	0.25	0.62	-0.41	0.38	0.63	0.72	-0.4	-0.51	-0.77
1133	A0A480WWH8	Basement membrane-specific heparan sulfate proteoglycan core protein isoform X4	8	26	120.25	3.1	1.97	3.5	3.29	1.21	2.8	3.37	3.75	2.7	2	2.56
1134	A0A480WYK9	Cation-dependent mannose-6-phosphate receptor isoform 1	20	4	17.31	1.59	0.47	3.74	1.65	0.89	2.27	2.58	2.54	1.05	0.82	0.79
1135	A0A480X352	Nucleoside diphosphate kinase	50	8	60.22	2.67	1.59	2.27	3.89	2.2	3.54	3.67	3.15	1.89	1.8	1.74
1136	A0A480X4F2	Vacuolar protein sorting-associated protein 35	20	14	66.02	2.18	3.36	0.79	0.9	3.23	1.12	0.68	1.41	3.17	3.31	3.28
1137	A0A480X5G4	6-phosphogluconate dehydrogenase, decarboxylating	29	13	102.89	0.24	-0.7	-0.52	1.48	-0.07	0.81	0.6	0.26	-0.48	-0.51	-0.55
1138	A0A480X5H9	116 kDa U5 small nuclear ribonucleoprotein component	20	14	71.23	2.39	2.44	2.28	3.19	2.57	2.88	1.81	2.36	2.63	1.31	2.53
1139	A0A480X6X9	Docosahexaenoic acid omega-hydroxylase CYP4F3 isoform a	15	7	39.45	-5.25	-3.52	-2.77	-4.63	-5.21	-5.73	-4.55	-4.73	-4.59	-3.88	-4.27
1140	A0A480X8D9	Phosphoserine aminotransferase	36	10	59.59	-2.34	-1.46	-3.33	-3.02	-1.04	-3.62	-3.79	-3.69	-2.06	-1.59	-2.04
1141	A0A480X966	Thioredoxin, mitochondrial isoform X1	21	3	33.82	1.42	0.17	1.63	2.47	0.73	2.34	2.25	2.39	0.64	0.43	0.47
1142	A0A480XDV0	Dolichyl-diphosphooligosaccharide--protein glycosyltransferase subunit 1	17	9	36.62	-0.19	0.59	-2.66	-2.32	0.59	-1.94	-2.59	-1.53	0.25	0.78	0.4
1143	A0A480XE38	Reticulocalbin-1	18	6	29.08	2.31	0.94	2.66	2.38	1.47	2.74	2.83	2.53	1.24	1.11	1.21
1144	A0A480XEL8	Heterogeneous nuclear ribonucleoprotein U-like protein 1	5	3	10.81	-1.69	-0.93	-0.79	-0.83	-1.23	-1.2	-1.4	-1.61	-1.23	-1.4	-1.33
1145	A0A480XHD8	Protein ABHD11 isoform 1	8	2	8.01	-2.11	-1.08	-2.78	-3.12	-1	-3.15	-3.63	-2.71	-1.41	-0.99	-1.18
1146	A0A480XJB3	Protein FMC1 homolog (Fragment)	16	2	10.52	0.36	0.59	-0.45	0.02	0.55	0.21	0.18	0.4	0.79	0.91	0.72
1147	A0A480XKS3	Coiled-coil domain-containing protein 186	2	1	5.16	-3.55	-4.09	-3.65	-3.17	-3.17	-3.48	-2.79	-3.75	-4.01	-4.23	-4.25
1148	A0A480XN09	Angiotensin-converting enzyme	26	24	159.61	4.57	3.37	4.76	5.51	3.91	4.78	5.42	5.43	4.11	3.84	4.05
1149	A0A480XP48	GRB10-interacting GYF protein 2 isoform b	1	1	3.04	-1.5	-2.14	-1.12	-0.91	-2.05	-1.58	-1.35	-1.9	-2.39	-2.32	-2.35
1150	A0A480XQH6	Complex I-49kD	33	13	77.34	2.69	2.72	1.63	2.26	2.87	3.1	3.12	2.88	3.05	2.98	2.92
1151	A0A480XTH0	Solute carrier family 22 member 5 isoform b	2	2	5.39	-1.35	-1.11	-6.32	-2.89	-1.11	-2.32	-2.43	-1.86	-1.02	-1.03	-0.9
1152	A0A480XWR3	Rabankyrin-5 isoform 4	5	5	16.27	-1.1	0.72	-2.61	-2.03	-1.84	-1.79	-1.98	-2.09	0.14	0.7	0.57
1153	A0A480XY68	Golgi reassembly-stacking protein 2 isoform 1	12	3	10.88	-1.59	-0.53	-3.09	-2.56	-0.48	-2.22	-2.86	-2.17	-0.8	-0.31	-0.64
1154	A0A480XYA6	N-acyl-L-amino-acid amidohydrolase	68	16	500.12	4.77	4.32	4.07	5.58	4.9	5.46	5.1	4.61	4.45	4.52	4.31
1155	A0A480XYA7	Protein OS-9 isoform X1	2	1	4.36	-2.04	-2.35	-2.54	-2.57	-1.96	-2.58	-1.95	-1.75	-2.02	-2.03	-2.28
1156	A0A480XZU6	Annexin	27	14	64.8	3.11	3.68	1.05	2.23	3.87	1.85	1.13	1.6	3.03	3.69	3.16
1157	A0A480Y0W3	Signal recognition particle subunit SRP72	6	3	15.19	-0.14	1.08	-0.43	-0.14	0.42	-0.08	-0.18	-0.51	0.8	0.96	0.79
1158	A0A480Y2R6	Integrin alpha-V isoform 1 preproprotein	13	12	50.36	2.75	2.02	1.87	3.27	2.42	2.59	2.78	2.9	2.21	2.09	2
1159	A0A480Y306	GMP reductase	50	10	156.87	3.49	2.58	3.96	4.66	3.14	4.17	4.58	3.92	2.81	2.68	2.62
1160	A0A480Y3P2	Acyl-CoA dehydrogenase family member 9, mitochondrial	21	11	60.43	1.77	3.09	0.75	2.27	3	2.21	2.04	1.57	2.67	3.25	2.92
1161	A0A480Y3T3	Signal transducing adapter molecule 1 isoform a	9	3	15.57	-2.02	-1.09	-3.33	-2.78	-1.81	-2.25	-1.93	-1.71	-1.12	-1.35	-1.2
1162	A0A480Y3Y2	Ubiquitin carboxyl-terminal hydrolase	5	1	2.91	-3.92	-4.16	-3.96	-3.51	-3.51	-4.22	-4.11	-4.01	-4.25	-3.94	-3.96
1163	A0A480Y427	Thioredoxin-related transmembrane protein 4	3	1	4.41	-0.76	-0.71	-3.61	-0.56	-0.27	-0.62	-1.58	-1.07	-0.76	-0.6	-0.79
1164	A0A480Y7C5	Amine oxidase	35	13	132.6	4.63	4.11	4.89	5.65	4.47	5.39	5.4	5.12	4.45	4.39	4.27
1165	A0A480YA84	Breast cancer anti-estrogen resistance protein 1 isoform 6	3	2	14.51	-2.31	-2.45	-0.97	-2.63	-2.95	-2.69	-2.16	-2.43	-2.26	-2.46	-2.15
1166	A0A480YBM2	Succinate--CoA ligase [ADP-forming] subunit beta, mitochondrial	18	8	40.72	1.81	3.31	-1.69	1.42	3.09	1.29	0.58	1.42	2.61	3.46	3.02
1167	A0A480YBM4	Amine oxidase	12	6	33.08	0.08	-1.66	0.97	1.01	-1.03	0.54	0.75	0.69	-1.03	-1.26	-1.03
1168	A0A480YFM9	CCT-theta	43	19	99.59	3.65	4.04	1.23	3.18	4.65	3.09	2.53	3.06	4.12	4.34	4.14
1169	A0A480YH90	Translation initiation factor eIF-2B subunit delta isoform 2	8	3	9.55	-0.27	0.54	-0.3	-0.25	0.79	-0.83	-0.77	-0.58	0.37	0.49	0.41
1170	A0A480YIE4	Acid sphingomyelinase-like phosphodiesterase	32	9	55.4	1.36	0.34	1.81	1.58	0.77	1.99	1.95	2.08	0.38	0.57	0.33
1171	A0A480YJ30	Transforming growth factor-beta-induced protein ig-h3 (Fragment)	30	13	55.75	3.16	2.38	1.65	3.62	2.31	2.97	3.21	3.35	2.99	2.81	3.15
1172	A0A480YLE4	Serine-threonine kinase receptor-associated protein	51	12	64.37	2.94	2.05	2.42	3.86	2.41	3.5	3.78	3.3	2.36	2.16	2.28
1173	A0A480YLP9	Protein sel-1 homolog 1 isoform X1 (Fragment)	5	3	9.73	-1.82	-0.88	-1.43	-1.72	-0.92	-1.49	-1.88	-2.16	-1.13	-0.83	-1.13
1174	A0A480YNV9	Splicing factor 3B subunit 2	11	7	27.86	1.87	1.6	2.11	1.88	1.66	2.74	3.17	2.45	1.94	0.9	1.62
1175	A0A480YNX2	Spectrin beta chain	49	88	568.22	5.7	6.68	5.01	4.93	6.2	5.61	6.3	5.06	6.31	6.4	6.44
1176	A0A480YRF8	Anamorsin	14	3	17.47	0.52	0.72	0.32	-0.29	0.92	0.33	0.57	0.5	0.82	0.85	0.78
1177	A0A480YRQ6	Laminin subunit alpha-5	1	2	7.45	-0.52	-1.12	-0.24	0.04	-1.05	-0.41	-0.1	0.22	-0.71	-0.96	-1.1
1178	A0A480YS81	UPF0696 protein C11orf68 isoform 2	6	2	6.92	-0.93	-0.61	-3.48	-2.07	-0.13	-1.59	-2.51	-1.76	-0.88	-0.27	-0.45
1179	A0A480YSH1	Protein quaking (Fragment)	7	3	12.53	-0.37	-0.3	-0.8	-1.03	-0.52	-0.59	-0.35	-0.14	-0.2	-0.34	-0.25
1180	A0A480YSR3	Methylosome protein 50 isoform 2	4	1	4.36	-3.66	-3.69	-2.28	-2.87	-3.74	-2.95	-2.39	-2.94	-3.94	-4.12	-3.9
1181	A0A480YSS3	26S protease regulatory subunit 8 isoform X5 (Fragment)	19	7	43.92	1.52	2.23	-1.47	1.1	1.91	0.83	1.23	1.18	2.09	2.27	2.29
1182	A0A480YT10	Cleft lip and palate transmembrane protein 1 (Fragment)	3	2	6.74	-1.49	-1.25	-1.79	-0.96	-1.3	-1.36	-1.37	-0.74	-1.34	-1.3	-1.5
1183	A0A480YTG4	Presenilin	3	1	5.44	-3.43	-4.29	-2.69	-3.1	-4.21	-3.32	-3.3	-2.67	-3.94	-3.93	-4.33
1184	A0A480YUM8	HBS1-like protein	3	1	4.02	-4.3	-4.95	-4.53	-3.17	-4.53	-4.69	-4.22	-4.67	-5.18	-4.23	-5.39
1185	A0A480YUT4	Synaptopodin isoform X1	4	3	15.19	-2.47	-2.17	-2.95	-2.18	-3.17	-2.05	-2.18	-2.77	-2.69	-3.19	-2.8
1186	A0A480YV73	15-oxoprostaglandin 13-reductase	42	11	87.49	4.25	3.96	3.38	4.24	4.62	4.25	3.45	4.64	4.16	4.18	4.04
1187	A0A480YVH7	Proteasome subunit beta	10	2	7.58	-2.61	-3.63	-1.4	-1.8	-2.89	-2	-1.61	-2.31	-3.23	-3.54	-3.54
1188	A0A480YVP6	A-kinase anchor protein 2 isoform X1	3	2	6.98	-1.99	-0.73	-3.29	-2.4	-1.24	-1.85	-1.07	-2.57	-1.19	-1.5	-1.65
1189	A0A480YVZ6	U1 small nuclear ribonucleoprotein 70 kDa	20	9	32.45	1.53	1.58	1.89	2.2	1.57	1.94	2.03	2.2	1.63	1	1.52
1190	A0A480YX16	DnaJ homolog subfamily C member 7	5	2	7.1	-0.79	-1.06	1.66	0.1	-0.68	-0.15	-0.09	-0.26	-1.03	-1.04	-0.93
1191	A0A480YXA1	Filamin-B isoform 2	30	57	274.58	4.36	5.31	3.08	4.31	5.01	4.01	4.92	3.76	4.6	4.37	4.66
1192	A0A480YYF0	Rab3 GTPase-activating protein catalytic subunit	3	3	9.52	-1.56	-0.64	-0.87	-1.14	-1.73	-1.61	-1.44	-1.31	-0.9	-0.81	-0.94
1193	A0A480Z467	Neuroblast differentiation-associated protein AHNAK isoform X1	30	35	169.37	-3.14	-3.46	-3.64	-2.92	-3.8	-4.69	-3.2	-3.64	-3.69	-4.29	-3.61
1194	A0A480Z4Y2	Tripeptidyl-peptidase 2	7	7	27.11	1.21	1.95	0.75	0.74	2.23	0.81	0.24	0.49	1.73	2.09	1.88
1195	A0A480Z7J5	Phosphoserine aminotransferase	36	10	60.96	-2.93	-2.06	-3.09	-3.96	-1.43	-3.95	-4.13	-4.02	-2.73	-2.2	-2.29
1196	A0A480Z822	Eukaryotic translation initiation factor 4 gamma 1 isoform 6	13	18	76.77	2.75	2.79	2.7	2.9	2.27	2.3	3.1	2.62	2.8	2.81	2.81
1197	A0A480ZAD8	Pyridine nucleotide-disulfide oxidoreductase domain-containing protein 2 isoform X2	32	13	65.19	2.67	1.74	3.46	3.8	2.25	3.53	3.7	3.31	1.88	1.93	1.68
1198	A0A480ZB64	Sulfide:quinone oxidoreductase, mitochondrial	20	7	33.39	1.47	1.11	2.64	2.52	1.37	2.19	2.14	1.96	0.93	1.11	0.63
1199	A0A480ZBJ4	N-myc downstream-regulated gene 2 protein	33	5	33.87	-0.51	0.07	-1.25	-1.6	0.06	-1.52	-0.95	-0.93	0.23	0	0.12
1200	A0A480ZC83	Cytochrome b-c1 complex subunit 2, mitochondrial	21	7	55.42	-1.28	-0.3	-3.58	-3.89	-0.38	-3.32	-3.26	-3.39	-1.06	-0.29	-0.65
1201	A0A480ZCT1	Sorbitol dehydrogenase	37	10	126.5	3.93	4.48	2.93	3.51	3.96	3.51	2.97	3.69	4.31	4.62	4.31
1202	A0A480ZCU6	Sepiapterin reductase	43	8	53.17	3.44	3.14	1.34	3.42	3.87	3.07	2.39	2.8	3.25	3.4	3.29
1203	A0A480ZCW0	Prolactin regulatory element-binding protein isoform 1 (Fragment)	8	3	16.04	1.17	0.54	1.32	2.07	0.95	1.96	2.31	1.44	0.62	0.46	0.52
1204	A0A480ZDX8	Protein jagunal homolog 1	7	1	8.97	-2.85	-1.89	-2.35	-2.24	-2.43	-2.74	-2.26	-2.39	-2.17	-1.84	-2.05
1205	A0A480ZET5	Far upstream element-binding protein 1 isoform X1	17	9	38.11	1.52	0.95	0.88	1.87	1.07	1.72	2.02	1.68	1.13	0.74	1.06
1206	A0A480ZG01	Guanine nucleotide-binding protein G(I)/G(S)/G(T) subunit beta-2	19	4	31.62	-0.26	0.02	-5.53	-0.6	0.05	-0.71	-0.55	-0.98	-0.17	0.11	0.06
1207	A0A480ZMW3	FERM domain-containing protein 8 isoform 1	4	1	3.15	-5.32	-5.01	-5.32	-5.5	-5.83	-5.32	-5.27	-5.32	-5.51	-5.05	-5.1
1208	A0A480ZX47	Multidrug resistance-associated protein 6 isoform X3	4	2	10.13	-2.23	-1.31	-2.13	-4.46	-4.23	-4.44	-4.31	-3.45	-1.69	-1.38	-1.3
1209	A0A480ZX57	5'-3' exoribonuclease	5	4	16.06	0.48	0.53	-1.33	1.04	0.54	0.75	1.46	0.97	0.44	-0.09	0.61
1210	A0A481A6F2	EGF domain-specific O-linked N-acetylglucosamine transferase isoform X1	2	1	4.47	-2.2	-2.93	-2.84	-1.24	-2.65	-1.71	-1.31	-1.88	-2.26	-2.25	-2.49
1211	A0A481A934	Fructose transporter	10	4	20.75	-0.31	0.8	-5.92	-2.2	0.41	-1.57	-1.97	-1	0.62	1.09	0.77
1212	A0A481AA16	Endothelial protein C receptor (Fragment)	3	1	2.93	-2.69	-3.56	-1.26	-1.69	-3.55	-2.28	-1.93	-2.12	-3.65	-3.39	-3.23
1213	A0A481AHT3	Uncharacterized protein KIAA2013 isoform X1	3	1	5.68	-1.16	-1.26	-1.38	-0.56	-0.72	-1.29	-2.51	-1.97	-1.11	-1.24	-1.34
1214	A0A481AID6	Succinate-semialdehyde dehydrogenase	37	14	105.85	-5.25	-5.53	-5.07	-3.97	-5.11	-4.19	-4.7	-5.03	-5.14	-5.47	-6.34
1215	A0A481AK06	Dynamin GTPase	13	8	30.04	-0.3	1.88	-0.13	-0.17	-0.51	-0.53	-0.47	-0.44	0.83	1.23	1.17
1216	A0A481AL49	Mitochondrial 2-oxodicarboxylate carrier isoform 2	14	4	16.21	-0.74	2.01	-1.85	-1.85	-1.26	-1.73	-1.6	-2.24	1.15	2.03	1.56
1217	A0A481ALM4	Protein-tyrosine-phosphatase	2	3	9.87	0.45	0.33	-1.78	-0.64	0.7	-0.3	-0.19	0.05	0.54	0.32	0.58
1218	A0A481APG3	U2 snRNP auxiliary factor large subunit	19	4	15.59	0.65	0.8	-1.81	-1.29	1.13	-0.09	-0.85	-0.32	0.75	0.49	0.95
1219	A0A481AQ46	Alpha-aminoadipic semialdehyde dehydrogenase	42	21	195.71	4.2	3.53	4.45	5.32	3.88	4.88	5.07	4.62	3.78	3.77	3.63
1220	A0A481AQH5	Pleckstrin homology-like domain family B member 2	3	2	6.7	-3.72	-3.23	-1.18	-2.47	-4.76	-2.87	-3.14	-3.33	-3.92	-3.82	-3.86
1221	A0A481ARM8	Integrin alpha-5 (Fragment)	1	1	2.94	-2.88	-3.82	-2.9	-2.09	-3.1	-2.43	-2.11	-2.62	-3.5	-3.61	-3.73
1222	A0A481ASM7	Glutaredoxin-like protein	15	1	4.82	-3.09	-3.94	-3.37	-3.25	-3.74	-3.09	-2.19	-3.01	-3.62	-3.66	-4.08
1223	A0A481AUH9	Prolow-density lipoprotein receptor-related protein 1 preproprotein	6	22	83.52	3.47	2.52	3.42	3.92	2.71	3.32	3.58	3.72	2.76	2.58	2.76
1224	A0A481AX92	Myosin-1 isoform X1	2	3	13.63	-4.29	-5.53	-3.27	-3.02	-5.01	-3.71	-3.3	-3.84	-4.7	-5.41	-4.99
1225	A0A481AYC1	Cytochrome b-c1 complex subunit 2, mitochondrial	21	7	55.22	-0.13	0.86	-1.11	-2.23	0.83	-1.71	-1.94	-1.53	0.41	1	0.67
1226	A0A481AYN1	Golgin subfamily A member 4	0	1	3.51	-3.73	-3.14	-3.02	-2.5	-3.35	-2.75	-2.16	-3.17	-3.4	-3.66	-3.61
1227	A0A481AZ98	Cathepsin F	3	1	4.05	-2.17	-3.57	2.64	-0.76	-2.85	-1.13	-0.71	-0.95	-2.81	-3.18	-3.05
1228	A0A481B289	Protein RUFY3 isoform X1	4	2	7.42	-0.84	-0.31	-0.95	-1.21	-1.11	-1.24	-0.62	-1.29	-0.58	-0.44	-0.34
1229	A0A481BA40	Myosin light polypeptide 6 isoform 1	32	8	70.28	1.1	1.4	0.57	0.3	0.86	0.98	1.37	1.39	1.4	0.93	1.38
1230	A0A481BBL3	Aldehyde dehydrogenase family 8 member A1 isoform 1	44	15	82.54	2.44	2.48	2.83	3.55	2.59	3.43	2.77	3.06	2.4	2.66	2.55
1231	A0A481BDL9	Acyl-CoA dehydrogenase family member 11	9	7	26.7	1.24	3.58	1.6	0.52	1.14	0.83	0.59	0.59	2.84	3.57	3.26
1232	A0A481BM67	Bleomycin hydrolase (Fragment)	13	7	31.63	2.45	1.97	1.58	2.75	2.37	2.84	2.57	2.48	2.16	2.22	2.22
1233	A0A481BSH3	Protein enabled homolog isoform a	4	2	6.18	-1.52	-1.97	-0.47	-0.55	-1.61	-0.98	-0.47	-0.82	-1.81	-2	-1.9
1234	A0A481BVY7	N-glycanase 1	3	2	6.92	-1.59	-2.08	-1.26	-1.87	-2.14	-2.66	-1.47	-1.91	-2.01	-1.87	-2.01
1235	A0A481C9F5	Cathepsin L1 isoform 1 preproprotein	21	4	24.24	-1.08	-1.75	-0.21	-0.06	-1.31	-0.22	-0.33	-0.6	-1.78	-1.59	-1.73
1236	A0A481CA46	Exosome complex component RRP42	11	2	7.61	-2.87	-3.93	-1	-1.65	-3.49	-2.01	-1.6	-2.23	-3.58	-3.71	-3.29
1237	A0A481CEW4	Protein phosphatase 1 regulatory subunit 1A (Fragment)	15	2	9.03	1.24	0.13	2.79	2.56	0.74	1.92	2.38	2.03	1.25	0.59	1.16
1238	A0A481CEX7	Monocarboxylate transporter 1	6	2	11.17	1.36	2.35	-0.65	-0.42	0.98	-0.84	-0.74	0.74	2.02	2.42	2.31
1239	A0A481CI88	Putative D-lactate dehydrogenase, mitochondrial isoform 2 (Fragment)	14	5	24.31	-0.21	1.22	-1.14	-0.29	0.98	-0.06	-0.41	-0.6	0.86	1.4	1.11
1240	A0A481CIY5	Solute carrier family 13 member 3 isoform a	2	1	5.84	0.83	1.56	-2.12	-1.68	1.18	-1.18	-1.11	0.05	1.31	1.54	1.14
1241	A0A481CLJ7	1,2-dihydroxy-3-keto-5-methylthiopentene dioxygenase (Fragment)	15	5	19.02	1.19	1.21	-0.51	-0.35	1.21	0.31	0.37	1.11	1.24	1.33	1.27
1242	A0A481CLV1	Insulin-like growth factor-binding protein 7 isoform 1	17	3	17.75	0.4	-1.03	0.96	1.24	-0.72	1.04	1.15	1.09	-0.41	-0.76	-0.6
1243	A0A481CMP4	Lamin-B2	28	16	95.06	2.94	3.05	2.72	2.2	3	2.55	3.02	2.97	3.09	1.9	2.81
1244	A0A481CRT1	Host cell factor 1 isoform X1	1	1	3.87	-3.04	-0.76	-2.64	-3.17	-2.29	-2.98	-3.05	-3.41	-2.28	-3.07	-2.4
1245	A0A481CT81	Bromodomain-containing protein 3 isoform X1	2	1	4.01	-0.23	-0.83	-0.03	0.06	-0.35	-0.02	0.69	-0.17	-0.89	-1.91	-1.17
1246	A0A481CTQ7	Serine/threonine-protein phosphatase 2A 55 kDa regulatory subunit B	14	5	21.69	1.08	1.06	0.26	1.73	1.17	1.95	2.06	1.63	1.13	1	1.08
1247	A0A481CWJ3	Glutaredoxin-3	35	10	42.98	3.24	3.21	3.65	2.35	3.64	2.67	3.16	3.59	3.49	3.39	3.41
1248	A0A481CWP9	Zinc finger RNA-binding protein	4	2	12.25	-2.85	-1.79	-2.34	-2.5	-2.13	-2.72	-2.88	-3.11	-2.13	-2.74	-2.29
1249	A0A481CX64	RWD domain-containing protein 1 isoform a (Fragment)	4	2	7.81	-0.3	-1.57	-2.13	-2.05	-0.88	-0.29	0.25	0.31	-0.9	-1.01	-1.14
1250	A0A481CXF3	Putative aminopeptidase NPEPL1 isoform 2	18	7	30.78	1.26	1.08	0.42	2.45	1.59	2.15	2.12	1.24	1.11	1.14	1.05
1251	A0A481CY36	Charged multivesicular body protein 2a	7	2	9.01	-1.79	-2.16	-1.47	-1.34	-2.17	-1.23	-1.26	-1.42	-2.03	-2.15	-2.35
1252	A0A481CYD6	Glucose-6-phosphate 1-dehydrogenase (Fragment)	17	7	29.23	-3.03	-2.14	-3.45	-2.84	-1.75	-3.41	-3.7	-3.81	-2.59	-2.07	-2.37
1253	A0A481D0A9	Biglycan	19	8	56.16	3.5	1.8	3.12	2.74	2.47	2.87	2.9	3.51	2.82	2.49	2.8
1254	A0A481D2F4	Calponin (Fragment)	8	3	13.91	2.12	1.79	2.17	0.71	1.5	1.21	1.49	1.75	2.05	1.79	2.03
1255	A0A481D3P3	Transmembrane protein 43	17	5	19.36	0.54	0.73	-0.06	0.05	0.84	0.05	0.51	0.22	0.72	0.78	0.81
1256	A0A481D9X1	COMM domain-containing protein 5 (Fragment)	15	3	11.34	-1.19	-2.7	1.62	-0.39	-1.97	-0.47	-0.54	-0.38	-2.31	-2.25	-2.35
1257	A0A481DAM9	Pleckstrin homology domain-containing family A member 2	3	1	3.96	-3.33	-2.13	-0.33	-2.22	-2.88	-2.78	-2.34	-2.47	-2.77	-2.85	-2.43
1258	A0A481DAQ0	5-aminoimidazole-4-carboxamide ribonucleotide formyltransferase	30	13	67.64	1.8	2.29	3.12	1.64	2.6	1.65	2.02	1.85	1.98	2.43	2.14
1259	A0A481DAY5	Bifunctional epoxide hydrolase 2 isoform a	51	20	241.12	0.79	1.69	-1.46	0.85	1.91	0.64	1.06	0.26	1.27	1.8	1.59
1260	A0A481DEB2	Iron-sulfur cluster assembly 1 homolog, mitochondrial (Fragment)	8	1	5.05	-4.06	-3.86	-3.76	-3.61	-3.93	-3.63	-4.03	-3.73	-3.73	-3.37	-3.68
1261	A0A481DF93	DNA-directed RNA polymerase II subunit RPB3 (Fragment)	4	1	3.98	-4.1	-3.44	-3.96	-4.06	-3.54	-3.97	-5.11	-4.04	-3.71	-4.08	-3.52
1262	A0A481DHP5	40S ribosomal protein S25 (Fragment)	27	5	25.13	1.92	1.66	1.53	2.45	1.44	2.62	2.42	2.31	1.79	1.79	1.72
1263	A0A481DKS1	ElaC homolog protein 2 (Fragment)	2	1	4.24	-3.94	-2.63	-3.34	-3.99	-2.74	-3.66	-3.93	-3.61	-2.74	-2.47	-2.64
1264	A0A481DL46	Protein arginine methyltransferase NDUFAF7 (Fragment)	6	2	9.76	-1.74	-0.85	-2.78	-1.78	-0.77	-1.78	-1.86	-2.27	-1.1	-0.67	-0.89
1265	A0A481DLZ1	Protein DEK (Fragment)	18	7	29.98	2.99	2.19	3.49	4.04	2.75	3.88	4.07	3.53	2.4	1.42	2
1266	A0A481DNJ7	Farnesyl pyrophosphate synthase isoform a	7	2	10.8	-0.72	-0.71	-4.29	0.59	-0.14	-0.86	-2.84	-2.09	-0.97	-0.48	-0.81
1267	A0A481DW99	Choline-specific glycerophosphodiester phosphodiesterase	26	10	54.13	3.19	1.9	2.71	3.54	2.43	3.59	3.65	3.86	2.6	2.36	2.52
1268	A0A4X1SD79	Glutaredoxin domain-containing protein	21	2	8.11	-1.39	-1.45	-1.53	-1.48	-1.43	-1.09	-0.72	-0.83	-1.29	-1.3	-1.45
1269	A0A4X1SDC2	DHHA2 domain-containing protein	6	2	6.23	-1.99	-1.14	-1.84	-2.94	-0.74	-2.34	-3.38	-2.27	-1.43	-1.07	-1.13
1270	A0A4X1SDD8	40S ribosomal protein S19	20	6	29.62	3.48	2.41	4.15	4.02	3.08	3.85	4.24	4.28	2.83	2.62	2.5
1271	A0A4X1SDF2	Uncharacterized protein	4	2	8.46	-0.71	-0.5	-0.88	-0.72	-1.56	-1.18	-0.88	-1.11	-0.97	-1.38	-0.79
1272	A0A4X1SDK4	HTH cro/C1-type domain-containing protein	12	2	7.34	1.3	-0.17	1.82	2.51	0.6	2.01	2.18	2.02	0.34	0	0.07
1273	A0A4X1SDU0	Uncharacterized protein	13	2	8.98	-3.85	-2.46	-3.57	-3.97	-3.19	-5.06	-4.84	-4.09	-3.12	-2.43	-2.68
1274	A0A4X1SE06	Uncharacterized protein	8	6	24.29	-0.63	1.53	0.16	-0.59	-0.48	-0.33	-0.34	-0.49	0.94	0.62	0.9
1275	A0A4X1SE18	Uncharacterized protein	8	4	14.55	-0.29	-1.44	1.05	0.81	-1.19	0.18	0.28	0.32	-1.32	-1.41	-1.27
1276	A0A4X1SE23	Lipocln_cytosolic_FA-bd_dom domain-containing protein	4	1	4.63	-1.55	-2.65	0.91	-0.37	-2.13	-0.82	-0.52	-0.63	-2.71	-2.28	-2.6
1277	A0A4X1SE75	Uncharacterized protein	23	7	38.72	2.83	3.11	0.37	3.1	3.62	2.54	1.89	2	3.2	3.44	3.22
1278	A0A4X1SEA1	AB hydrolase-1 domain-containing protein	20	4	21.96	2.85	1.47	3.12	4.06	2.32	3.6	3.79	3.53	1.74	1.71	1.52
1279	A0A4X1SEG8	C3H1-type domain-containing protein	1	1	3.12	-5.03	-5.23	-4.9	-3.34	-5.9	-4.73	-3.32	-5.29	-5.36	-4.9	-5.9
1280	A0A4X1SEH4	Thioredoxin domain-containing protein	12	4	16.37	1.82	0.86	2.08	2.77	1.44	2.43	2.69	2.55	1.11	1	0.96
1281	A0A4X1SEH6	Leuk-A4-hydro_C domain-containing protein	20	10	46.35	1.58	1.81	-1.58	0.57	2.08	0.86	1.16	1.34	1.69	1.87	1.76
1282	A0A4X1SEJ3	Uncharacterized protein	7	1	3.14	-3.87	-3.94	-4.17	-5.59	-3.79	-3.47	-4.13	-5.13	-3.81	-3.83	-4.19
1283	A0A4X1SEL2	Uncharacterized protein	3	3	10.01	-1.87	-0.06	-4.03	-2.35	-1.24	-2.28	-2.5	-1.79	-0.61	-0.44	-1
1284	A0A4X1SEN9	Uncharacterized protein	10	2	9	0.14	-0.7	-0.39	-0.31	-0.75	0.73	1.02	0.75	-0.28	-0.59	-0.49
1285	A0A4X1SER7	SRA1 domain-containing protein	4	1	4.58	-2.74	-3.37	-2.76	-2.41	-2.96	-2.33	-1.9	-2.41	-2.86	-3.31	-3.31
1286	A0A4X1SES9	RRM domain-containing protein	4	1	4.17	-2.8	-3.39	-1.17	-1.24	-3.27	-3.61	-2.07	-1.98	-3.27	-4.47	-3.3
1287	A0A4X1SEW5	L-type lectin-like domain-containing protein	28	6	25.15	1.34	1.41	0.39	0.45	1.5	0.5	0.24	0.35	1.4	1.51	1.42
1288	A0A4X1SEW9	Alpha-1,4 glucan phosphorylase	18	14	57.78	1.92	2.72	-0.4	0.7	2.76	1.15	0.5	0.92	2.32	2.9	2.52
1289	A0A4X1SF02	Glutamine-dependent NAD(+) synthetase	10	7	34.53	0.66	0.96	0.22	1.09	1.46	1.02	1.09	0.58	0.81	1.08	0.83
1290	A0A4X1SF41	WD_REPEATS_REGION domain-containing protein	2	1	4.06	-1.44	-2.1	-1.52	-0.26	-1.6	-0.53	-0.61	-0.77	-1.9	-2.67	-2.18
1291	A0A4X1SF55	Uncharacterized protein	2	1	2.99	0.38	-0.91	-1	-2.45	-0.78	-0.56	0.02	-0.1	-0.53	-0.68	-0.02
1292	A0A4X1SFH4	Peroxisomal membrane protein PEX16	3	1	3.54	-2.68	-1.54	-3.22	-2.84	-2.56	-2.93	-3.46	-3.23	-1.94	-1.6	-1.9
1293	A0A4X1SFI3	Tubulin-folding cofactor C	9	2	10.57	-1.08	-1.76	-2.53	-1.21	-1.08	-1.07	-0.95	-0.75	-1.5	-1.61	-1.53
1294	A0A4X1SFI5	Uncharacterized protein	19	3	12.96	-2.35	-1.51	-2.23	-3.51	-1.91	-2.98	-3.14	-2.54	-1.65	-1.08	-1.62
1295	A0A4X1SFJ7	Uncharacterized protein	12	4	20.76	-3.76	-2.13	-3.78	-5.99	-3.85	-5.09	-5.66	-4.19	-2.56	-2.29	-2.26
1296	A0A4X1SFT0	Uncharacterized protein	12	5	16.63	-0.09	-1.59	0.41	0.92	-0.93	0.71	0.73	0.51	-1.14	-1.43	-1.5
1297	A0A4X1SFW7	Uncharacterized protein	3	1	5.86	-0.83	-1.46	-0.29	0.1	-1.03	0.35	0.41	-0.32	-1.11	-1.83	-1.3
1298	A0A4X1SFZ0	Uncharacterized protein	9	3	10.33	-0.81	-0.21	-1.26	-0.49	-0.22	-0.63	-0.93	-0.94	-0.48	-0.62	-0.63
1299	A0A4X1SG20	SERPIN domain-containing protein	17	6	41.76	2.11	0.57	1.25	2.19	1.88	2.91	1.9	1.98	1.81	1.64	1.81
1300	A0A4X1SG78	Lumican	44	11	96.05	4.7	2.38	4.86	4.25	3.44	4.77	4.99	5.11	3.47	2.87	3.49
1301	A0A4X1SG93	Uncharacterized protein	9	2	7.65	-0.13	0.46	0.59	0.02	0.42	0.08	-0.07	-0.13	0.44	0.63	0.29
1302	A0A4X1SGA1	Uncharacterized protein	29	2	7.04	-1.13	-1.44	-1.32	-0.73	-1.1	-0.79	-0.37	-0.5	-1.38	-1.41	-1.49
1303	A0A4X1SGD0	Uncharacterized protein	4	1	4.55	-3	-3.77	-3.32	-2.34	-3.46	-2.96	-2.26	-2.72	-3.86	-4.37	-4.42
1304	A0A4X1SGD5	Hemopexin	34	10	73.35	-1.78	-3.87	-1.99	-0.77	-2.54	-0.63	-0.69	-1.18	-2.6	-3.12	-2.74
1305	A0A4X1SGI0	WD_REPEATS_REGION domain-containing protein	42	16	99.19	3.86	3.22	2.76	4.4	3.57	4.3	4.27	4.01	3.49	3.49	3.41
1306	A0A4X1SGJ1	Decorin	34	10	77.86	4.71	2.23	3.93	4.86	3.55	4.6	4.51	4.71	2.94	2.66	3.04
1307	A0A4X1SGR8	NADH dehydrogenase [ubiquinone] 1 alpha subcomplex subunit 2	14	1	10.2	-2.33	-2.69	-2.5	-3.16	-2.5	-2.22	-1.93	-2.12	-2.69	-2.56	-2.8
1308	A0A4X1SGW5	Uncharacterized protein	6	1	3.57	2.32	1.26	1.98	2.73	1.49	3.08	2.99	3.06	1.75	1.66	1.59
1309	A0A4X1SGY1	Uncharacterized protein	27	7	29.95	3.01	3.06	0.16	2.65	3.33	2.15	2.17	2.64	3.19	3.33	3.24
1310	A0A4X1SH17	Uncharacterized protein	23	3	19.73	1.61	1.69	0.93	1.91	1.64	2.55	2.06	1.5	1.81	1.83	1.68
1311	A0A4X1SH49	zf-LYAR domain-containing protein	6	2	7.6	-0.86	-1.93	-0.18	0.52	-1.23	-0.41	0.03	-0.36	-1.52	-2.16	-1.81
1312	A0A4X1SH79	Uncharacterized protein	5	3	14.78	-0.54	0.2	-0.96	-1.21	-0.1	-0.92	-1.09	-0.81	0.11	-0.25	-0.03
1313	A0A4X1SHA6	Pre-mRNA-splicing factor 3	3	2	8.34	0.79	0.44	0.57	2.1	0.59	0.47	1.45	1.2	0.11	-0.46	0.13
1314	A0A4X1SHC8	Uncharacterized protein	10	11	48.77	0.81	2.99	1.06	0.71	1.92	0.64	0.43	0.98	3.74	2.9	3.52
1315	A0A4X1SHD2	Christmas factor	21	6	32.42	0.88	-1.03	-0.93	0.22	0.16	0.89	0.8	0.94	0.27	-0.07	0.34
1316	A0A4X1SHE0	Uncharacterized protein	19	4	24.9	0.75	-0.61	0.98	1.44	0.01	1.17	1.48	1.29	-0.15	-0.44	-0.39
1317	A0A4X1SHE8	Uncharacterized protein	23	10	38.44	2.66	2.95	0.74	0.92	2.87	2.18	2.12	2.42	3.05	3.07	3.04
1318	A0A4X1SHF4	Uncharacterized protein	15	1	7.53	-2.41	-2.39	-2.16	-2.88	-2.32	-1.8	-1.98	-2.01	-2.29	-2.3	-2.37
1319	A0A4X1SHM4	Uncharacterized protein	3	1	7.22	-5.3	-2.79	-3.42	-4.25	-3.81	-4.59	-5.24	-5.67	-4.02	-4.34	-3.34
1320	A0A4X1SHM5	Uncharacterized protein	4	1	3.12	-4.08	-4.73	-4.11	-2.96	-4.08	-3.33	-3.35	-4.1	-4.91	-4.72	-4.8
1321	A0A4X1SHQ2	Na(+)/H(+) exchange regulatory cofactor NHE-RF	50	13	266.6	5.59	5.16	5.79	6.18	5.52	6.2	6.57	6.1	5.28	5.17	5.12
1322	A0A4X1SHS6	Uncharacterized protein	3	2	7.32	-1.32	0.09	-2.21	-2.11	0.12	-2.08	-2.89	-2.19	-0.48	-0.05	-0.2
1323	A0A4X1SHX2	Alpha-1-antitrypsin	18	7	26.68	2.8	0.95	2.87	3.96	2.08	4.28	4.16	3.29	2.02	1.79	2.02
1324	A0A4X1SI30	Tripeptidyl aminopeptidase	13	5	25.77	2.02	0.82	3.02	3.26	1.34	2.76	2.74	2.94	1.29	1.16	1.13
1325	A0A4X1SI31	Small nuclear ribonucleoprotein-associated protein	14	3	19.55	0.72	-0.18	1.36	2.09	0.16	1.52	1.95	1.35	0.02	-0.39	-0.05
1326	A0A4X1SI49	Uncharacterized protein	7	1	3.29	-1.18	-1.1	-2.32	-0.2	-0.72	-1.21	-1.35	-0.68	-1.26	-1.11	-1.3
1327	A0A4X1SI57	FAS-associated death domain protein	37	5	26.46	1.23	0.17	1.44	1.35	0.87	1.63	1.84	1.75	0.61	0.5	0.44
1328	A0A4X1SI81	Syntaxin-18	4	1	5.06	-1.26	-0.69	-1.78	-1.86	-1.21	-1.76	-1.58	-1.92	-0.73	-0.75	-0.83
1329	A0A4X1SI90	Uncharacterized protein	18	8	50.21	1.06	0.57	1.72	1.86	0.84	1.66	2.2	1.55	0.61	0.22	0.46
1330	A0A4X1SI97	Uncharacterized protein	5	1	5.26	-2.66	-2.58	-2.97	-2.82	-2.37	-2.86	-2.98	-2.25	-2.44	-2.39	-2.35
1331	A0A4X1SIA2	Uncharacterized protein	13	7	28.75	2.25	1.58	2.39	2.3	1.92	2.21	3.09	2.66	1.78	1.35	1.61
1332	A0A4X1SIS6	Glycoprotein IIIb	10	4	22.81	2.37	0.94	2.35	3.26	1.5	2.53	2.89	2.94	1.54	1.29	1.34
1333	A0A4X1SIW9	MPN domain-containing protein	24	5	28.53	0.84	1	0.09	0.62	1.27	1.06	-0.35	1.37	1.04	1.03	1.03
1334	A0A4X1SIX0	ATE_C domain-containing protein	6	3	10.86	-0.7	-0.85	-0.17	0.09	-0.93	0.09	0.17	0	-0.71	-0.88	-0.91
1335	A0A4X1SJ01	SGNH_hydro domain-containing protein	9	2	12.29	2.2	0.84	2	3.13	1.6	2.79	2.74	2.63	1.47	1.28	1.43
1336	A0A4X1SJ12	Nop domain-containing protein	12	6	26.82	0.66	1.8	-0.32	0.56	1.92	0.89	0.32	1.68	1.67	0.4	1.44
1337	A0A4X1SJ18	Histone H2A	41	5	197.99	4.5	3.61	5.07	4.29	4.07	5.29	5.26	5.12	3.6	2.09	2.97
1338	A0A4X1SJA7	Chloride channel protein	1	1	4.39	-1.45	-1.38	0.61	-0.66	-1.41	-0.84	-1.38	-0.96	-1.57	-1.38	-1.61
1339	A0A4X1SJK0	Thiamine-triphosphatase	6	2	7.86	-0.23	0.03	-0.37	-0.7	0.17	0.02	-0.4	0.04	0.23	0.15	0.03
1340	A0A4X1SJQ2	Uncharacterized protein	9	8	37.75	2.38	1.41	3.14	2.96	1.95	3.14	3.34	2.96	1.88	1.71	1.78
1341	A0A4X1SJQ4	Signal sequence receptor subunit gamma	8	1	4.8	-3.79	-3.4	-3.91	-4.31	-3.74	-3.74	-5.31	-3.97	-3.76	-3.45	-3.61
1342	A0A4X1SJS4	Aamy domain-containing protein	16	9	46.5	3.31	3.35	1.66	1.57	3.46	2.56	2.73	3.54	3.94	3.77	3.93
1343	A0A4X1SJT5	Clathrin light chain	14	6	27.3	3.63	2.62	4.13	4.82	2.77	4.62	4.75	4.41	2.83	2.5	2.76
1344	A0A4X1SJY3	Protein-serine/threonine phosphatase	8	2	11.87	-1.15	-1.09	-2.28	-1.22	-0.8	-1.43	-1.58	-1.66	-0.89	-0.94	-0.99
1345	A0A4X1SK65	40S ribosomal protein S3a	19	5	21.78	3.44	3.36	2.22	2.44	3.74	2.47	2.56	3.55	3.6	3.67	3.51
1346	A0A4X1SK81	NSFL1 cofactor p47	22	6	29.77	1.61	1.05	2.02	1.55	1.57	1.6	1.65	1.76	1.41	1.28	1.15
1347	A0A4X1SK88	Fibrillin-1	10	22	96.33	2.62	1.94	2.66	2.86	2.02	3.75	2.76	3.65	3.18	2.57	3.21
1348	A0A4X1SKA2	Histidine--tRNA ligase	11	5	20.37	-0.91	-0.54	-3.1	-0.12	-0.09	-1.13	-1.61	-1.89	-0.66	-0.27	-0.63
1349	A0A4X1SKB8	Dynein light chain	31	4	21.6	2.46	2.44	1.76	2.93	2.42	2.72	2.5	2.46	2.38	2.05	2.2
1350	A0A4X1SKK0	Uncharacterized protein	1	1	4.42	-4.35	-3.61	-3.44	-3.77	-5.69	-4.29	-3.76	-4.41	-3.73	-4.29	-3.33
1351	A0A4X1SKQ8	Uncharacterized protein	4	2	10.87	-1.73	-0.78	-2.16	-3.36	-1.48	-3.32	-2.37	-1.51	-0.63	-0.59	-0.72
1352	A0A4X1SKS7	CRIB domain-containing protein	11	2	11.74	-3.31	-3.96	-3.3	-2.15	-4.06	-2.58	-2.09	-2.57	-3.69	-4.72	-3.9
1353	A0A4X1SL02	Uncharacterized protein	53	28	362.11	5.34	4.86	4.92	6.04	5.26	5.8	5.93	5.48	5.28	5.12	5.23
1354	A0A4X1SL12	VWFA domain-containing protein	8	7	25.49	2.86	1.18	2.36	2.97	1.73	3.09	3.22	3.5	1.63	1.45	1.55
1355	A0A4X1SL55	Ig-like domain-containing protein	17	3	15.31	1.43	-0.31	1.94	2.45	0.65	2.43	2.35	1.86	0.29	0.17	0.08
1356	A0A4X1SLB7	Uncharacterized protein	11	2	8.88	-2.47	-2.59	-2.13	-2.07	-2.3	-1.86	-1.13	-1.62	-2.64	-2.29	-2.41
1357	A0A4X1SLE1	Haptoglobin	24	10	54.26	3.54	1.03	3.52	4.57	2.6	4.96	4.77	3.83	2.51	2.21	2.4
1358	A0A4X1SLE5	Uncharacterized protein	12	2	6.87	-2.59	-2.78	-2.4	-2.15	-2.73	-1.99	-2.17	-2.28	-2.54	-2.76	-2.91
1359	A0A4X1SLG3	Uncharacterized protein	11	3	10.74	-1.95	-1.37	-1.95	-2.45	-1.33	-2.74	-2.82	-2.83	-1.48	-1.07	-1.42
1360	A0A4X1SLH0	Uncharacterized protein	3	3	11.32	0.4	0.69	-0.88	0.49	0.87	0.79	0.95	0.25	0.52	-0.16	0.31
1361	A0A4X1SLI1	Putative monooxygenase p33MONOX	7	2	6.28	-0.64	-0.95	-0.71	-0.27	-0.57	-0.45	-0.44	-0.38	-1.03	-0.95	-1.26
1362	A0A4X1SLK9	Amidohydrolase domain-containing protein 1	3	1	3.98	-2.02	-1.86	-2.96	-1.77	-0.89	-2.01	-3.01	-2.08	-1.45	-1.41	-1.44
1363	A0A4X1SLN2	ACB domain-containing protein	17	4	27.42	-1.15	0.16	-1.72	-1.31	-0.02	-1.33	-1.38	-1.45	-0.2	0.14	-0.15
1364	A0A4X1SLR1	Leukotriene A(4) hydrolase	41	18	142.67	5.14	5.55	3.55	4.7	5.22	4.81	4.61	4.85	5.4	5.62	5.48
1365	A0A4X1SLS8	F-BAR domain only protein 2	4	3	11.43	0.01	-0.32	-0.18	0.19	-0.05	0.02	0.69	-0.37	-0.48	-0.7	-0.66
1366	A0A4X1SLV1	Acyl-CoA-binding protein	41	3	50.75	4.62	3.37	4.24	5.55	4.12	5.15	5.37	5.23	3.83	3.61	3.58
1367	A0A4X1SM21	Dimethylaniline monooxygenase [N-oxide-forming]	14	4	17.73	-0.95	0.74	-1.09	-3.02	-0.85	-2.39	-2.94	-2.64	-0.13	0.88	0.41
1368	A0A4X1SM24	IST1 homolog	14	5	19.56	1.95	1.24	0.97	1.17	1.66	2.03	2.22	2.51	1.54	1.41	1.46
1369	A0A4X1SM32	Beta-B3 crystallin	30	4	16.58	-0.24	-0.38	1.38	0.36	-0.44	0.34	0.82	0.17	-0.05	-0.55	-0.21
1370	A0A4X1SM52	Transcription factor BTF3	19	3	12.7	0.33	0.1	-0.35	0.36	0.6	0.37	0.46	-0.05	0.1	0.14	-0.03
1371	A0A4X1SMB1	Uncharacterized protein	35	9	48.85	0.35	1.29	-1.25	-0.65	-0.39	-0.91	-0.75	-0.35	0.9	1.16	1.11
1372	A0A4X1SMB6	Arf-GAP domain-containing protein	2	1	2.9	-5.35	-4.97	-5.53	-5.24	-6.72	-5.53	-5.06	-5.96	-6.12	-5.15	-5.25
1373	A0A4X1SME5	Uncharacterized protein	19	1	7.47	-3.65	-4.13	-3.55	-3.43	-3.81	-2.9	-2.58	-2.95	-4.34	-3.91	-3.79
1374	A0A4X1SMF5	Ig-like domain-containing protein	11	1	4.8	-3.9	-5.21	-4.04	-2.57	-4.56	-2.25	-3.15	-3.89	-5.04	-5.09	-4.74
1375	A0A4X1SMT0	RNA helicase	8	3	13.12	0.41	0.96	-0.01	0.22	1.43	0.33	-0.61	-0.37	0.66	0.91	0.76
1376	A0A4X1SN08	60S ribosomal protein L27a	8	2	8.01	-1.49	-1.28	-2.76	-0.99	-1.63	-1.42	-1.62	-1.75	-1.68	-1.22	-1.43
1377	A0A4X1SN26	Uncharacterized protein	9	2	9.68	-2.57	-1.35	-3.61	-4.11	-2.43	-3.39	-3.47	-3.2	-1.68	-1.6	-1.59
1378	A0A4X1SN99	Voltage-dependent anion-selective channel protein 2	23	11	83.19	2.54	4.05	-0.02	2	3.35	2.85	1.51	2.2	3.68	4.05	3.85
1379	A0A4X1SNC9	Protein kinase domain-containing protein	2	3	12.66	-0.56	-1.86	-0.05	1.1	-0.9	-0.14	0.35	0.14	-1.19	-1.94	-1.46
1380	A0A4X1SNE3	Protein kinase domain-containing protein	8	2	6.26	-3.55	-2.81	-3.45	-5.04	-2.67	-4.84	-4.07	-3.67	-2.73	-2.67	-2.48
1381	A0A4X1SNM0	MPN domain-containing protein	5	2	9.5	-2.65	-1.91	-2.95	-4.56	-2.28	-4.22	-4.61	-3.51	-2.09	-1.78	-1.84
1382	A0A4X1SNN1	Uncharacterized protein	26	5	23.32	1.12	1.28	1.58	0.61	1.16	1.08	0.8	1.7	1.4	1.42	1.3
1383	A0A4X1SNR4	Ig-like domain-containing protein	18	2	7.44	-4.31	-4.85	-4.14	-3.11	-4.06	-3.97	-3.11	-3.67	-4.37	-5.13	-4.8
1384	A0A4X1SNW3	Uncharacterized protein	24	6	60.09	2.68	1.77	2.98	3.51	2.13	3.21	3.5	3.34	2.09	1.49	1.79
1385	A0A4X1SP36	GrpE protein homolog	33	6	27.46	2.38	1.48	2.96	2.86	2.05	2.81	3.26	2.94	1.86	1.7	1.71
1386	A0A4X1SP79	Cyclic pyranopterin monophosphate synthase	5	3	10.49	-0.05	0.21	0.09	0.75	0.1	0.47	0.91	0.09	-0.2	0.4	-0.11
1387	A0A4X1SP89	Uncharacterized protein	2	1	3.19	-4.8	-4.27	-4.78	-4.24	-4.9	-4.69	-5.45	-5.01	-4.66	-4.61	-5.23
1388	A0A4X1SPA3	Adenosine kinase	33	11	58.6	2.07	1.36	1.24	2.91	1.87	2.46	2.96	2.33	1.68	1.41	1.47
1389	A0A4X1SPC4	Uncharacterized protein	5	1	5.53	-4.38	-4.8	-4.03	-3.25	-4.76	-3.43	-2.8	-3.59	-4.24	-4.62	-4.42
1390	A0A4X1SPE4	Uncharacterized protein	5	1	2.96	-3.4	-4.28	-3.35	-1.67	-3.81	-2.83	-2.16	-2.37	-4.31	-4.23	-4.47
1391	A0A4X1SPF4	Uncharacterized protein	11	3	32.28	-2.26	-3.14	-2.68	-2.41	-2.94	-2.25	-1.92	-2.26	-3.25	-3.39	-2.95
1392	A0A4X1SPF5	AB hydrolase-1 domain-containing protein	17	5	52.37	2	2.57	0.85	2.61	1.72	2.24	1.91	1.44	2.2	2.75	2.5
1393	A0A4X1SPG5	Integrin-associated protein	11	3	16.01	2.87	1.19	3.25	3.84	1.69	3.51	3.51	3.61	1.66	1.47	1.56
1394	A0A4X1SPJ7	VWFA domain-containing protein	12	12	60.49	2.25	1.32	2.41	3.04	1.66	2.56	2.77	2.64	1.54	1.51	1.34
1395	A0A4X1SPP3	Beta-hexosaminidase	36	15	96.75	3.78	2.49	4.69	4.96	3.09	4.44	4.55	4.56	2.94	2.85	2.64
1396	A0A4X1SPS1	NAD(P)-bd_dom domain-containing protein	24	6	25.93	3.47	3.81	1.39	2.44	4.45	2.75	2.34	2.75	3.55	4.03	3.7
1397	A0A4X1SPT0	Uncharacterized protein	1	1	3.45	-2.79	-0.51	-2.64	-4.72	-2.45	-3.36	-4.51	-3.4	-0.97	-0.81	-0.8
1398	A0A4X1SPT8	AH domain-containing protein	18	6	27.14	2.04	1.41	1.62	0.94	1.87	2.06	2.97	2.47	1.71	1.57	1.62
1399	A0A4X1SPV9	NEDD8	20	2	12	1.56	1.06	1.28	2.73	1.63	1.73	2.38	2.33	1.32	1.16	0.93
1400	A0A4X1SQ23	Coatomer subunit delta	10	6	28.75	1.57	1.03	0.9	1.81	0.97	1.82	1.52	1.34	1.05	1.21	1.14
1401	A0A4X1SQ75	Methylthioribulose-1-phosphate dehydratase	40	7	35.17	0.38	0.31	-0.49	0.97	0.68	0.81	1.47	0.48	0.18	-0.02	0.23
1402	A0A4X1SQ83	Uncharacterized protein	26	8	36.68	1.41	3.36	-0.33	0.33	1.41	0.47	0.4	0.52	2.88	3.51	3.19
1403	A0A4X1SQB0	5'-nucleotidase	3	1	3.99	-1.93	-1.13	-3.52	-3.6	-1.81	-2.61	-2.26	-2.08	-1.18	-1.29	-1.33
1404	A0A4X1SQK0	Uncharacterized protein	8	5	19.84	-0.03	0.47	-0.45	-0.05	0.56	-0.42	0	-0.02	0.43	0.43	0.55
1405	A0A4X1SQL6	Mannose-1-phosphate guanyltransferase beta	21	6	20.29	1.03	1.14	0.37	1.74	1.57	1.45	1.29	0.91	1.29	1.19	1.18
1406	A0A4X1SQU3	Uncharacterized protein	1	1	5.2	-4.46	-4.3	-2.37	-3.55	-4.1	-4.22	-3.71	-3.93	-4.18	-4	-4.04
1407	A0A4X1SQU7	Apoptosis regulator Bcl-X	7	2	6.96	0.83	-0.29	1.51	1.43	0.16	1.4	1.77	1.61	0.15	-0.01	-0.02
1408	A0A4X1SQX6	ATP synthase subunit	30	4	22.65	2.23	2.79	1.44	0.54	2.65	1.13	1.05	1.51	1.63	3.53	3.15
1409	A0A4X1SQY1	Uncharacterized protein	1	1	3.92	-3.79	-5.07	-1.76	-4.48	-4.43	-3.7	-2.91	-3.7	-4.45	-4.52	-4.47
1410	A0A4X1SR43	Flavodoxin_2 domain-containing protein	61	13	96.42	3.78	3.6	4.35	4.82	3.59	4.58	4.64	4.33	3.69	3.72	3.45
1411	A0A4X1SR46	Dihydrolipoamide acetyltransferase component of pyruvate dehydrogenase complex	20	8	43.87	2.57	3.81	-0.47	1.51	3.87	2.11	1.52	1.71	3.66	4.02	3.83
1412	A0A4X1SR88	RNA helicase	19	9	34.08	2.03	3.16	1.06	1.85	2.92	1.17	1.27	1.75	2.63	3.12	2.91
1413	A0A4X1SR90	Uncharacterized protein	36	7	60.48	0.93	2.27	-0.99	-0.35	2.18	-0.01	-0.47	-0.15	1.95	2.32	2.18
1414	A0A4X1SRA1	Ribosome-releasing factor 2, mitochondrial	4	4	17.86	0.12	0.34	-0.52	0.56	0.64	0.34	0.35	0.02	0.09	0.29	0.12
1415	A0A4X1SRE2	Uncharacterized protein	18	2	7.42	-2.61	-2.73	-2.74	-3.8	-2.51	-2.62	-2.69	-2.7	-2.59	-2.6	-2.57
1416	A0A4X1SRH7	Lactoylglutathione lyase	20	4	26.75	2.2	2.18	0.06	2.19	2.77	1.78	1.91	1.7	2.21	2.39	2.27
1417	A0A4X1SRI2	Geranylgeranyl transferase type II subunit alpha	3	2	7.42	-0.37	0.71	-4.54	-1.47	0.46	-1.16	-1.97	-1.07	0.37	0.8	0.58
1418	A0A4X1SRK0	GDP-D-mannose dehydratase	28	8	36.39	1.79	1.96	3.08	2.66	2.44	2.82	2.21	2.03	1.95	2.15	2.04
1419	A0A4X1SRY5	Uncharacterized protein	1	1	3.12	-5.21	-5.01	-5.21	-5.21	-4.9	-5.23	-5.21	-5.21	-5.73	-4.79	-5.62
1420	A0A4X1SS08	D-amino-acid oxidase	28	9	76.89	4.13	3.91	3.92	4.79	4.06	5.02	4.98	4.54	3.92	4.07	3.76
1421	A0A4X1SS24	Uncharacterized protein	3	3	13.28	-2.32	-1.22	-2.07	-0.91	-2.05	-1.6	-1.01	-1	-2.1	-3.06	-2.32
1422	A0A4X1SS64	Uncharacterized protein	17	4	17.41	-1.34	-1.01	-2.18	-2.29	-0.72	-1.72	-1.38	-1.13	-0.88	-0.83	-1.03
1423	A0A4X1SS84	2-amino-3-carboxymuconate-6-semialdehyde decarboxylase	50	12	125.94	3.38	2.29	3.88	4.69	2.9	4.23	4.49	4.21	2.63	2.46	2.41
1424	A0A4X1SS97	Proton-translocating NAD(P)(+) transhydrogenase	26	20	97.66	-2.49	-0.11	-4.43	-3.46	-0.96	-3.25	-4.01	-3.93	-0.35	0.4	0
1425	A0A4X1SSA3	Uncharacterized protein	13	6	25.6	-0.47	0.41	-0.65	-2.15	0.54	-1.5	-1.99	-2.26	-0.01	0.73	0.24
1426	A0A4X1SSE3	Aminoacyl-tRNA hydrolase	30	3	15.97	-0.69	0.36	-1.66	-0.02	-0.27	-0.2	0.64	-0.31	-0.4	0.09	-0.17
1427	A0A4X1SSI5	Glucosamine-6-phosphate isomerase	20	5	25.38	1.65	0.42	1.76	2.84	1.05	2.34	2.71	2.27	0.72	0.54	0.56
1428	A0A4X1SSJ7	Chorein_N domain-containing protein	1	1	4.46	-4.5	-3.09	-3.93	-4.03	-3.96	-4.96	-4.47	-4.39	-3.46	-3.27	-3.2
1429	A0A4X1SSN2	Leukocyte elastase inhibitor	29	11	54.08	3.91	2.85	3.96	4.81	3.51	5.02	3.82	3.94	3.57	3.18	3.38
1430	A0A4X1SSS9	Apolipoprotein H	31	9	49.54	2.56	0.82	2.85	3.39	1.68	3.29	3.32	3.06	1.41	1.31	1.15
1431	A0A4X1SSY6	Clathrin heavy chain	30	40	284.37	2.6	6.25	3.29	3.08	1.95	2.85	3.04	2.36	4.63	4.84	5.15
1432	A0A4X1SSZ8	FMN hydroxy acid dehydrogenase domain-containing protein	36	11	85.7	3.53	2.27	3.43	4.75	3.23	4.86	4.66	4.31	3.09	2.7	3.28
1433	A0A4X1ST13	Protein kinase C	2	1	5.68	-4.15	-2.76	-4.12	-5.14	-3.72	-5.11	-5.41	-4.53	-3.77	-3.26	-3.3
1434	A0A4X1ST15	Na(+)/Ca(2+)-exchange protein 1	3	2	10.69	-0.21	-0.64	-1.68	-2.2	-0.23	-1.66	-1.43	-0.74	-1.26	-0.4	-1.18
1435	A0A4X1ST20	Uncharacterized protein	39	6	36.66	2.71	3.52	-0.38	1.12	3.26	1.78	1.58	2.4	3.28	3.58	3.42
1436	A0A4X1ST54	Importin N-terminal domain-containing protein	6	5	22.93	-1	0.48	-1.48	-1.28	-0.72	-0.8	-1.42	-1.53	0.18	-0.02	0.04
1437	A0A4X1ST55	Alanine--tRNA ligase	25	19	100.89	2.49	3.15	1.17	1.34	2.96	1.62	1.74	2.21	3.07	3.34	3.14
1438	A0A4X1STB2	Uncharacterized protein	8	3	13.86	-2.34	-1.38	-4.44	-3.13	-1.72	-2.41	-3.06	-2.93	-1.58	-1.42	-1.62
1439	A0A4X1STB9	Uncharacterized protein	7	1	15.46	-5.87	-3.19	-4.47	-4.47	-4.61	-5.01	-5.34	-5.53	-3.57	-3.77	-3.35
1440	A0A4X1STC2	Uncharacterized protein	5	3	13.35	-1.28	0.94	-3.62	-2.35	-0.68	-2.36	-2.36	-2.17	0.25	0.8	0.44
1441	A0A4X1STH0	Uncharacterized protein	12	2	13.84	-2	-1.52	-2.9	-1.96	-1.16	-2.31	-2.82	-2.28	-1.33	-1.1	-1.53
1442	A0A4X1STI8	Non-specific serine/threonine protein kinase	2	1	5.68	-3.59	-2.98	-3	-2.84	-3.39	-3.41	-3.4	-4.13	-3.11	-3.98	-2.98
1443	A0A4X1STX1	Ceramide transfer protein	2	1	3.5	-2.48	-1.86	-2.29	-3.39	-1.76	-3.83	-3.22	-3.18	-1.66	-1.7	-1.65
1444	A0A4X1SU32	Mitochondrial import inner membrane translocase subunit TIM50	9	2	10.32	-3.83	-1.79	-3	-2.89	-4.01	-3.33	-2.87	-3.04	-3.55	-2.03	-2.69
1445	A0A4X1SU51	FXYD domain-containing ion transport regulator	6	1	4.09	-0.45	-2.86	1.63	0.33	-2.27	0.26	0.28	0.33	-1.81	-2.29	-1.99
1446	A0A4X1SUB1	Calmodulin	72	8	86.23	3.89	2.78	4.43	4.35	3.13	4.82	4.3	3.78	3.29	3.16	3.2
1447	A0A4X1SUB5	Uncharacterized protein	7	1	5.27	-3.02	-4.61	-3.5	-2.24	-4.01	-3.16	-2.84	-2.71	-3.85	-4.28	-4.28
1448	A0A4X1SUF4	SH3 domain-containing protein	5	6	19.08	-0.4	-0.3	0.95	-0.57	-0.65	-0.25	0.06	-0.43	-0.49	-0.57	-0.43
1449	A0A4X1SUN7	Uncharacterized protein	1	1	4.07	-3.54	-3.64	-3.33	-3.04	-3.39	-4.44	-3.41	-4.55	-3.96	-4.28	-3.74
1450	A0A4X1SUP3	Ig-like domain-containing protein	59	3	25.13	-3.98	-3.09	-3.05	-2.33	-2.94	-2.22	-2.41	-2.83	-3.89	-3.14	-3.69
1451	A0A4X1SUQ7	Septin-type G domain-containing protein	15	6	31.6	0.38	0.5	0.11	0.26	0.76	-0.35	-0.38	0.16	0.49	0.52	0.5
1452	A0A4X1SUR0	Sodium/potassium-transporting ATPase subunit alpha	41	37	645.38	5.5	5.77	3.79	3.83	5.71	4.06	3.83	4.64	6.11	6.11	6.08
1453	A0A4X1SUV1	Peptidase S1 domain-containing protein	4	1	4.38	-2	-2.83	-0.73	-1.14	-2.36	-1.6	-2.16	-1.47	-2.87	-3.13	-3.52
1454	A0A4X1SV51	Uncharacterized protein	11	6	28.11	1.24	1.24	0.62	-0.27	1.26	0.63	1.33	1.33	1.37	1.29	1.21
1455	A0A4X1SVD1	RNA-splicing ligase RtcB homolog	29	11	78.35	3.36	3.08	2.6	3.99	3.39	3.94	3.72	3.35	3.02	2.85	3
1456	A0A4X1SVF9	Uncharacterized protein	2	2	7.33	-0.14	-1.22	0.44	0.82	-0.7	0.53	0.67	0.66	-0.97	-0.91	-1.1
1457	A0A4X1SVG2	Mitogen-activated protein kinase 14	2	1	3.78	-2.12	-1.48	-3.3	-3.19	-1.96	-3.11	-3	-2.48	-1.52	-1.37	-1.47
1458	A0A4X1SVX6	Ig-like domain-containing protein	26	3	26.99	-2.35	-3.81	-3.21	-2.49	-2.86	-1.38	-1.64	-3.77	-3.08	-2.93	-3.09
1459	A0A4X1SW34	Ficolin-2	4	2	9.59	1.47	-0.43	0.78	2.19	0.36	2.1	2.54	1.5	0.35	0.03	0.03
1460	A0A4X1SWP6	Carbonate dehydratase IV	27	7	79.22	3.15	2.5	2.66	3.5	2.44	3.79	3.75	3.87	2.36	2.65	2.11
1461	A0A4X1SX17	Ribosome maturation protein SBDS	18	4	24.72	1.32	1.32	0.12	2.34	1.91	0.83	0.31	0.84	1.26	1.51	1.3
1462	A0A4X1SX31	Uncharacterized protein	5	1	5.41	-5.28	-4.52	-4.96	-5.34	-5.9	-5.49	-4.75	-4.96	-4.7	-4.22	-4.4
1463	A0A4X1SXB9	Peptidylprolyl isomerase	17	6	28.65	1.68	1.93	0.08	0.14	2.3	0.96	0.86	1.4	2.28	1.96	2.17
1464	A0A4X1SXC8	UDENN domain-containing protein	17	5	23.76	-0.41	1.21	-1.32	-0.79	-0.16	-0.41	-0.38	-0.62	0.72	1.01	0.93
1465	A0A4X1SXF0	FAD-binding PCMH-type domain-containing protein	23	10	39.41	1.86	2.4	1.85	2.51	2.41	2.24	1.85	1.67	2.05	2.61	2.16
1466	A0A4X1SXH5	Uncharacterized protein	13	3	11.84	-0.98	-2.31	-0.55	-0.65	-1.72	-0.7	-0.68	-1.01	-1.87	-2.17	-2.1
1467	A0A4X1SXH6	Eukaryotic translation initiation factor 3 subunit A	9	11	47.49	1.59	2.38	0.51	1.2	2.29	1.09	1.23	1.36	2.3	2.38	2.35
1468	A0A4X1SXJ7	Uncharacterized protein	26	7	26.47	0.25	-0.91	0.78	1.17	-0.5	0.88	0.87	0.94	-0.28	-0.38	-0.16
1469	A0A4X1SXM5	Uncharacterized protein	2	1	5.36	-0.73	-1.89	-1.48	0.3	-1.78	-0.7	-0.04	-0.49	-1.42	-1.98	-1.3
1470	A0A4X1SXP2	Uncharacterized protein	28	7	25.66	0.61	-0.14	0.64	0.87	0.13	0.95	1.43	1.26	0.08	-0.14	-0.01
1471	A0A4X1SXX4	Tubulin-specific chaperone A	32	4	38.55	2.27	0.31	3.35	3.3	1.23	3.34	3.3	3.17	1.17	0.99	1.03
1472	A0A4X1SXY5	H(+)-transporting two-sector ATPase	53	23	216.84	4.81	4.29	3.96	5.06	4.77	5.36	5.1	5.29	4.4	4.47	4.18
1473	A0A4X1SXZ8	N-acetyltransferase domain-containing protein	11	2	8.77	-0.86	-0.12	-2.05	-1.76	0.32	-1.51	-2.1	-1.2	-0.46	0.24	-0.25
1474	A0A4X1SY11	Uncharacterized protein	2	2	6.49	-2.91	-2.63	-3.09	-3.49	-2.82	-3.28	-3.97	-3.32	-3.02	-2.85	-2.58
1475	A0A4X1SY15	LRAT domain-containing protein	9	2	7.29	0.87	1.29	0.24	0.17	1.73	-0.74	-0.27	-0.16	1.03	1.31	0.99
1476	A0A4X1SY37	Uncharacterized protein	7	1	4.03	-3	-3.06	-2.06	-2.96	-2.91	-3.34	-2.79	-2.65	-2.96	-3.13	-3.27
1477	A0A4X1SY68	Myotubularin	5	2	7.32	-2.19	-2.86	-1.74	-0.95	-2.42	-1.34	-1.38	-1.32	-2.67	-2.52	-2.83
1478	A0A4X1SYB2	Exocyst complex component 2	3	2	8.25	-2.65	-1.31	-2.24	-2.97	-1.97	-2.84	-2.86	-2.97	-1.68	-1.67	-1.43
1479	A0A4X1SYE9	Aspartate--tRNA ligase, cytoplasmic	36	15	62.85	2.21	3.13	1.6	1.28	2.67	1.94	0.9	1.67	2.79	3.28	3.04
1480	A0A4X1SYI2	Seryl-tRNA synthetase	6	3	12.34	-1.07	-1.72	-0.6	-0.09	-1.3	-0.55	-0.33	-0.09	-1.43	-1.61	-1.93
1481	A0A4X1SYI4	AP4E_app_platf domain-containing protein	1	1	3.66	-5.67	-5.09	-2.56	-5.38	-5.65	-5.46	-4.75	-6.05	-4.63	-5.61	-5.51
1482	A0A4X1SYL2	Ig-like domain-containing protein	22	2	8.37	-3.38	-4.46	-3.2	-1.66	-2.66	-3.03	-1.89	-2.79	-3.87	-4.26	-4.02
1483	A0A4X1SYL6	Ig-like domain-containing protein	19	1	6.94	-5.91	-6.8	-5.38	-4.59	-5.59	-3.96	-3.64	-5.1	-6.24	-6.61	-5.38
1484	A0A4X1SYL7	Uncharacterized protein	1	1	4.59	-2.57	-2.61	-2.34	-2.21	-2.59	-2.92	-2.75	-2.69	-2.54	-3.01	-2.96
1485	A0A4X1SYN1	Uncharacterized protein	14	2	9.5	-0.41	-0.78	0.19	0.55	-0.71	-0.04	0.43	0.17	-0.75	-1.32	-1.16
1486	A0A4X1SYU5	WASH complex subunit 5	1	1	2.75	-5.57	-3.58	-4.67	-5.11	-4.89	-5.65	-4.29	-5.38	-4.4	-3.85	-4.01
1487	A0A4X1SYV6	Eukaryotic translation initiation factor 2A	11	5	21.07	0.11	-0.05	0.91	0.64	0.3	0.17	0.02	0.06	0.07	0.07	-0.03
1488	A0A4X1SZ90	NADH dehydrogenase [ubiquinone] 1 alpha subcomplex assembly factor 3	18	2	6.62	-5.01	-5.35	-5.24	-3.76	-5.11	-4.59	-5.61	-5.21	-5.53	-5.84	-6.44
1489	A0A4X1SZI9	Pribosyltran_N domain-containing protein	32	8	37.87	-1.82	-2.11	-0.98	-0.51	-1.69	-0.45	-0.67	-1.25	-2	-2.01	-2.21
1490	A0A4X1SZP7	NADH dehydrogenase [ubiquinone] flavoprotein 1, mitochondrial	47	16	119.59	3.4	3.34	2.93	3.88	3.65	3.29	3.31	3.08	3.48	3.58	3.41
1491	A0A4X1SZQ3	Uncharacterized protein	52	19	196.92	5.36	4.43	5.01	6.25	4.91	6.13	6.51	5.58	4.61	4.58	4.48
1492	A0A4X1SZV7	Uncharacterized protein	13	3	18.37	0.22	-0.53	-0.08	-0.64	0	0.39	0.91	0.72	-0.1	-0.23	-0.15
1493	A0A4X1SZX3	Histamine N-methyltransferase	20	4	32.35	1.31	1.98	-1	0.16	2.08	0.26	-0.66	0.76	1.91	2.07	1.96
1494	A0A4X1T007	Calcium/calmodulin-dependent protein kinase	9	3	20.74	-3.44	-1.02	-2.76	-3.18	-3.94	-3.64	-3.6	-3.62	-1.88	-1.73	-1.58
1495	A0A4X1T015	Aquaporin-1	20	2	89.97	0.33	-0.43	-0.99	0.88	0.2	0.96	1.35	1.06	-0.17	-0.29	-0.26
1496	A0A4X1T052	Glycolipid transfer protein	12	3	11.35	0.01	-0.42	0.32	0.5	-0.08	0.47	0.48	0.34	-0.11	-0.18	-0.45
1497	A0A4X1T063	Uncharacterized protein	19	6	24.97	0.89	0.05	0.97	1.96	0.75	1.54	1.7	1.34	0.31	0.25	0.11
1498	A0A4X1T0A1	Coiled-coil domain-containing protein 47	23	8	34.87	0.27	0.06	-0.59	0	0.38	0.34	0.3	0.54	0.2	0.21	0.11
1499	A0A4X1T0G0	NIPSNAP domain-containing protein	7	2	12.66	1.49	0.62	-0.26	2.25	1.21	1.33	1.61	0.82	0.6	0.91	0.64
1500	A0A4X1T0J1	Uncharacterized protein	33	17	103.74	3.12	4.55	0.23	1.61	3.53	1.67	1.63	2.15	3.99	4.44	4.1
1501	A0A4X1T0K7	Uncharacterized protein	17	3	17.44	-2.11	-0.51	-1.65	-2.68	-2.38	-2.34	-2.92	-2.8	-1.13	-0.75	-0.8
1502	A0A4X1T0N9	WD_REPEATS_REGION domain-containing protein	6	3	12.18	-0.39	-0.65	-0.33	-0.16	-0.43	0	0.68	0.03	-0.58	-0.55	-0.56
1503	A0A4X1T0X5	Uncharacterized protein	8	2	11.32	-1.27	-0.89	-4.03	-2.37	-0.83	-1.7	-2.84	-1.41	-0.4	-0.52	-0.44
1504	A0A4X1T172	PlsC domain-containing protein	4	1	3.17	-2.68	-2.31	-2.27	-2.73	-1.93	-2.6	-2.91	-2.4	-2.19	-2.13	-2.35
1505	A0A4X1T199	NADH dehydrogenase [ubiquinone] 1 alpha subcomplex subunit 10, mitochondrial	18	6	28.08	2.47	2.84	1.21	1.97	2.83	2.88	1.67	2.63	3.05	3.12	3.05
1506	A0A4X1T1F4	Uncharacterized protein	9	7	28.52	-1.76	0.92	-4.2	-2.37	-1.04	-2.17	-2.39	-2.29	-0.09	0.17	0.39
1507	A0A4X1T1G5	Exonuclease domain-containing protein	20	4	23.12	1.93	0.88	2.17	3.03	1.43	2.78	3.02	2.87	1.32	1.14	1.12
1508	A0A4X1T1J8	Deacetylase sirtuin-type domain-containing protein	9	3	14.99	-0.59	-0.03	-5.16	-2.3	0.19	-1.81	-2.05	-1.3	-0.17	-0.09	-0.2
1509	A0A4X1T1L0	Uncharacterized protein	35	11	47.76	2.38	0.8	3.02	3.55	1.54	3.46	3.56	3.11	1.45	1.2	1.2
1510	A0A4X1T1L2	HECT-type E3 ubiquitin transferase	1	1	3.43	-5.4	-4.39	-2.74	-5.54	-5.53	-5.09	-5.27	-4.85	-4.59	-4.62	-5.07
1511	A0A4X1T1L4	STAS domain-containing protein	2	1	4.18	-5.05	-4.73	-5.12	-6.17	-5.5	-4.75	-5.45	-5.35	-4.51	-4.55	-5.16
1512	A0A4X1T1P4	GB1/RHD3-type G domain-containing protein	5	2	5.14	-1.15	0.17	0.12	-1.18	-0.39	-1.73	-1.1	-1.36	-0.04	0.01	0.08
1513	A0A4X1T1S7	pre-rRNA processing protein FTSJ3	1	1	4.94	-3.84	-2.2	-3.14	-3.66	-3.41	-3.42	-3.26	-2.23	-2.74	-3.82	-2.88
1514	A0A4X1T1T9	Isopentenyl-diphosphate Delta-isomerase	11	2	10.16	-4.31	-4.22	-4.14	-3.92	-4.36	-3.66	-5.06	-3.55	-4.09	-3.77	-4.45
1515	A0A4X1T1W3	Uncharacterized protein	1	1	3.83	-4.22	-4.61	-4.12	-3.31	-4.35	-3.65	-3.38	-3.86	-4.32	-4.75	-4.72
1516	A0A4X1T201	WD_REPEATS_REGION domain-containing protein	3	2	4.84	-0.79	-2.07	0.55	0.31	-1.62	-0.01	-0.15	-0.29	-1.7	-1.63	-1.77
1517	A0A4X1T206	Uncharacterized protein	44	15	143.08	3.84	3.89	2.48	4.46	4.37	3.89	3.04	2.92	4.03	4.19	3.94
1518	A0A4X1T213	Uncharacterized protein	23	6	27.43	-0.37	-0.01	-1.51	0.24	0.06	0.99	-0.13	-0.08	-0.15	-0.29	-0.33
1519	A0A4X1T2D7	Phospholipid scramblase	6	1	5.71	-0.71	-1.55	-0.56	-0.17	-1.25	0.14	0.16	-0.03	-1.16	-1.27	-1.36
1520	A0A4X1T2E8	Uncharacterized protein	16	5	20.86	2.4	1.51	1.65	3.45	2.05	2.82	3.2	2.86	1.68	1.32	1.57
1521	A0A4X1T2G4	Aha1_N domain-containing protein	13	4	27.84	0.65	1.72	-0.37	-0.04	1.65	-0.04	-0.63	0.38	1.48	1.8	1.58
1522	A0A4X1T2K0	Uncharacterized protein	13	5	34.77	0.72	1.79	-0.77	-0.23	2.17	-0.02	-0.97	-0.05	1.18	1.39	1.56
1523	A0A4X1T2K9	Isocitrate dehydrogenase [NAD] subunit, mitochondrial	14	4	18.07	0.09	1.03	-0.2	0.89	1.2	1.42	0.88	0.34	0.82	1.34	0.96
1524	A0A4X1T2V4	Uncharacterized protein	7	2	7.57	-1.98	-3.89	-1.24	-1.01	-3.11	-1.66	-1.38	-1.6	-2.73	-3.38	-3.41
1525	A0A4X1T2W7	Uncharacterized protein	1	1	3.14	-1.82	-3.54	-2.44	-1	-2.36	-1.08	-2.16	-2.42	-2.58	-2.44	-2.41
1526	A0A4X1T2W9	MIT domain-containing protein	11	4	9.65	1.34	0.66	1.37	1.92	0.88	0.52	1.52	1.28	0.65	0.61	0.69
1527	A0A4X1T2X0	Acetyl-CoA carboxylase kinase	3	2	6.48	-0.38	0.65	-1.8	-0.4	0.07	-0.45	-0.5	-0.7	0.35	0.59	0.48
1528	A0A4X1T326	39S ribosomal protein L15, mitochondrial	9	2	7.14	-2.1	-1.31	-1.53	-1	-1.64	-1.92	-1.25	-1.32	-1.99	-1.27	-1.99
1529	A0A4X1T343	Band 4.1	5	4	17.53	-1.3	-0.37	-3.75	-2.78	-0.83	-2.83	-2.63	-2.21	-0.64	-0.3	-0.48
1530	A0A4X1T354	ADF-H domain-containing protein	57	8	39.62	3.48	2.72	2.19	4.56	3.45	3.87	3.25	3.18	2.91	3.01	2.75
1531	A0A4X1T382	Uncharacterized protein	9	4	17.69	0.98	0.31	0.07	1.3	0.66	0.4	0.88	0.94	0.37	0.53	0.41
1532	A0A4X1T3F0	PKD domain-containing protein	8	3	10.7	0.43	-0.76	-0.13	0.62	-0.24	1.05	0.73	0.61	-0.04	-0.29	-0.02
1533	A0A4X1T3F8	Uncharacterized protein	19	5	30.86	2.71	1.52	3	3.58	1.12	3.26	3.35	2.73	1.51	1.37	1.32
1534	A0A4X1T3G1	AH receptor-interacting protein	9	2	7.19	-0.84	-0.3	-3.47	-2.8	-0.32	-1.86	-1.7	-1.31	-0.41	-0.47	-0.47
1535	A0A4X1T3H8	NAD(P)-bd_dom domain-containing protein	6	2	7.92	0.14	-0.13	-0.22	0	0.34	-0.36	-0.26	-0.2	-0.14	-0.05	-0.42
1536	A0A4X1T3R4	Uncharacterized protein	7	4	18.59	-1.21	0.03	-0.85	-1.47	-1.44	-1.45	-1.64	-1.92	-0.46	-0.17	-0.23
1537	A0A4X1T409	Malignant T-cell-amplified sequence	20	3	13.2	-0.91	-1.04	-1.6	-0.16	-0.61	-0.7	-1.32	-1.71	-1.15	-0.75	-1.08
1538	A0A4X1T410	Uncharacterized protein	9	3	15.09	-1.21	-0.38	-5.1	-2.53	-0.51	-2.11	-2.41	-1.8	-0.83	-0.6	-0.78
1539	A0A4X1T472	Kazal-like domain-containing protein	12	2	9.01	-1.06	-1.29	-0.74	-0.61	-1.26	-0.47	-0.85	-0.44	-1.84	-1.36	-2.03
1540	A0A4X1T4G1	Transcription initiation factor IIE subunit alpha	3	1	4.01	-1.98	-2.6	-1.5	-1.73	-2.33	-2.38	-1.35	-1.63	-2.41	-3.21	-2.47
1541	A0A4X1T4I2	Coiled-coil domain-containing protein 53	15	2	13.82	-1.17	-1.94	-0.34	-0.31	-1.58	-0.49	-0.61	-0.49	-1.81	-1.81	-1.78
1542	A0A4X1T4J0	Ubiquitin carboxyl-terminal hydrolase	7	4	17.12	0.24	0.83	-1	-0.59	0.73	-0.74	-0.09	-0.34	0.5	1.01	0.78
1543	A0A4X1T4L3	Uncharacterized protein	58	37	562.43	-3.38	-4.72	-3.49	-2.67	-4.27	-1.91	-2.37	-3.29	-3.99	-4.43	-3.9
1544	A0A4X1T4R9	SKIP_SNW domain-containing protein	12	4	18.79	0.85	0.13	1.64	1.36	0.52	1.55	1.81	1.23	0.37	-0.49	0.3
1545	A0A4X1T4U2	Uncharacterized protein	2	1	3.87	-3.19	-2.69	-2.73	-3.72	-4.18	-3.7	-3.54	-3.32	-2.89	-2.02	-2.42
1546	A0A4X1T4U8	U1 small nuclear ribonucleoprotein C	10	1	5.84	-3.06	-3.16	-0.76	-1.86	-2.81	-2.19	-2.22	-2.09	-2.92	-2.92	-3.22
1547	A0A4X1T4X8	Formimidoyltetrahydrofolate cyclodeaminase	33	13	119.69	3.55	3.89	1.73	3.31	4.42	3.54	3.83	2.58	3.92	4.05	3.96
1548	A0A4X1T521	Uncharacterized protein	1	1	3.58	-0.41	-1.36	-0.21	0.63	-0.91	0.32	0.57	0.07	-1.26	-1.26	-1.4
1549	A0A4X1T522	Terpene cyclase/mutase family member	17	9	33.15	1.42	1.55	0.38	1.84	1.83	1.38	1.6	1.32	1.5	1.62	1.47
1550	A0A4X1T5A0	Glucose-6-phosphate 1-dehydrogenase	15	7	27.69	-4.47	-4.75	-3.93	-2.87	-4.26	-3.03	-3.14	-4.22	-4.23	-4.18	-4.12
1551	A0A4X1T5G6	Aminotran_5 domain-containing protein	19	5	21.03	2.69	2.22	2.27	3.51	2.77	3.06	3.12	2.83	2.21	2.38	2.16
1552	A0A4X1T5Z2	Uncharacterized protein	7	3	13.04	-3.15	-3.03	-2.27	-2.21	-2.76	-2.24	-2.29	-2.37	-2.79	-2.69	-2.84
1553	A0A4X1T649	Uncharacterized protein	38	3	26.36	3.08	1.99	4.13	4.29	2.55	3.98	3.98	3.97	2.34	2.21	2.12
1554	A0A4X1T659	Uncharacterized protein	10	3	10.13	-0.65	-1.16	0.2	0.21	-0.96	-0.07	0.16	-0.13	-0.91	-0.84	-1.03
1555	A0A4X1T665	V-type proton ATPase subunit H	28	10	77.65	2.25	3.36	1.55	1.11	1.96	1.04	0.7	1.44	2.87	3.4	3.02
1556	A0A4X1T687	J domain-containing protein	16	3	19.3	-0.31	-1.27	1.72	0.28	-0.59	0.47	1.1	0.44	-0.79	-1.25	-1.1
1557	A0A4X1T6C5	Homeobox domain-containing protein	2	1	5.04	-3.1	-1.9	-2.62	-2.71	-3.61	-3.11	-3.22	-2.94	-2.46	-3.1	-2.44
1558	A0A4X1T6D4	Rab GDP dissociation inhibitor	48	15	78.96	3.36	3.15	0.9	3.67	3.65	2.93	2.76	2.43	3.04	3.38	3.26
1559	A0A4X1T6F4	PRA1 family protein	16	2	9.78	-1.61	-1.49	0.82	-1.2	-1.99	-0.83	-1.36	-1.05	-1.4	-1.5	-1.45
1560	A0A4X1T6I2	Uncharacterized protein	3	2	8.24	-0.72	-1.12	-3.23	0.27	-0.95	-0.3	-0.09	-0.44	-1.15	-1	-1.18
1561	A0A4X1T6K7	Uncharacterized protein	2	1	4.79	-3.8	-2.04	-3.35	-6.72	-4.36	-5.42	-4.63	-4.07	-2.6	-2.09	-2.47
1562	A0A4X1T6L8	J domain-containing protein	3	1	4.48	-1.54	-1.37	-1.23	-1.48	-1.47	-1.15	-0.85	-1.06	-1.35	-1.36	-1.56
1563	A0A4X1T6M0	Complex I-B15	34	3	12.77	0.34	1.64	-3.4	-1.77	0.16	-1.13	-1.01	-0.46	1.45	1.77	1.59
1564	A0A4X1T6Q5	Uncharacterized protein	26	5	26.72	1.81	1.25	1.88	2.57	1.65	2.15	2.16	2.33	1.44	1.31	1.34
1565	A0A4X1T6Q6	Uncharacterized protein	4	2	9.51	-2.8	-2.67	-2.81	-2.07	-2.97	-3.06	-2.43	-2.79	-2.77	-3.62	-2.88
1566	A0A4X1T6Q8	Uncharacterized protein	38	15	126.57	4.85	4.59	4.74	6.24	5.02	5.84	6	5.22	4.79	4.85	4.64
1567	A0A4X1T6Z1	LAM_G_DOMAIN domain-containing protein	11	12	67.06	3.29	1.77	4	4.05	1.82	3.71	3.87	3.93	2.5	2.16	2.44
1568	A0A4X1T764	Signal recognition particle 9 kDa protein	13	1	3.46	-3.06	-3.15	-2.04	-1.99	-2.87	-2.66	-2.62	-3.19	-3.23	-3.02	-3.26
1569	A0A4X1T7E3	Sacchrp_dh_NADP domain-containing protein	14	3	12.32	-2.38	-1.21	-4.47	-2.31	-1.21	-2.19	-1.4	-2.26	-1.57	-1.32	-1.34
1570	A0A4X1T7E7	Cytochrome c oxidase subunit	35	2	11.72	-3.93	-0.46	-6.32	-5.99	-2.36	-4.59	-3.91	-5.67	-0.36	0.5	0.04
1571	A0A4X1T7F7	S10_plectin domain-containing protein	16	4	23	-0.89	1.54	-2.45	-1.82	-0.4	-0.31	-1.24	-1.87	0.75	1.23	0.78
1572	A0A4X1T7K7	Uncharacterized protein	43	22	149.89	3.6	3.56	1.91	2.84	4.03	2.75	3.05	3.29	3.85	3.82	3.76
1573	A0A4X1T7L6	Uncharacterized protein	24	5	23.71	3.37	2.35	2.78	3.02	2.87	3.52	3.84	3.84	2.77	2.65	2.61
1574	A0A4X1T7V0	Uncharacterized protein	3	2	10.42	-0.67	1.85	-0.57	-1.6	-0.04	-0.62	-1.28	-1.25	1.05	0.77	1.16
1575	A0A4X1T803	Uncharacterized protein	1	1	3.54	-4.53	-3.83	-2.53	-4.9	-3.68	-4.71	-5.7	-4.64	-4.64	-3.77	-3.73
1576	A0A4X1T854	AP complex subunit beta	18	13	63.27	1.22	3.17	0.07	0.66	2.47	1.04	0.25	0.41	2.58	2.46	2.68
1577	A0A4X1T8I2	Uncharacterized protein	4	2	8.88	-0.89	-1.23	-2.4	-0.61	-1.12	-1.43	0.21	-0.69	-1.36	-3.22	-1.9
1578	A0A4X1T8I3	F-actin-capping protein subunit alpha	66	12	87.47	2.84	2.25	2.06	3.84	2.6	3.41	3.51	2.84	2.25	2.18	2.25
1579	A0A4X1T8J4	Epoxide hydratase	20	9	68.87	3.57	3.63	1.39	4.15	4.13	3.23	3.05	2.83	3.61	3.97	3.56
1580	A0A4X1T8J5	39S ribosomal protein L59, mitochondrial	11	2	8.51	-0.6	-1.11	0.79	0.26	-0.71	0.37	0.27	0.11	-0.87	-0.81	-1.02
1581	A0A4X1T8K6	Chloride intracellular channel protein	38	6	32.83	2.07	0.78	2.23	1.71	1.49	1.91	2.06	2.61	1.26	1.2	1.11
1582	A0A4X1T8K8	Sorting nexin	25	10	37.64	2.52	2.69	0.47	1.32	3.14	1.45	1.48	2.09	2.84	2.8	2.78
1583	A0A4X1T8N4	ATP synthase subunit gamma	26	5	73.94	2.07	3.89	-1.35	0.41	3.04	0.76	0.68	1.06	3.3	4.09	3.68
1584	A0A4X1T8R1	Eukaryotic translation initiation factor 3 subunit H	14	4	19.11	1.24	0.77	0.75	0.84	1.4	1.73	1.82	1.55	1.17	1.08	1.11
1585	A0A4X1T8R9	26S proteasome non-ATPase regulatory subunit 8	8	3	10.8	-0.55	1.21	-4.67	-1.44	-0.11	-1.97	-1.64	-1.36	0.77	1.28	0.97
1586	A0A4X1T918	Epsilon-trimethyllysine 2-oxoglutarate dioxygenase	12	4	18.5	-0.56	0.9	-0.86	-0.31	0.11	-0.24	-0.29	-0.83	0.35	0.95	0.62
1587	A0A4X1T994	Uncharacterized protein	14	2	8.96	0.29	0	-0.89	1.18	0.18	0.68	0.95	0.67	-0.03	0.25	0.05
1588	A0A4X1T9F1	Fibrinogen C-terminal domain-containing protein	2	1	4.22	-3.57	-4.18	-3.91	-3.15	-5.07	-3.01	-3.26	-3.43	-4.31	-4.25	-4.9
1589	A0A4X1T9M9	SH3 domain-containing protein	4	2	7.04	-0.4	-1.35	-0.24	0.57	-1.02	0.53	0.65	0.02	-0.95	-1.32	-1.11
1590	A0A4X1TA05	Uncharacterized protein	8	2	9.42	-1.79	-1.27	-1.02	-2.62	-0.8	-2.06	-2.39	-2.22	-1.21	-1.14	-1.02
1591	A0A4X1TA12	ATP synthase F(0) complex subunit B1, mitochondrial	15	4	21.67	2.03	3.44	2.22	1	2.66	1.09	1.26	1.35	3.44	3.62	3.5
1592	A0A4X1TAB2	Microtubule-associated protein	19	5	34.67	-3.44	-4.31	-2.53	-2.18	-3.29	-2.36	-2.43	-2.93	-4.17	-4.32	-4.31
1593	A0A4X1TAC2	Vesicle-fusing ATPase	21	14	57.07	1.84	2.86	0.75	1.15	2.08	1.18	1	1.11	2.48	2.81	2.69
1594	A0A4X1TAE1	Uncharacterized protein	17	5	42.44	2.12	1.78	0.45	2.44	2.3	2.03	2.3	2.37	1.97	1.52	1.85
1595	A0A4X1TAN0	t-SNARE coiled-coil homology domain-containing protein	5	1	4.11	-3.86	-5.19	-4.31	-3.35	-4.58	-4.03	-3.11	-3.75	-4.83	-4.85	-5.49
1596	A0A4X1TB05	Microtubule-associated protein	11	6	37.02	-4.65	-4.88	-4.24	-3.34	-4.54	-3.9	-3.26	-3.34	-4.95	-4.67	-4.85
1597	A0A4X1TBA5	Uncharacterized protein	1	1	3.24	-0.56	-2.09	-1.08	-0.1	-1.49	-0.83	-0.04	-0.2	-1.29	-1.61	-1.18
1598	A0A4X1TBD3	SAC domain-containing protein	13	6	25.53	-0.14	0.95	-1.61	-1.5	0.29	-1.15	-1.31	-0.99	0.62	1.17	0.8
1599	A0A4X1TBE7	Uncharacterized protein	45	3	20.82	0.26	-0.61	1.32	1.46	-0.37	1.32	1.37	1.11	-0.54	-0.8	-0.66
1600	A0A4X1TBJ7	Late endosomal/lysosomal adaptor and MAPK and MTOR activator 5	13	2	16.94	0.66	0.01	0.31	-0.18	-0.13	0.91	0.53	1.01	0.28	0.24	0.18
1601	A0A4X1TBM6	Uncharacterized protein	23	7	37.13	1.32	0.82	1.61	1.35	0.44	0.63	1.54	1.34	0.87	0.74	0.87
1602	A0A4X1TBM8	J domain-containing protein	44	4	46.95	1.63	0.57	1.21	2.06	1.13	2.1	1.83	2.14	1.06	0.93	0.92
1603	A0A4X1TBN3	CAP-Gly domain-containing protein	17	3	16.24	-0.2	-0.71	-0.54	-0.6	-0.12	-0.45	-0.13	-0.24	-0.49	-0.37	-0.45
1604	A0A4X1TBV3	60S ribosomal protein L13	12	6	35.65	1.91	2.32	1.99	1.23	2.42	1.5	0.55	1.53	1.91	2.48	2.04
1605	A0A4X1TBY4	6-pyruvoyl tetrahydrobiopterin synthase	29	4	31.16	2.97	1.51	3.05	3.89	2.29	3.65	3.87	3.74	2.01	1.83	1.75
1606	A0A4X1TC39	Aromatic-L-amino-acid decarboxylase	44	15	186.88	3.39	3.99	2.11	3.06	3.29	3.34	2.96	3.17	3.57	4.04	3.56
1607	A0A4X1TCK4	Uncharacterized protein	4	1	3.37	-3.32	-3.77	-3.39	-2.68	-3.76	-3.31	-3.21	-3.15	-3.72	-3.45	-3.55
1608	A0A4X1TCK5	Uncharacterized protein	21	9	35.65	-1.66	-1.75	-2.12	-1.05	-1.34	-1.36	-0.97	-1.28	-1.92	-1.64	-1.76
1609	A0A4X1TCM8	Uncharacterized protein	15	2	8.96	-1.9	-2.45	-2.45	-1.38	-2.5	-1.44	-1.79	-1.54	-2.27	-2.37	-2.16
1610	A0A4X1TCT6	Uncharacterized protein	11	2	12.2	1.71	0.18	1.53	2.97	0.78	2.38	2.57	2.45	0.67	0.18	0.46
1611	A0A4X1TCW0	4a-hydroxytetrahydrobiopterin dehydratase	45	4	25.38	1.27	0.15	2.42	2.46	0.65	2.03	2.22	2.06	0.58	0.36	0.51
1612	A0A4X1TD39	Multifunctional fusion protein	27	25	282.98	0.77	0.31	-1.58	1.75	0.86	1.59	1.4	0.53	0.23	0.57	0.44
1613	A0A4X1TD94	Activated RNA polymerase II transcriptional coactivator p15	21	6	31.03	3.4	2.01	3.63	4.62	2.67	4.13	4.36	4.1	2.45	1.78	2.18
1614	A0A4X1TDF5	Pyruvate carboxylase	44	39	420.87	4.33	6.21	3.18	3.53	6.1	4.32	3.47	3.2	5.71	6.4	5.96
1615	A0A4X1TDM9	Pyridoxal kinase	25	5	35.73	0.28	-0.12	-1.44	0.08	0.17	0.58	0.36	0.32	0.25	0.31	0.43
1616	A0A4X1TDU1	Cytochrome c oxidase subunit 7A1, mitochondrial	12	1	14.68	2.5	3.37	1.12	1.48	3.32	1.84	1.66	2.07	3.21	3.6	3.32
1617	A0A4X1TDX3	Argininosuccinate synthase	52	18	466.19	4.56	5.84	3.38	4.49	5.23	4.35	4.14	4.05	5.24	5.93	5.57
1618	A0A4X1TDZ5	Alpha(B)-crystallin	9	2	8.59	0.48	1.57	-1.01	-0.66	0.64	-0.17	0.08	0.44	2.26	1.96	2.62
1619	A0A4X1TDZ8	Uncharacterized protein	4	1	4.38	0.85	-0.12	2.64	2.04	-0.89	1.72	1.62	0.89	-0.36	-0.37	-0.64
1620	A0A4X1TE18	Trefoil factor 3	15	1	4.9	-1.57	-3.27	-0.69	-0.79	-2.65	-1.09	-1.01	-0.95	-3.06	-3.12	-3.55
1621	A0A4X1TE31	Uncharacterized protein	27	4	26.28	2.37	1.14	3.08	3.52	1.74	3.12	3.36	3.08	1.47	1.31	1.33
1622	A0A4X1TE42	Complex I-9kD	24	7	44.55	2.55	1.64	2.92	3.5	2.11	3.09	3.32	3.03	1.97	1.8	1.72
1623	A0A4X1TE56	Inorganic diphosphatase	45	8	31.19	0.62	0.9	-2.16	-0.02	1.57	-0.11	-0.89	-0.18	0.73	1.08	0.87
1624	A0A4X1TE77	Chondroitinsulfatase	13	5	38.18	1.83	0.6	2.35	2.81	1.1	2.3	2.47	2.53	1.05	0.93	1.04
1625	A0A4X1TEA2	Adenine phosphoribosyltransferase	72	10	78.16	2.48	1.39	3.08	3.5	2	3.18	3.22	3.18	1.81	1.74	1.65
1626	A0A4X1TEB8	Uncharacterized protein	5	2	7.64	-1.46	-1.48	-1.32	-0.8	-1.31	-1.24	-1.21	-1.21	-1.33	-1.79	-1.77
1627	A0A4X1TED9	Uncharacterized protein	8	3	13.48	-0.23	0.01	-0.28	0.16	0.01	-1.13	-0.43	-0.1	-0.28	-0.38	-0.23
1628	A0A4X1TEJ1	Dihydrolipoyllysine-residue succinyltransferase component of 2-oxoglutarate dehydrogenase complex, mitochondrial	20	7	67.05	2.71	2.7	2.56	3.4	2.94	2.87	4.22	1.92	2.39	2.81	2.48
1629	A0A4X1TEJ3	C-type lectin domain-containing protein	32	5	29.02	1.83	0.21	3.19	1.66	1.46	2.17	2.07	2.16	1.07	0.9	0.87
1630	A0A4X1TEM2	Phosphatidylinositol-4,5-bisphosphate 3-kinase	1	1	4.28	-3.49	-2.78	-2.53	-2.99	-3.13	-2.92	-3.26	-3.02	-2.85	-2.59	-3.1
1631	A0A4X1TF27	Protein transport protein SEC23	5	3	11.24	-4.57	-2.32	-3.7	-4.08	-3.54	-5.17	-4.57	-4.66	-2.84	-2.61	-2.6
1632	A0A4X1TFG8	Epididymal secretory protein E1	39	4	56.65	3.17	1.75	3.91	4.26	2.42	3.85	3.91	3.93	2.06	1.85	1.67
1633	A0A4X1TFG9	Uncharacterized protein	9	4	43.87	3.25	2	4.21	4.57	2.43	3.7	3.4	3.77	2.85	2.61	2.56
1634	A0A4X1TFH2	Uncharacterized protein	20	5	33.47	0.72	0.75	0.42	1.28	0.46	1.23	1.23	0.8	0.55	0.81	0.62
1635	A0A4X1TFH9	NudC domain-containing protein 1	8	4	20.03	0.64	0.08	0.11	1.55	0.51	1.27	1.53	1.1	0.19	-0.06	0.09
1636	A0A4X1TFK2	Poly [ADP-ribose] polymerase	4	4	14.89	0.06	-0.13	0.6	0.83	0.05	-0.97	0.23	0.45	-0.42	-0.78	-0.37
1637	A0A4X1TFQ9	Nudix hydrolase domain-containing protein	31	4	18.53	0.53	-0.2	-0.37	0.86	0.28	1.59	1.09	0.28	0.07	0.11	-0.07
1638	A0A4X1TFR5	40S ribosomal protein S13	13	3	27.21	1.99	2.18	2.23	1.41	2.26	1.9	1.24	2.1	2.1	2.45	2.12
1639	A0A4X1TFZ3	Uncharacterized protein	6	3	11.67	-2.83	-1.14	-3.02	-2.6	-2.89	-2.91	-2.8	-2.94	-1.72	-1.17	-1.35
1640	A0A4X1TG29	Programmed cell death protein 4	18	6	28.97	1.16	1.3	1.82	0.38	1.35	1.33	1.37	1.36	1.55	1.62	1.52
1641	A0A4X1TG60	Deoxyribonuclease II	7	2	8.73	0.29	-1.15	1.2	1.47	-0.55	0.91	1	1.12	-0.63	-0.94	-0.93
1642	A0A4X1TG85	Uncharacterized protein	4	3	12.85	-1.41	-2.19	-0.31	-1.09	-1.58	-1.82	-0.8	-0.64	-2.21	-2.17	-1.89
1643	A0A4X1TGG9	Threonyl-tRNA synthetase	19	10	49.85	2.56	2.61	1.19	1.81	2.9	2.48	1.88	2.65	2.81	2.91	2.79
1644	A0A4X1TGI0	Uncharacterized protein	26	3	12.59	1.71	0.67	1.91	2.15	1.31	2.44	2.72	2.13	1.01	0.8	0.88
1645	A0A4X1TGU9	Eukaryotic translation initiation factor 3 subunit E	15	5	19.47	0.4	1.58	0.28	-1.46	1.13	-1.29	-1.5	-0.66	1.33	1.69	1.6
1646	A0A4X1TGY7	Uncharacterized protein	3	1	2.97	-0.88	0.26	-2.74	-2.28	-0.16	-2.07	-2.32	-1.45	0.17	0.42	0.34
1647	A0A4X1TGZ1	Uncharacterized protein	4	1	5.47	-0.85	-2.2	-1.61	-0.33	-1.49	-0.73	0.1	-0.66	-2.03	-1.69	-1.98
1648	A0A4X1TH27	LysM domain-containing protein	3	1	4.16	-3.9	-3.27	-3.46	-3.59	-3.14	-3.36	-3.52	-3.63	-3.4	-3.05	-3.7
1649	A0A4X1TH57	Very-long-chain (3R)-3-hydroxyacyl-CoA dehydratase	12	3	22.54	0.17	1.2	-1.43	-0.26	-0.16	-0.76	-0.86	-0.43	0.67	1.02	0.84
1650	A0A4X1THJ6	Ubiquitin-activating enzyme E1	22	18	103.82	3.55	4.03	1.38	2.32	4.47	2.63	2.25	2.7	3.98	4.06	4.02
1651	A0A4X1THN3	Peroxiredoxin-2	28	7	53.18	3.57	2.16	3.65	4.66	2.81	4.16	4.36	4.32	2.79	2.61	2.69
1652	A0A4X1THU2	NADH dehydrogenase [ubiquinone] iron-sulfur protein 6, mitochondrial	40	5	23.23	-0.69	-0.41	-0.4	-0.34	-0.47	-0.32	0.13	-0.05	-0.6	-0.6	-0.89
1653	A0A4X1THV4	26S proteasome non-ATPase regulatory subunit 1	22	15	73.75	2.4	2.82	-0.34	1.16	3.03	1.43	1.29	1.57	2.82	2.88	2.9
1654	A0A4X1THY9	Fumarate hydratase, mitochondrial	43	14	184.58	4.65	4.49	2.96	5.1	4.73	4.8	5.13	3.78	4.51	4.74	4.43
1655	A0A4X1THZ0	Uncharacterized protein	1	1	4.92	-1.72	-1.57	-1.42	-1.54	-2.05	-1.91	-1.57	-1.57	-1.7	-2.56	-1.9
1656	A0A4X1TI46	Proline dehydrogenase	31	10	65.13	1.7	3.04	0.22	1.19	2.71	1.37	1.13	1.17	2.59	3.05	2.6
1657	A0A4X1TIC1	Aldolase_II domain-containing protein	20	10	46.82	1.07	1.57	-1.71	-0.2	1.31	-0.04	0.4	0.25	1.31	1.44	1.56
1658	A0A4X1TIE6	BAR domain-containing protein	12	5	21.65	1.38	0.66	1.06	0.18	1.29	1.33	1.94	1.79	1.02	0.83	0.74
1659	A0A4X1TIG7	ATP-dependent RNA helicase SUPV3L1, mitochondrial	8	5	23.47	-1.44	-1.43	-2.51	-1.65	-1.05	-1.19	-1.85	-2.08	-1.2	-1.12	-1.08
1660	A0A4X1TIG8	CID domain-containing protein	14	3	15.91	-1.4	-0.63	-2.22	-2.8	-0.72	-1.75	-1.69	-1.04	-0.75	-1.1	-0.78
1661	A0A4X1TIH4	Proteasome assembly chaperone 3	7	1	3.95	-1.66	-1.8	-2.05	-0.66	-1.34	-0.52	-1.57	-1.47	-1.67	-1.65	-1.87
1662	A0A4X1TIM3	WD_REPEATS_REGION domain-containing protein	6	6	23.4	0.33	1.47	0.25	-1.07	0.31	-0.65	-0.24	-0.86	0.99	1.07	1.15
1663	A0A4X1TIQ9	Uncharacterized protein	11	4	14.98	-0.54	-0.84	-2.89	0.05	-0.4	-0.25	-0.67	-0.67	-0.82	-0.9	-0.87
1664	A0A4X1TIU2	Uncharacterized protein	9	3	9.54	1.69	0.39	2.83	2.77	0.83	2.19	2.34	2.51	0.9	0.74	0.58
1665	A0A4X1TIW8	Uncharacterized protein	11	5	19.91	0.1	-0.51	0.49	0.48	-0.15	0.53	1.04	-0.03	-0.54	-0.74	-0.55
1666	A0A4X1TIX1	Uncharacterized protein	14	5	21.1	0.99	1.17	-3.18	-1.12	1.47	-0.03	0.04	0.49	1.37	1.36	1.3
1667	A0A4X1TIY1	3-hydroxyisobutyryl-CoA hydrolase, mitochondrial	39	13	69.09	3.72	4.21	2.01	3.5	4.19	3.5	3.37	3.12	4.06	4.24	4.04
1668	A0A4X1TIY7	SHSP domain-containing protein	13	2	13.8	0.56	0.66	-1.67	-1.51	0.41	0.36	-0.28	0.72	1.11	1.1	1.29
1669	A0A4X1TIY8	PX domain-containing protein	19	10	45.94	1.15	2.59	1.45	0.79	1.15	0.61	0.72	0.58	2.11	2.52	2.28
1670	A0A4X1TJ71	Uncharacterized protein	7	3	12.66	-1.8	-1.01	-1.12	-1.64	-1.16	-1.74	-1.43	-1.72	-1.55	-1.35	-1.71
1671	A0A4X1TJ80	Ig-like domain-containing protein	8	2	6.59	-3.93	-5.17	-4.81	-3.78	-5.44	-3.85	-4.36	-3.96	-5.86	-6.02	-5.68
1672	A0A4X1TJA8	Vitamin-K-epoxide reductase (warfarin-sensitive)	8	1	4.44	-0.78	-0.14	-0.77	-0.68	-0.8	-0.72	-1.15	-0.88	-0.22	-0.09	-0.11
1673	A0A4X1TJH9	Protein-histidine N-methyltransferase	16	6	22.89	-0.59	0.02	-2.74	-1.54	-0.36	-0.98	-1.22	-1.03	-0.07	0.37	-0.08
1674	A0A4X1TJN1	Serine/threonine-protein phosphatase 2A 56 kDa regulatory subunit	3	1	4.11	-3.73	-3.05	-3.42	-4.27	-3.11	-3.92	-2.86	-3.95	-3.16	-3	-3.12
1675	A0A4X1TJX6	Sorting nexin-17	16	5	23.28	-0.86	0.38	-3.42	-1.36	0.31	-1.17	-1.45	-0.93	-0.12	0.39	0.26
1676	A0A4X1TK48	Adenylate kinase 4, mitochondrial	30	9	64.87	3.09	3.89	2.53	2.04	3.28	3.03	2.6	3.31	3.71	4	3.58
1677	A0A4X1TK62	DUF4605 domain-containing protein	5	1	3.58	-5.18	-6.17	-5.42	-5.27	-5.41	-5.03	-5.11	-5.15	-5.67	-6.07	-5.08
1678	A0A4X1TK66	Uncharacterized protein	6	2	10.06	-0.74	-1.09	0.59	0.53	-0.93	-0.19	-0.07	-0.07	-1	-0.89	-1.16
1679	A0A4X1TKA1	Serine/threonine-protein phosphatase	28	8	43.9	-0.81	-1.26	-2.29	0.38	-0.54	-0.4	-1.02	-1.41	-1.41	-1.12	-1.02
1680	A0A4X1TKC7	Hexokinase	26	21	92.62	3.15	3.97	1.32	2.12	4.28	2.18	2.01	2.23	3.84	4.24	3.99
1681	A0A4X1TKK0	Acid sphingomyelinase-like phosphodiesterase	8	4	35.28	2.63	1.65	2.54	3.41	2.16	2.9	2.97	3.07	1.88	2.08	1.82
1682	A0A4X1TKM5	Myosin light chain kinase, smooth muscle	6	11	52.88	3.39	3.15	2.49	3.24	3.37	3.27	3.59	3.47	3.16	2.65	3.13
1683	A0A4X1TKZ8	Serine/threonine-protein phosphatase 2A activator	18	5	29.18	1.22	1.01	1.57	1.36	1.6	1.37	1.33	1.04	1.07	1.32	1.33
1684	A0A4X1TL42	Receptor for retinol uptake STRA6	5	2	11.76	-1.85	-1.06	-3.71	-2.49	-1.86	-2.42	-2.15	-1.68	-1.34	-1.19	-1.26
1685	A0A4X1TL62	Uncharacterized protein	9	10	46.68	1.81	2.83	0.49	1.78	1.54	1.3	2.3	0.57	1.16	0.08	0.63
1686	A0A4X1TL89	Phospholipase B-like	17	7	39.4	2.54	1.29	3.83	3.66	1.78	3.35	3.32	3.38	1.8	1.64	1.59
1687	A0A4X1TLF5	Phospholemman	3	1	3.52	-2.3	-3.68	-2.19	-1.56	-3.1	-2.15	-2.04	-1.91	-3.38	-3.71	-3.22
1688	A0A4X1TLF7	Ribokinase	23	5	28.18	1.94	1.04	2.61	3.08	1.61	2.71	2.85	2.59	1.33	1.18	1.16
1689	A0A4X1TLK2	Fibrillar collagen NC1 domain-containing protein	1	2	7.84	-4.2	-5.7	-2.16	-3.47	-5.23	-3.11	-3.66	-3.11	-4.66	-5.67	-5.32
1690	A0A4X1TLK4	F-spondin	5	3	12.76	-1.5	-2.61	-1.8	-2.1	-1.92	-1.49	-1.53	-1.48	-2.24	-2.23	-2.35
1691	A0A4X1TLL1	Integrin beta	19	12	56.72	3.82	2.4	4.45	4.65	2.92	4.2	4.44	4.38	2.76	2.52	2.6
1692	A0A4X1TM78	Uncharacterized protein	26	1	3.16	-5.09	-6.35	-4.89	-3.89	-4.94	-4.06	-4.87	-4.85	-4.66	-5.17	-5.03
1693	A0A4X1TMB8	Protein tweety homolog	2	1	4.68	-4.49	-5.23	-3.13	-4.11	-4.69	-4.16	-3.53	-3.38	-5.04	-4.72	-4.92
1694	A0A4X1TMH9	Phosphatase and actin regulator	3	2	7.58	-1.62	-2.27	-0.71	-0.97	-1.72	-1.08	-0.42	-1.16	-2.22	-2.13	-2.29
1695	A0A4X1TMM9	Uncharacterized protein	6	3	14.79	0.55	-0.86	0.7	1.09	-0.4	0.93	1.04	1.16	-0.47	-0.54	-0.55
1696	A0A4X1TMR1	SAP domain-containing protein	4	5	16.41	0.77	1.08	0.48	1.58	1.24	0.45	0.97	1.06	0.88	0.08	0.85
1697	A0A4X1TMU7	Abhydrolase_2 domain-containing protein	17	2	10.31	-1.04	-0.53	-1.07	-0.73	-1.01	-0.82	-1.01	-1.71	-0.89	-0.56	-1.02
1698	A0A4X1TMZ2	Uncharacterized protein	8	2	11.78	0.67	-1.48	1.13	1.82	-0.71	1.38	0.8	1.24	-0.32	-0.69	-0.75
1699	A0A4X1TMZ3	Solute carrier organic anion transporter family member	2	1	5.07	-3.9	-3.46	-3.33	-3.61	-3.08	-3.64	-3.92	-2.93	-2.69	-3.25	-2.85
1700	A0A4X1TN73	Uncharacterized protein	13	4	18.56	-3.46	-3.16	-2.52	-2.8	-3.09	-4.02	-3.85	-3.47	-3.42	-3.15	-3.49
1701	A0A4X1TN92	Aminopeptidase	9	8	35.3	1.38	1.6	-1.13	1.07	1.73	0.94	0.66	1.06	1.55	1.68	1.58
1702	A0A4X1TN99	Uncharacterized protein	6	2	10.43	0.69	0.07	0.35	1.07	0.11	1.26	1.13	1.23	0.27	0.11	0.14
1703	A0A4X1TNA4	Uncharacterized protein	25	9	53.18	0.75	1.17	-0.13	1.26	0.39	0.99	1.19	0.86	0.84	1.4	1.08
1704	A0A4X1TNA5	RNA 3'-terminal phosphate cyclase	10	3	13.69	-0.35	0.59	-1.17	-1.27	0.33	-1.1	-1.93	-0.86	0.14	0.68	0.42
1705	A0A4X1TNA9	Receptor expression-enhancing protein	3	1	4.53	-1.77	-1.69	-1.15	-1.45	-2.02	-1.3	-1.48	-1.65	-1.65	-1.92	-1.99
1706	A0A4X1TNG7	Methyltranfer_dom domain-containing protein	15	6	22.4	3.17	3.18	2.15	3.77	3.54	3.57	3.28	3.29	3.23	3.28	3.3
1707	A0A4X1TNP4	Uncharacterized protein	10	6	31.27	-0.43	-1.56	0.47	0.26	-2.49	-0.55	0.1	0.74	-0.64	-1.35	-0.83
1708	A0A4X1TNV4	Uncharacterized protein	9	4	14.72	0.06	-0.47	-0.08	-0.89	-0.14	-1.24	-0.1	-0.16	-0.45	-0.62	-0.55
1709	A0A4X1TP02	Transcription elongation factor spt6	1	1	4.62	-6.03	-5.23	-5.15	-3.69	-4.37	-5.46	-4.89	-4.96	-4.86	-6.34	-5.62
1710	A0A4X1TPA3	V-type proton ATPase subunit C	38	14	69.53	3.13	3.65	1.11	1.83	3.93	2.18	1.85	2.56	3.36	3.8	3.45
1711	A0A4X1TPC6	Uncharacterized protein	57	14	163.01	3.98	3.43	4.56	5.23	3.97	4.64	5.17	4.81	3.58	3.42	3.25
1712	A0A4X1TPC7	Eukaryotic translation initiation factor 5	23	8	38.84	2.51	1.81	2.75	2.96	2.33	3.11	3.49	2.93	2.11	1.94	1.95
1713	A0A4X1TPE6	Uncharacterized protein	22	3	12	-0.65	1.64	-1.16	-1.46	-0.51	-0.85	-0.74	-0.72	0.62	1.25	0.84
1714	A0A4X1TPJ9	Endonuclease	12	3	11.53	-0.17	-0.34	-1.77	-0.41	-0.13	-0.07	0.06	-0.46	-0.18	-0.03	-0.18
1715	A0A4X1TPS7	Ubiquitin-like domain-containing protein	3	1	4.02	-1.93	-1.55	-2.55	-2.94	-1.91	-2.61	-2.76	-1.95	-1.62	-1.87	-1.82
1716	A0A4X1TQ43	Sec3-PIP2_bind domain-containing protein	5	4	11.48	1.19	1.37	2.81	2.02	1.24	1.11	1.65	1.32	1.1	1.31	1.08
1717	A0A4X1TQ74	Uncharacterized protein	1	1	4.45	-3.4	-4.08	-1.19	-1.7	-3.52	-2.4	-2.33	-2.62	-3.91	-4.13	-4.44
1718	A0A4X1TQ95	Uncharacterized protein	1	1	3.54	-3.5	-4.29	-3.8	-2.98	-4.28	-3.65	-3.34	-3.15	-4.52	-4.21	-4.05
1719	A0A4X1TQD7	Isoleucyl-tRNA synthetase	4	4	12.26	-1.49	-0.39	-3.35	-2.44	-0.92	-2.25	-2.33	-2.18	-0.75	-0.57	-0.58
1720	A0A4X1TQE9	PSI domain-containing protein	5	2	10.39	0.44	-0.24	-0.7	0.91	0.04	0.51	0.56	0.8	-0.01	-0.01	-0.1
1721	A0A4X1TQI1	Dual specificity protein phosphatase	29	4	17.67	0	0.16	-4.53	-1.65	0.52	-0.59	-0.82	-0.22	0.18	0.15	0.14
1722	A0A4X1TQK3	ATP synthase peripheral stalk subunit OSCP	45	7	44.48	-0.22	0.54	-0.47	0.13	0.07	-0.13	-0.25	-0.25	0.24	0.77	0.45
1723	A0A4X1TR62	AMP_N domain-containing protein	43	15	80.67	2.65	3.17	2.03	2.7	3.49	2.31	2.81	2.43	2.87	3.4	3.14
1724	A0A4X1TR88	DNA topoisomerase I	12	7	31.1	1.09	1.82	0.91	1.16	2.28	0.76	0.33	1.41	1.68	1	1.33
1725	A0A4X1TRF8	Uncharacterized protein	2	1	4.45	-0.65	-0.52	-4.88	-0.19	-0.39	-1.67	-1.06	-1.03	-0.31	-0.52	-0.19
1726	A0A4X1TRH6	Uncharacterized protein	18	4	14.82	0.94	-0.45	1.87	2.37	0.3	2.17	2.23	1.73	0.21	0.01	-0.07
1727	A0A4X1TRJ1	ApaG domain-containing protein	3	1	3.28	-1.07	-1.18	-1.26	-0.34	-1.27	-0.51	-0.6	-0.75	-1.04	-0.91	-1.04
1728	A0A4X1TRR6	Uncharacterized protein	10	2	7.28	-2.91	-2.55	-3.23	-1.9	-2.81	-2.62	-3.08	-2.61	-2.86	-2.74	-3.01
1729	A0A4X1TRW9	WD repeat domain phosphoinositide-interacting protein 2	5	2	7.68	-1.19	-1.67	-1.66	0.23	-1.12	-0.65	-0.19	-0.74	-1.49	-1.47	-1.56
1730	A0A4X1TS37	Heat shock protein HSP 90-alpha	41	27	264.02	4.11	4.42	2.58	3.26	4.7	3.23	3.48	3.85	4.49	4.42	4.46
1731	A0A4X1TS76	Glutamyl-tRNA synthetase	12	14	63.55	2.04	2.95	1.18	1.95	2.23	1.19	1.26	1.69	2.66	3.02	2.98
1732	A0A4X1TSE1	MICOS complex subunit	16	4	18.03	1.13	0.62	1.15	1.67	0.43	1.97	2.11	1.96	0.77	0.69	0.56
1733	A0A4X1TSG0	Uncharacterized protein	10	9	37.86	0.93	0.21	-0.38	-0.3	-0.99	0.35	0.11	0.65	0.76	0.92	1.29
1734	A0A4X1TSJ6	40S ribosomal protein S21	29	2	14.07	0.91	0.37	-1.16	0.64	0.75	0.6	0.64	0.68	0.4	0.47	0.39
1735	A0A4X1TSU7	Uncharacterized protein	12	4	16.45	-0.54	-1.06	-0.53	-0.4	-1.08	0.3	0.5	-0.25	-0.92	-0.96	-0.84
1736	A0A4X1TSV7	Polyadenylate-binding protein	29	14	62.61	1.59	2.45	-0.24	0.74	2.32	0.58	0.43	0.85	1.84	2.47	2.16
1737	A0A4X1TSV9	Nucleoside diphosphate-linked moiety X motif 19	35	7	50.68	-0.11	0.6	0.45	-0.51	0.04	-0.2	-0.12	-0.29	0.49	0.82	0.74
1738	A0A4X1TSZ4	Fascin	22	7	32.92	1.25	-0.38	1.16	1.97	0.36	1.52	1.6	1.39	0.15	-0.24	0.05
1739	A0A4X1TT31	ML domain-containing protein	36	5	27.33	3.18	2.4	2.43	3.43	2.5	3.64	3.84	3.77	2.27	2.66	2.13
1740	A0A4X1TT60	Tropomyosin alpha-1 chain	28	14	105.25	1.43	0.12	2.07	2.56	0.69	2.11	2.32	1.94	0.57	0.23	0.52
1741	A0A4X1TT72	Non-specific serine/threonine protein kinase	20	7	43.44	1.33	1.7	0.57	1.22	2.07	1.21	0.8	0.67	1.6	1.76	1.56
1742	A0A4X1TT92	Uncharacterized protein	38	2	11.19	1.15	-0.08	0.83	2.38	0.38	2.04	2.06	1.88	0.33	0.19	0.18
1743	A0A4X1TT98	COMM domain-containing protein	27	3	11.62	-1.46	-1.14	-2.27	-2.19	-1.44	-0.99	-1.18	-1.24	-1.46	-1.37	-1.44
1744	A0A4X1TTC3	Adenylosuccinate synthetase isozyme 1	9	3	13.19	-0.72	-1.48	-0.76	0.45	-0.86	0.26	-0.21	-0.32	-1.55	-1.34	-1.39
1745	A0A4X1TTE8	USP domain-containing protein	3	3	17.07	-0.88	-0.06	-2.95	-1.9	0.18	-1.76	-2.21	-1.65	-0.13	-0.05	-0.19
1746	A0A4X1TTI6	Uncharacterized protein	14	3	12.76	-1.1	0.08	-0.85	-1.49	-0.18	-1.48	-2.45	-1.64	-0.41	0.33	-0.15
1747	A0A4X1TTL7	Sidoreflexin	28	8	34.85	0.76	3.03	3.14	0.79	0.14	1.2	1.28	0.74	2.46	3.16	2.82
1748	A0A4X1TTS8	Uncharacterized protein	15	5	33.25	1.49	0.39	2.23	2.77	0.97	2.45	2.42	2.32	0.87	0.59	0.72
1749	A0A4X1TTU6	Scavenger receptor cysteine-rich type 1 protein M130	1	1	5.38	0.34	-1	0.53	0.91	-0.58	0.89	1.05	0.78	-0.34	-0.6	-0.58
1750	A0A4X1TTY2	Uncharacterized protein	4	1	4.29	-2.35	-1.28	-2.44	-3.86	-3.18	-3.76	-3.41	-2.44	-1.65	-0.96	-1.47
1751	A0A4X1TU40	Amidophosphoribosyltransferase	8	3	15.3	0.52	-0.59	1.31	1.41	0.03	1.44	1.39	1.09	-0.53	-0.92	-0.77
1752	A0A4X1TU50	Alpha-mannosidase	4	3	13.31	-1	0.59	-4.92	-1.51	0.06	-1.05	-1.18	-1.61	0.18	0.52	0.52
1753	A0A4X1TU52	AIR carboxylase	18	7	41.04	1.23	0.62	1.18	2.24	1.17	1.67	2.34	1.3	0.75	0.83	0.78
1754	A0A4X1TU63	Uncharacterized protein	4	2	10.27	-0.57	-3.02	-0.34	-0.26	-1.94	-0.89	0.04	-1.25	-3.3	-2.77	-2.66
1755	A0A4X1TU74	Uncharacterized protein	11	2	7.58	-0.7	-1.36	-1.04	-1.52	-1.02	-0.61	0.02	-0.22	-1.09	-1.29	-1.13
1756	A0A4X1TU88	Uncharacterized protein	55	112	774.49	-0.83	-0.4	-1.6	-1.65	-0.3	-0.78	0.44	-1.7	-0.34	-0.52	-0.23
1757	A0A4X1TUA6	HMA domain-containing protein	54	5	36.8	2.32	1.53	2.1	2.93	1.87	2.73	3.14	2.69	1.5	1.38	1.5
1758	A0A4X1TUI5	Uncharacterized protein	10	3	12.79	-3.05	-2.71	-1.23	-2.28	-3.43	-2.32	-2.47	-3.23	-3.03	-2.76	-3.13
1759	A0A4X1TUN3	Protein kinase domain-containing protein	1	1	4.9	-2.38	-2.74	-2.65	-2.94	-2.66	-3.22	-2.92	-3.08	-2.88	-2.82	-2.72
1760	A0A4X1TUT3	Uncharacterized protein	23	6	25.82	-1.47	-0.94	-3.08	-2.93	-0.81	-2.89	-3.11	-2.02	-1.29	-0.63	-0.99
1761	A0A4X1TUX3	Creatine kinase B-type	4	2	5.77	-0.77	-1.3	-1.56	-0.01	-0.82	-0.34	-0.2	-0.31	-1.23	-1.16	-1.26
1762	A0A4X1TV38	4-alpha-glucanotransferase	2	3	9.65	-0.41	0.01	-2.82	-1.01	0.36	-0.8	-0.55	-0.94	0	0.02	0.01
1763	A0A4X1TV43	Creatine kinase	41	11	87.26	3.05	2.69	1.7	2.78	3.1	2.64	2.52	2.77	2.99	3.01	2.91
1764	A0A4X1TV70	Protein kinase domain-containing protein	1	1	4.5	-1.69	-1.58	-1.72	-1.07	-2.74	-1.66	-0.91	-2.04	-1.87	-1.7	-1.65
1765	A0A4X1TV81	DUF1681 domain-containing protein	10	1	13.98	-0.43	-0.52	-1.43	-1	-0.02	-0.44	-0.71	-0.9	-0.46	-0.38	-0.58
1766	A0A4X1TV91	Uncharacterized protein	14	3	8.86	-3.48	-2.89	-3.27	-2.68	-2.9	-3.78	-4.11	-3.62	-3.36	-2.83	-3.08
1767	A0A4X1TV98	Uncharacterized protein	11	1	3.94	-3.12	-2.06	-3.05	-4.99	-2.57	-3.45	-3.58	-3.89	-2.61	-1.98	-2.24
1768	A0A4X1TVG9	Beta-1 metal-binding globulin	45	33	399.56	6.51	4.25	6.16	7.63	5.7	7.74	7.7	6.89	5.52	5.21	5.41
1769	A0A4X1TVM0	Uncharacterized protein	3	1	2.65	-2.9	-4.12	-2.84	-2.04	-3.37	-1.73	-1.7	-2.03	-3.63	-3.37	-3.51
1770	A0A4X1TVP7	Uncharacterized protein	8	3	15.45	-1.03	-1.8	-2.45	-0.57	-1.26	-0.5	0.2	-0.51	-1.58	-1.63	-1.61
1771	A0A4X1TVZ8	Nuclear cap-binding protein subunit 2	7	1	3.5	-2.06	-2.2	1.99	-0.38	-1.92	-1.07	-0.53	-1.24	-2.07	-2.07	-2.55
1772	A0A4X1TW94	PH domain-containing protein	5	2	8.96	-2.43	-1.9	-1.51	-2.8	-1.62	-2.79	-2.71	-2.53	-1.85	-2.18	-1.79
1773	A0A4X1TW98	TROVE domain-containing protein	7	4	15.23	0.41	1.36	0.31	0.54	-0.14	0.27	-0.23	0.79	1.14	1.36	1.31
1774	A0A4X1TW99	Major vault protein	26	18	100.35	2.24	3.58	1.06	1.84	3.35	1.85	1.37	1.47	3.2	3.78	3.61
1775	A0A4X1TWD6	Uncharacterized protein	44	14	58.26	3.87	3.8	2.68	2.58	4.08	3.31	3.89	4.07	3.95	3.92	3.85
1776	A0A4X1TWD8	Cytochrome b-c1 complex subunit Rieske, mitochondrial	31	6	64.34	2.12	2.37	2.31	1.71	2.1	2.28	2.19	2.41	2.46	2.61	2.46
1777	A0A4X1TWF5	HTH La-type RNA-binding domain-containing protein	2	3	11	-0.49	-1.23	-0.34	-0.78	-1.02	-0.64	-0.13	-0.57	-0.81	-0.87	-0.73
1778	A0A4X1TWN6	Thioredoxin domain-containing protein	2	1	4.19	-1.47	-0.98	-4.36	-3.86	-0.67	-3.03	-3.19	-2.6	-0.9	-0.79	-0.89
1779	A0A4X1TWN8	Transferrin receptor protein 1	7	5	18.09	0.34	1.56	-1.82	1.07	1.52	0.12	-0.27	-0.09	1.2	1.54	1.37
1780	A0A4X1TWR8	H15 domain-containing protein	18	3	15.73	0.37	-0.38	1.14	0.74	0.39	0.72	1.21	1.11	-0.2	-0.7	-0.54
1781	A0A4X1TWS8	AA_TRNA_LIGASE_II_ALA domain-containing protein	14	3	14.48	-1.01	-0.27	-1.36	-2.04	-0.32	-1.74	-1.85	-1.53	-0.36	-0.09	-0.29
1782	A0A4X1TWU0	Uncharacterized protein	2	3	14.8	-1.87	0.01	-1.85	-2.25	-1.21	-2.05	-2.43	-2.48	-0.77	-0.6	-0.41
1783	A0A4X1TWU6	Dihydropyrimidine dehydrogenase [NADP(+)]	26	19	107.97	-4.11	-3.82	-3.8	-3.57	-3.46	-4.39	-3.55	-4.17	-3.79	-3.42	-3.75
1784	A0A4X1TWX2	Uncharacterized protein	3	1	3.72	0.06	-0.4	-0.42	-0.54	-0.38	-0.03	-0.57	-0.1	-0.71	-0.35	-1.11
1785	A0A4X1TX22	Uncharacterized protein	7	2	9.29	0.73	0.52	-0.55	1.6	1.06	0.97	-0.36	-0.3	0.47	0.75	0.45
1786	A0A4X1TXA1	CTP_transf_like domain-containing protein	8	3	11.42	0.38	-0.31	0.49	1.33	0.18	0.74	1.47	1.09	-0.19	-0.75	-0.55
1787	A0A4X1TXC0	Nudix hydrolase domain-containing protein	3	1	3.12	-1.38	-1.52	-2.95	-1.77	-1.15	-0.75	-1.46	-2.89	-1.29	-1.35	-1.5
1788	A0A4X1TXF3	Xylulose kinase	18	6	32.38	1.04	1.18	-0.29	0.35	1.51	0.09	-0.08	0.06	1	1.36	1.04
1789	A0A4X1TXF7	Aminoacyl tRNA synthase complex-interacting multifunctional protein 2	5	1	5.1	-4.67	-4.15	-4.21	-4.03	-4.64	-4.11	-3.92	-4.05	-4.49	-3.95	-4.11
1790	A0A4X1TXJ8	60S ribosomal protein L30	41	3	16.49	1.02	1.43	0.05	0.17	2.03	0.25	-0.94	0.21	1.26	1.52	1.4
1791	A0A4X1TXN3	Nicotinamide-nucleotide adenylyltransferase	23	5	20.75	0.39	1.26	-0.89	-0.91	1.53	-0.2	-0.87	-0.2	0.99	1.43	1
1792	A0A4X1TXS2	Uncharacterized protein	6	1	4	-2.22	-4.66	-2.9	-2.56	-3.35	-1.93	-2.21	-1.65	-3.53	-3.54	-3.26
1793	A0A4X1TXU2	Proteasome activator complex subunit 3	21	5	20.87	1.22	0.46	0.82	1.55	1	2.05	2.31	1.97	0.96	0.35	0.86
1794	A0A4X1TXZ3	Tropomyosin alpha-1 chain	29	16	122.65	3.47	1.78	3.64	4.83	2.35	4.06	4.26	3.94	2.01	1.57	2.7
1795	A0A4X1TY99	Uncharacterized protein	14	6	28.43	1.49	1.19	0.47	-0.14	1.8	0.7	0.65	0.99	1.56	1.63	1.59
1796	A0A4X1TYA4	Uncharacterized protein	2	2	12.85	-2.02	-3.56	-2.56	-1.99	-2.85	-1.68	-1.85	-1.86	-3.53	-3.23	-3.06
1797	A0A4X1TYF5	Uncharacterized protein	9	5	19.63	0.03	1.16	0.49	-0.01	0.47	-0.53	-0.32	-0.09	0.85	1.12	0.93
1798	A0A4X1TYF6	Phospholipid-transporting ATPase	2	2	5.65	-2.75	-2.02	-3.04	-2.37	-2.95	-2.9	-2.45	-2.53	-2.42	-1.86	-2.2
1799	A0A4X1TYI6	Uncharacterized protein	11	12	62.42	1.23	0.52	1.83	0.81	0.24	1	1.38	1.53	1.01	0.61	0.81
1800	A0A4X1TYI7	Cytochrome c oxidase assembly factor 3	9	1	8.01	0.31	-0.88	-0.88	1.1	-0.37	0.89	1.07	0.94	-0.31	-0.59	-0.63
1801	A0A4X1TYM7	Mitochondrial fission factor	8	1	4.81	-4.77	-4.22	-4.36	-5.59	-5.72	-4.48	-3.22	-4.25	-3.56	-3.85	-3.93
1802	A0A4X1TYQ0	FABP domain-containing protein	11	2	6.05	-1.15	-1.31	-1.37	-0.78	-1.33	-0.71	-0.55	-0.54	-1.31	-1.08	-1.53
1803	A0A4X1TYR3	40S ribosomal protein S27	13	1	4.33	0.82	1.57	-0.07	0.63	1.14	-0.17	-0.27	0.74	1.23	1.67	1.36
1804	A0A4X1TYS8	FIST_C domain-containing protein	5	2	7.53	-1.88	-1.23	-3.13	-2.32	-0.9	-2.3	-2.71	-2.08	-1.28	-1.4	-1.25
1805	A0A4X1TYU3	Uncharacterized protein	7	4	18.85	0.33	0.2	1.01	0.87	0.56	1.16	0.81	0.37	0.36	0.19	0.3
1806	A0A4X1TYU9	Ubiquinone biosynthesis protein COQ4 homolog, mitochondrial	4	1	4.9	-3.91	-3.66	-3.3	-2.22	-3.12	-3	-2.6	-3.44	-3.87	-3.71	-3.49
1807	A0A4X1TYW8	Mimecan	21	6	37.11	3.46	0.75	3.1	2.44	2.1	3.08	3.42	3.82	1.58	1.36	1.75
1808	A0A4X1TZH0	Enhancer of rudimentary homolog	16	2	9.95	-1.22	-1.78	-1.38	-0.99	-1.53	-0.41	-0.62	-0.84	-1.59	-2.61	-1.95
1809	A0A4X1TZT5	RRM domain-containing protein	18	2	6.36	0.05	1.6	0	-0.31	0.96	-0.04	-0.19	0.25	1.09	0.24	1.28
1810	A0A4X1TZX5	Uncharacterized protein	5	2	6.33	-0.65	-1.01	-0.96	-1.73	-1.8	-1.04	-0.41	-0.38	-0.75	-1.01	-0.65
1811	A0A4X1U010	PKS_ER domain-containing protein	19	6	26.9	2.88	2.2	1.27	3.26	2.82	3.22	3.56	3.12	2.57	2.48	2.49
1812	A0A4X1U026	Uncharacterized protein	16	14	69.99	2.54	2.87	2.01	3.57	2.54	3.23	3.35	2.85	2.55	3.02	2.7
1813	A0A4X1U034	GYF domain-containing protein	15	4	16.74	-0.7	-1.79	-1.62	-0.39	-1.28	-0.08	0.25	-0.12	-1.37	-1.7	-1.45
1814	A0A4X1U043	Fibrillar collagen NC1 domain-containing protein	3	3	23.28	0.07	-2.27	2.93	0.89	-3	0.96	1.32	1.15	-0.99	-2.57	-1.76
1815	A0A4X1U062	M20_dimer domain-containing protein	50	19	170.13	-0.09	0.2	-1.09	0.42	0.81	0.16	-0.38	-0.11	0.05	0.42	0.06
1816	A0A4X1U096	Deoxynucleotidyltransferase terminal-interacting protein 1	5	1	2.98	-5.35	-5.13	-5.36	-4.68	-6.07	-4.79	-4.97	-5.36	-6.48	-5.36	-5.44
1817	A0A4X1U0D7	Uncharacterized protein	2	1	3.35	-4.6	-4.15	-4.89	-4.96	-4.41	-5.96	-4.89	-4.89	-4.7	-5.17	-5.19
1818	A0A4X1U0F5	Bifunctional coenzyme A synthase	13	6	21.84	0.29	1.02	-1.23	-0.73	0.92	-0.46	-0.8	-0.67	0.8	1.08	0.86
1819	A0A4X1U0L1	Uncharacterized protein	13	4	19.43	1.5	0.15	2.32	2.57	0.69	2.05	2.07	2.2	0.51	0.33	0.32
1820	A0A4X1U0M5	WW domain-containing protein	2	1	5.31	-1.43	-2.2	-1.47	-0.82	-2.07	-2.16	-1.17	-1.22	-2.27	-2.85	-2.35
1821	A0A4X1U0N1	Sema domain-containing protein	1	1	3.52	-2.54	-2.71	-2.4	-2.59	-2.17	-2.67	-3.25	-2.84	-2.42	-2.38	-2.41
1822	A0A4X1U0T8	Protein-ribulosamine 3-kinase	5	1	6.04	-2.43	-2.76	1.34	-1.46	-2.29	-1.41	-1.63	-1.43	-2.65	-2.58	-2.72
1823	A0A4X1U0Z5	Carboxypeptidase D	4	4	15.83	0.5	-0.52	-0.77	0.28	0.02	0.83	0.76	0.58	0.03	-0.22	-0.06
1824	A0A4X1U1H5	Arpin	13	3	12.85	0.33	-0.61	0.99	0.69	0.01	1.14	1.37	1.1	-0.13	-0.21	-0.27
1825	A0A4X1U1L3	Ig-like domain-containing protein	20	1	19.01	-0.23	-1.93	-2.14	0.72	-0.83	0.78	0.87	-0.17	-1.3	-1.49	-1.56
1826	A0A4X1U1S2	Guanine nucleotide-binding protein subunit gamma	42	2	20.45	1.72	0.96	1.92	2.15	1.5	2.01	2.26	2.17	1.49	1.31	1.34
1827	A0A4X1U1X3	Uncharacterized protein	3	1	4.06	-1.01	-0.4	-0.74	-0.95	-0.47	-0.67	-0.4	-0.23	-1.04	-1.03	-0.96
1828	A0A4X1U205	Uncharacterized protein	4	2	6.69	1.05	-0.41	1.89	2.47	0.03	1.51	1.79	2.14	-0.02	-0.07	0.06
1829	A0A4X1U299	FHA domain-containing protein	15	3	14.2	-1.84	-2.8	-1.11	-0.98	-2.06	-1.73	-1.39	-1.94	-2.34	-2.4	-2.62
1830	A0A4X1U2B0	Uncharacterized protein	8	2	8.19	-1.75	-0.76	-1.99	-1.71	-1.15	-1.26	-1.03	-1.61	-0.96	-1.11	-0.78
1831	A0A4X1U2C1	Transmembrane emp24 domain-containing protein 5	10	2	12.81	0.27	0.23	-2.05	-0.89	0.6	-0.4	0.17	-0.36	0.32	0.36	0.3
1832	A0A4X1U2G4	Uncharacterized protein	10	1	4.6	-4.01	-4.76	-2.7	-3.34	-4.33	-3.22	-3.44	-3.86	-4.36	-4.06	-4.68
1833	A0A4X1U2M7	Cytochrome b-c1 complex subunit 7	44	7	52.19	3.59	2.43	3.55	3.95	2.87	4.32	4.19	4.17	2.95	2.72	2.76
1834	A0A4X1U2N8	Coronin	13	4	19.75	0.23	1.75	1.4	-0.3	1.23	-0.07	-0.94	-0.63	1.4	1.45	1.4
1835	A0A4X1U2X0	PITH domain-containing protein	22	7	41.59	2.12	1.45	1.58	3.24	2.11	2.36	2.63	2.11	1.55	1.64	1.55
1836	A0A4X1U2Y8	Uncharacterized protein	36	10	69.55	1.59	2.75	-0.13	0.67	2.39	0.79	0.73	1.25	2.49	2.28	2.54
1837	A0A4X1U327	Uncharacterized protein	5	1	4.93	-3.72	-2.6	-3.35	-3.52	-3.06	-3.69	-3.75	-4.17	-2.99	-2.74	-3.25
1838	A0A4X1U350	Fructose-bisphosphate aldolase	50	15	166.02	3.92	3.02	3.09	4.97	3.64	4.5	4.7	4.26	3.5	3.35	3.4
1839	A0A4X1U366	Uncharacterized protein	11	16	76.86	2.38	3.14	1.43	1.98	2.92	2.21	2.42	2.21	3	3.08	3.07
1840	A0A4X1U3B8	14_3_3 domain-containing protein	67	19	242.36	5.17	4.67	4.28	5.56	5.09	5.7	5.78	5.46	4.93	4.78	4.79
1841	A0A4X1U3C5	Uncharacterized protein	1	1	4.89	-2.02	-2.93	-2.44	-1.83	-3.07	-1.38	-1.47	-1.58	-2.33	-2.54	-2.24
1842	A0A4X1U3D1	Uncharacterized protein	41	6	20.68	1.75	2.63	1.48	1.42	2.19	1.64	1.48	1.56	2.34	2.18	2.61
1843	A0A4X1U3F1	CS domain-containing protein	17	2	6.19	-1.21	-1.29	1.14	-0.48	-1.1	-1.63	-0.65	-0.54	-0.94	-0.91	-1.23
1844	A0A4X1U3F3	Copper homeostasis protein cutC homolog	19	3	16.13	-1.79	-1.83	0.41	-0.78	-1.87	-0.97	-1.18	-0.85	-1.7	-1.93	-1.77
1845	A0A4X1U3G2	10-formyltetrahydrofolate dehydrogenase	43	28	178.93	4.12	5.1	1.96	2.98	5.52	3.17	2.67	3.01	4.62	5.21	4.83
1846	A0A4X1U3H9	Electron transfer flavoprotein-ubiquinone oxidoreductase	27	12	63.02	2.28	3.93	0.86	0.94	3.21	1.76	1.22	1.6	3.59	4.13	3.68
1847	A0A4X1U3N9	Ribosomal_L18_c domain-containing protein	39	8	43.09	3.29	2.67	2.9	4.66	3.29	4.06	3.32	3.3	2.75	2.88	2.58
1848	A0A4X1U3S4	Non-specific serine/threonine protein kinase	4	2	6.01	0.23	-0.1	-1	0.95	0.14	-0.24	0.17	-0.05	-0.14	-0.02	-0.12
1849	A0A4X1U3T9	Uncharacterized protein	16	6	26.03	0.22	0.09	0.56	0.61	0.45	1.16	1.34	0.72	0.24	0.06	0.24
1850	A0A4X1U3Z8	SERPIN domain-containing protein	4	2	7.78	-1.71	-2.94	-2.02	-0.55	-2.15	-1.11	-1.14	-1.47	-2.58	-2.66	-2.7
1851	A0A4X1U418	Uncharacterized protein	4	3	11.86	-0.66	-1.18	-1.28	0.38	-1.02	0	0.59	-0.56	-1.25	-2.17	-1.5
1852	A0A4X1U425	Uncharacterized protein	2	1	3.31	-2.45	-1.58	-2.24	-3.38	-1.13	-2.8	-2.86	-3.07	-1.68	-1.71	-1.76
1853	A0A4X1U434	Peptidylprolyl isomerase	16	6	28.19	1.38	2.66	1.01	-0.04	1.97	0.46	0.18	0.47	2.33	2.53	2.39
1854	A0A4X1U442	P2X purinoceptor	4	1	4.53	-3.4	-3.93	-2.47	-2.47	-3.29	-3.16	-3.07	-2.27	-3.27	-3.53	-3.95
1855	A0A4X1U462	Uncharacterized protein	21	4	14.33	-1.37	-2.05	-1.19	-2.5	-1.91	-1.66	-1.01	-0.85	-1.36	-1.89	-1.67
1856	A0A4X1U4D4	Eukaryotic translation initiation factor 2 subunit 1	34	9	43.92	1.92	2.02	-0.39	2.11	2.58	2.66	1.08	1.26	2.03	2.29	2.07
1857	A0A4X1U4M8	Complex I-B16.6	19	3	16.28	0.91	2.73	-3.05	-0.98	0.61	-0.33	-0.01	0.07	2.29	2.9	2.66
1858	A0A4X1U4Q2	Syndecan	15	4	21.91	3.49	1.6	4.17	4.42	2.18	4.23	4.02	3.96	1.98	2.03	1.6
1859	A0A4X1U4T1	Lipocln_cytosolic_FA-bd_dom domain-containing protein	6	2	8.94	0.03	-1.32	-0.48	0.87	-0.58	0.54	0.72	0.58	-1.17	-1.24	-1.54
1860	A0A4X1U4W8	PHB domain-containing protein	12	3	18	-1.25	-0.37	-0.88	-1.22	-1.1	-1.31	-1.99	-0.9	-0.94	-0.71	-0.68
1861	A0A4X1U527	USP domain-containing protein	3	2	6.63	-3.07	-1.6	-3.06	-4.72	-2.34	-4.11	-4.21	-3.43	-1.83	-1.66	-1.85
1862	A0A4X1U5D9	Uncharacterized protein	7	8	35.1	1.64	2.45	0.8	0.5	1.62	0.35	0.17	1.2	2.35	2.57	2.41
1863	A0A4X1U5E3	PHB domain-containing protein	13	4	21.41	-6.63	-4.5	-5	-4.85	-4.85	-6.01	-4.68	-5.32	-4.6	-4.13	-4.45
1864	A0A4X1U5F3	Microsomal prostaglandin E synthase 2	16	5	23.55	0.06	0.76	-1.33	-0.49	0.5	-0.44	-0.33	-0.61	0.43	0.87	0.72
1865	A0A4X1U5G0	Non-specific serine/threonine protein kinase	12	2	6.75	-1.51	-1.42	-1.01	-1.4	-0.8	-1.07	-3.25	-1.87	-1.09	-1.25	-1.35
1866	A0A4X1U5G3	Uncharacterized protein	36	15	153.42	-2.93	-2.8	-2.94	-2.08	-2.59	-2.7	-2.37	-2.72	-3.08	-2.82	-2.63
1867	A0A4X1U5P4	Maspardin	2	1	2.97	-2.63	-1.7	-3.19	-5.34	-1.37	-3.96	-4.75	-3.83	-2.24	-1.69	-1.95
1868	A0A4X1U5P7	Ras-related protein Rab-18	20	3	14.15	-1.35	0.37	-2	-3.29	-1.64	-2.63	-2.3	-2.27	-0.1	0.36	0.23
1869	A0A4X1U5R9	Uncharacterized protein	44	31	185.21	-2.47	-0.97	-2.41	-3.31	-1.45	-3.12	-3.06	-3.61	-1.86	-2.77	-1.49
1870	A0A4X1U5T5	Uncharacterized protein	56	1	6.56	-3.19	-4.06	-3.68	-3.2	-4.06	-3.03	-1.66	-2.44	-4.56	-4.59	-6.01
1871	A0A4X1U5X3	Geranylgeranyl transferase type I subunit beta	3	1	4.17	-3.33	-2.1	-2.96	-3.59	-2.57	-3.61	-3.93	-3.68	-2.41	-2.16	-2.23
1872	A0A4X1U669	Uncharacterized protein	7	3	14.05	0.86	0.61	0.96	1.4	0.74	0.94	1.51	1.17	0.64	-0.04	0.48
1873	A0A4X1U6D6	Myelin basic protein	8	1	12.2	-2.96	-3.89	-2.43	-1.28	-3.08	-1.7	-2.03	-1.81	-3.47	-3.73	-3.84
1874	A0A4X1U6K8	Coatomer subunit epsilon	20	4	26.86	0.72	1.14	-0.75	-0.06	1.15	0.26	-0.31	0.38	1.01	1.25	1.11
1875	A0A4X1U6L2	Uncharacterized protein	16	19	71.36	-3.31	-5.03	-0.64	-2.39	-4.61	-2.45	-2.53	-3.07	-4.3	-4.41	-4.57
1876	A0A4X1U6P2	Uncharacterized protein	2	2	8.17	-2.52	-2.36	-2.16	-2.33	-3.18	-2.44	-1.7	-2.21	-2.8	-3.05	-2.77
1877	A0A4X1U6Q8	Uncharacterized protein	24	7	46.81	1.7	4.23	0.98	0.45	1.31	0.82	0.4	0.56	3.42	4.19	3.76
1878	A0A4X1U6S6	Uncharacterized protein	13	3	14.03	2.81	1.59	3.59	3.36	2.03	3.79	3.97	3.69	2.07	1.92	1.9
1879	A0A4X1U6T3	Uncharacterized protein	19	20	77.31	-4.57	-6.56	-4.74	-3.21	-5.18	-3.09	-3.11	-5.44	-5.1	-5.61	-5.51
1880	A0A4X1U6W2	Replication protein A subunit	6	3	11.21	-1.32	-0.48	-2.77	-2.02	-0.11	-1.54	-1.39	-1.24	-0.92	-1.41	-0.91
1881	A0A4X1U6W4	Metallo-beta-lactamase domain-containing protein 1	5	1	5	-2.51	-3.87	-3.02	-2.11	-3.15	-2.48	-2.6	-2.48	-3.4	-4.12	-3.49
1882	A0A4X1U6Y7	MFS domain-containing protein	4	1	3.9	-4.97	-3.52	-4.57	-4.57	-4.43	-5.46	-4.87	-5.21	-4.47	-3.79	-4.41
1883	A0A4X1U705	Deubiquitinating enzyme MINDY-3	6	2	9.33	-0.12	-0.24	-1.22	0.96	0.34	0.67	-0.19	0.36	-0.09	-0.14	-0.23
1884	A0A4X1U740	Arginine--tRNA ligase, cytoplasmic	15	10	39.87	1.09	2.48	-1.48	-0.05	0.95	-0.03	-0.26	0.08	2.11	2.52	2.47
1885	A0A4X1U753	Nudix hydrolase domain-containing protein	12	3	13.43	0.05	-0.03	0.25	-0.74	0.17	0.06	0.26	0.34	0.07	-0.09	-0.2
1886	A0A4X1U790	Uncharacterized protein	22	5	30.4	2.66	2.45	1.41	1.53	2.96	1.99	1.49	2.33	2.57	2.68	2.55
1887	A0A4X1U7A9	Uncharacterized protein	10	1	6.98	0.37	-0.31	1.72	1.62	-0.11	1.4	1.49	1.26	-0.11	-0.23	-0.27
1888	A0A4X1U7B7	Protein kinase domain-containing protein	3	1	4.2	-3.71	-3.71	-3.22	-2.53	-3.9	-3.23	-3.53	-3.43	-3.83	-3.75	-3.96
1889	A0A4X1U7D1	Endoglin	3	1	12.34	-1.04	-1.89	-1.12	-0.66	-1.47	-0.84	-0.27	-0.2	-1.51	-2	-1.64
1890	A0A4X1U7F4	MFS domain-containing protein	2	1	3.35	-3.3	-3.64	-1.9	-3.09	-3.15	-2.63	-3.07	-2.91	-3.23	-3.21	-3.63
1891	A0A4X1U7H9	Pyroglutamyl-peptidase I	13	3	17.28	0.22	-0.22	0.11	1.26	0.19	0.88	1.15	0.68	-0.08	-0.11	-0.25
1892	A0A4X1U7Q5	Tetraspanin	18	4	29.38	-0.1	-1.12	1.11	0.59	-0.93	0.39	0.25	0.5	-0.85	-0.82	-0.92
1893	A0A4X1U7R6	Uncharacterized protein	8	7	29.53	-0.59	0.15	-0.13	-0.57	0.14	-0.53	-0.58	-0.78	-0.07	0.01	-0.19
1894	A0A4X1U7U7	Uncharacterized protein	5	1	4.77	-1.97	-2.76	-1.69	-1.62	-2.54	-1.44	-1.36	-1.38	-2.51	-2.63	-2.83
1895	A0A4X1U7X7	Uncharacterized protein	4	1	3.5	-0.96	-2.24	0.88	0.48	-1.69	0.01	0.12	-0.15	-2.16	-2.05	-2.19
1896	A0A4X1U7X9	Uncharacterized protein	1	1	3.54	-2.5	-3.73	-3	-1.42	-3.15	-1.44	-1.74	-1.87	-3.26	-3.47	-3.25
1897	A0A4X1U7Y9	Uncharacterized protein	6	1	4.02	-3.77	-1.94	-3.67	-6.72	-3.45	-4.79	-5.18	-4.38	-2.46	-1.86	-2.13
1898	A0A4X1U824	Ras-related protein Rab-4	11	2	8.71	-2.72	-2.41	-0.84	-2.01	-2	-2.11	-2.54	-2.37	-2.71	-2.29	-2.95
1899	A0A4X1U865	CHCH domain-containing protein	27	3	14.75	0.62	-0.36	2.08	1.82	0.04	1.86	1.73	1.45	0.01	-0.13	-0.19
1900	A0A4X1U886	Uncharacterized protein	7	3	15.88	-0.41	0.16	-1.06	-0.31	-0.58	-0.51	-2.02	-0.42	0.09	0.26	0.01
1901	A0A4X1U8E4	Sorting nexin-2	29	14	71.28	3.36	3.16	2.85	2.84	3.51	2.67	3.11	3.48	3.39	3.28	3.27
1902	A0A4X1U8F0	ATP synthase membrane subunit f	13	2	6.42	1.15	-0.08	1.3	0.68	-0.09	0.46	1.01	1.3	0.19	0.54	0.06
1903	A0A4X1U8G2	MPN domain-containing protein	4	8	26.65	-0.28	1.59	0.31	-0.05	1.71	-0.12	-0.5	0.29	0.84	0.28	1.1
1904	A0A4X1U8I9	Uncharacterized protein	3	1	3.97	-1.88	-0.99	-3.99	-2.98	-0.74	-2.42	-3.02	-2.36	-1.12	-1.04	-1.03
1905	A0A4X1U8J8	PP28 domain-containing protein	34	6	31.51	2.25	1.06	2.7	3.3	1.68	2.88	3.06	2.6	1.4	1.28	1.29
1906	A0A4X1U8K9	Uncharacterized protein	6	1	4.49	-2.39	-3.01	-2.68	-2.22	-2.54	-2.35	-1.94	-1.95	-2.66	-3.01	-3.18
1907	A0A4X1U8L3	3-hydroxyacyl-[acyl-carrier-protein] dehydratase	5	9	37.72	0.12	1.94	-1.33	-1.27	1.34	-0.84	-1.83	-1.03	1.2	1.68	1.54
1908	A0A4X1U8P5	Diablo homolog, mitochondrial	24	5	22.44	-1.35	0.79	-2.4	-1.25	-0.63	-1.31	-1.71	-1.04	-0.08	0.66	0.1
1909	A0A4X1U8Q8	PCI domain-containing protein	3	2	7.25	-0.61	0.45	-0.58	-2.29	0.62	-1.56	-1.77	-1.43	0.25	0.12	0.38
1910	A0A4X1U8T3	Inositol-3-phosphate synthase 1	12	5	22.88	0.41	0.1	-1.28	0.88	0.18	0.5	1.47	0.29	0.04	-0.38	-0.06
1911	A0A4X1U8Y4	Uncharacterized protein	25	7	49.22	0.16	-0.68	-0.04	0.14	0.02	0.9	0.96	0.69	-0.34	-0.52	-0.42
1912	A0A4X1U924	Uncharacterized protein	9	1	4.06	-1.43	-0.65	-4.26	-2.09	-0.45	-1.88	-2.17	-1.67	-0.81	-0.49	-0.63
1913	A0A4X1U931	Junction plakoglobin	7	5	22.09	-1.13	1.19	-2.92	-1.62	-0.42	-1.85	-1.92	-2.04	0.1	0.49	0.35
1914	A0A4X1U9A5	CCDC50_N domain-containing protein	6	3	11.83	0.73	0.11	0.5	1.86	0.44	1.53	1.62	0.74	0.11	-0.02	0.07
1915	A0A4X1U9F6	Uncharacterized protein	24	7	32.91	2.3	1.9	2.13	2.89	2.34	2.38	2.91	2.44	1.99	1.84	1.85
1916	A0A4X1U9G1	TUG-UBL1 domain-containing protein	6	2	9.75	-0.72	-0.19	0.29	-0.46	0.08	-0.62	-0.46	-0.56	-0.21	-0.15	-0.43
1917	A0A4X1U9T2	Parathion hydrolase-related protein	45	12	126.61	4.47	4.12	3.1	4.19	4.85	4.5	3.55	3.8	4.22	4.42	4.1
1918	A0A4X1UAC9	IF rod domain-containing protein	35	16	74.23	-1.54	-2	-1.68	0.02	-3.77	-1.93	-1.63	-2.24	-2	-0.83	-3.88
1919	A0A4X1UAD2	Alpha-2-HS-glycoprotein	20	4	32.65	1.99	0.17	0.52	1.73	1.49	2.8	2.98	1.96	1.36	1.18	1.37
1920	A0A4X1UAD7	ATP synthase-coupling factor 6, mitochondrial	30	2	39.39	2.25	0.72	3.06	3.02	1.29	3.13	2.86	2.98	1.34	1.24	1.22
1921	A0A4X1UAE0	MAGUK p55 subfamily member 5	18	10	42.06	1.06	2.2	0.19	0.37	2.02	0.41	0.29	0.54	1.68	1.89	1.88
1922	A0A4X1UAF1	Gamma-glutamylaminecyclotransferase	10	2	12.68	0.21	-0.43	-0.73	0.2	0.15	0.04	-0.25	-0.32	-0.46	-0.18	-0.52
1923	A0A4X1UAI2	Dimethylargininase	36	8	98.55	2.84	2.77	2.63	3.78	2.6	3.44	3.33	3.2	2.6	2.76	2.62
1924	A0A4X1UAJ1	Uncharacterized protein	41	22	429.24	5.04	5.14	3.73	5.2	5.57	4.92	4.96	4.69	5.02	5.35	5.06
1925	A0A4X1UAJ6	Uncharacterized protein	31	6	68.74	3.47	2.2	2.59	3.45	2.93	4.34	4.37	4.25	2.77	2.62	2.62
1926	A0A4X1UAK8	CUE domain-containing protein	14	3	12.04	-0.43	-0.46	-0.56	-0.63	-0.82	-0.29	-0.18	-0.37	-0.62	-0.71	-0.6
1927	A0A4X1UAM4	4-hydroxy-2-oxoglutarate aldolase, mitochondrial	46	10	112.17	4.1	3.71	4.31	4.84	4.04	5.02	4.93	4.58	3.68	3.88	3.64
1928	A0A4X1UAP2	Elongation factor Tu	28	14	74.76	3.57	5.04	2.06	2.54	4.31	2.89	2.72	2.5	4.63	5.16	4.75
1929	A0A4X1UAY0	AMP-binding domain-containing protein	5	2	7.61	-3.9	-3.04	-3.7	-3.89	-3.17	-5.03	-4.04	-4.77	-3.2	-2.96	-2.99
1930	A0A4X1UB34	Rho-associated protein kinase 2	3	4	15.13	-0.98	0.47	0.65	-1.24	0.12	-0.98	-1.26	-1	-0.02	0.03	0.17
1931	A0A4X1UB58	Brain-specific angiogenesis inhibitor 1-associated protein 2	9	3	12.5	0.39	-0.06	-0.43	0.5	0.26	-0.14	0.69	0.42	-0.14	-0.23	-0.31
1932	A0A4X1UB85	Uncharacterized protein	8	2	8.08	-3.51	-3.87	-3.49	-3.22	-3.7	-3.55	-3.27	-3.04	-3.76	-3.32	-3.69
1933	A0A4X1UBD6	Uncharacterized protein	14	2	15.48	0.18	-0.28	-0.11	1.07	-0.08	0.69	1.02	0.44	-0.15	-0.13	-0.11
1934	A0A4X1UBE5	Uncharacterized protein	6	2	10.3	-1.42	-1.35	-3.02	-2.23	-0.88	-1.35	-0.95	-0.91	-1.22	-1.33	-1.54
1935	A0A4X1UBF8	Glyco_hydro_35 domain-containing protein	19	9	45.74	1.92	0.69	2.22	2.8	1.15	2.6	2.68	2.63	1.03	0.98	0.86
1936	A0A4X1UBG5	ATP-dependent RNA helicase DDX1	24	11	68.36	1.91	2.55	0.13	0.82	2.74	1.13	0.28	1.14	2.28	2.22	2.5
1937	A0A4X1UBG9	Uncharacterized protein	72	20	1148.49	5.8	5.74	4.45	6.3	5.94	6.37	5.49	5.22	5.78	5.66	5.74
1938	A0A4X1UBJ2	Cysteine-S-conjugate beta-lyase 2	27	16	146.94	4.9	4.39	5.07	5.9	4.72	5.53	5.52	5.29	4.45	4.55	4.31
1939	A0A4X1UBN3	Protein disulfide-isomerase	57	24	239.76	5.93	5.07	4.57	5.59	5.6	6.13	6.44	6.28	5.55	5.36	5.34
1940	A0A4X1UBR7	Uncharacterized protein	10	2	8.45	-1.15	-1.66	-1.52	-2.9	-1.15	-1.82	-2.48	-1.01	-0.94	-0.95	-1.15
1941	A0A4X1UBU4	PHD-type domain-containing protein	2	2	7.47	-2.08	-1.96	-1.81	-1.4	-2.03	-1.42	-0.97	-1.75	-2.14	-3	-2.55
1942	A0A4X1UBV1	Uncharacterized protein	11	7	28.78	0.55	0.46	1.51	1.38	0.82	1.59	2.21	1.02	0.38	-0.54	0.22
1943	A0A4X1UC05	IF rod domain-containing protein	10	6	23.94	1.33	0.64	1.52	1.77	-0.32	1.29	1.24	-0.03	1.89	2.41	-0.06
1944	A0A4X1UC10	FABP domain-containing protein	26	4	21.61	0.32	-0.98	-0.37	1.03	-0.28	0.54	0.74	0.67	-0.63	-0.7	-0.64
1945	A0A4X1UC30	Ubiquitin-protein ligase E3A	1	1	3.76	-2.64	-1.3	-2.66	-3.65	-2	-3.32	-3.96	-3.96	-1.67	-1.34	-1.34
1946	A0A4X1UC52	MARVEL domain-containing protein	5	1	4.64	-0.35	-0.24	-1.53	-0.18	-0.14	-1.02	0	-0.22	-0.06	-0.3	-0.18
1947	A0A4X1UC59	Uncharacterized protein	22	2	7.5	-0.29	-1.01	0.87	-0.29	-0.69	0.26	0.59	0.33	-0.59	-0.73	-0.78
1948	A0A4X1UC60	RRM domain-containing protein	5	2	9.11	-0.09	-0.16	-1.09	-0.57	0.27	0.5	0.83	0.78	0.15	-0.51	-0.13
1949	A0A4X1UC62	HMG box domain-containing protein	9	3	11.43	-1.55	-2	-0.66	-1.44	-2.03	-0.8	-0.16	-0.72	-2.04	-3.67	-2.27
1950	A0A4X1UC77	Uncharacterized protein	34	10	60.13	1.95	0.99	2.54	3.13	1.64	2.78	3.03	2.57	1.34	1.22	1.15
1951	A0A4X1UCD9	Uncharacterized protein	4	1	3.55	-1.74	-2.84	-1.24	-1.3	-2.54	-1.3	-1	-1.17	-2.68	-2.92	-2.81
1952	A0A4X1UCH0	Platelet-activating factor acetylhydrolase IB subunit alpha	36	13	55.24	2.77	1.88	2.95	3.65	2.29	3.57	3.6	3.33	2.16	2.02	1.99
1953	A0A4X1UCH9	Calbindin	55	16	186.51	5.51	5.05	4.56	4.32	5.4	4.94	5.65	5.81	4.22	5.2	4.4
1954	A0A4X1UCK7	Uncharacterized protein	1	1	3.15	-4.57	-4.28	-4.36	-4	-4.32	-4.59	-4.03	-4.77	-4.32	-4.19	-4.51
1955	A0A4X1UCN1	Hepatocyte growth factor-regulated tyrosine kinase substrate	5	4	14.93	-0.45	0.77	-1.21	-1.39	-0.63	-0.37	-0.46	-0.76	0.47	0.25	0.55
1956	A0A4X1UCV5	KOW domain-containing protein	21	3	17.13	1.8	2.93	0.69	1.25	2.18	1.41	0.39	1.52	2.38	3	2.74
1957	A0A4X1UCW4	Cystathionine gamma-lyase	57	17	206.72	5.35	4.05	5.74	6.67	4.86	6.21	6.46	6	4.45	4.36	4.21
1958	A0A4X1UCW5	Protein kinase C	4	4	14.24	-0.75	0.22	-1.81	-1.13	-0.25	-1.61	-1.49	-1.32	-0.29	0.01	-0.15
1959	A0A4X1UD18	Uncharacterized protein	4	4	16.91	-1.03	-1.25	-1.55	-0.19	-0.94	-0.54	0.17	-1.41	-1.46	-1.61	-1.39
1960	A0A4X1UDA4	Dolichyl-diphosphooligosaccharide--protein glycotransferase	2	1	5.58	-3.22	-1.7	-3.34	-4.72	-3.47	-4.93	-3.6	-5.71	-2.18	-1.99	-1.89
1961	A0A4X1UDF8	60S ribosomal protein L32	23	3	11.53	1.72	2.17	0.28	0.2	2.23	0.7	0.07	1.05	1.64	2.13	1.92
1962	A0A4X1UDH9	Eukaryotic translation initiation factor 3 subunit C	7	6	23.95	0.58	1.22	-0.62	0.68	0.88	-0.27	0.15	0.35	1.11	1.26	1.3
1963	A0A4X1UDP6	V-type proton ATPase subunit C	4	1	4.84	-3.95	-3.47	-4.04	-4.42	-3.75	-4.31	-5.03	-3.98	-4.22	-3.19	-4.07
1964	A0A4X1UDS8	SGNH_hydro domain-containing protein	38	4	16.99	-1.47	-2.44	-1.11	-0.01	-1.63	-0.58	-0.52	-0.88	-1.84	-2.11	-2.31
1965	A0A4X1UDU6	Beta-galactosidase	16	10	48.74	3.12	2.04	3.45	3.8	2.49	3.68	3.43	3.78	2.39	2.4	2.31
1966	A0A4X1UDY0	Uncharacterized protein	41	13	85.49	2.78	3.03	2.92	2.22	2.97	2	2.76	2.74	3.08	3.1	2.92
1967	A0A4X1UE26	Uncharacterized protein	21	49	474.7	-2.71	-3.16	-2.42	-1.4	-2.44	-2.03	-1.87	-1.75	-2.7	-3.07	-3.05
1968	A0A4X1UEL7	Uncharacterized protein	9	2	13.16	-0.56	-1.66	0.2	1.03	-1.13	0.44	0.55	0.6	-1.17	-1.43	-1.47
1969	A0A4X1UEM3	Uncharacterized protein	15	3	13.47	2.24	2.11	0.51	1.78	2.68	1.74	1.77	1.68	2.23	2.19	2.1
1970	A0A4X1UEM5	Carbonic anhydrase	26	5	22.42	1.47	-0.49	-1	2.22	0.37	2.23	2.29	1.25	0.8	0.69	0.93
1971	A0A4X1UEN1	NTP_transferase domain-containing protein	6	2	5.68	-1.76	-1.41	-1.07	-1.52	-1.05	-1.15	-1.09	-1.92	-1.36	-1.47	-1.55
1972	A0A4X1UES6	Uncharacterized protein	2	1	3.74	-3.41	-1.72	-3.26	-4.68	-2.32	-4.86	-5.89	-3.84	-2.12	-2	-1.75
1973	A0A4X1UET8	Proliferating cell nuclear antigen	28	5	25.57	0.28	-0.59	-0.11	1.35	0.18	0.72	1.12	0.62	-0.36	-0.58	-0.26
1974	A0A4X1UEW8	Uncharacterized protein	7	2	7.55	-0.01	-1.02	0.36	1.26	-0.42	0.46	0.84	0.47	-0.8	-0.65	-0.95
1975	A0A4X1UEX0	Calcium/calmodulin-dependent protein kinase	4	2	12.65	-3.5	-2.68	-4.14	-3.6	-3.86	-4.29	-3.75	-4.19	-3.14	-3.29	-3.28
1976	A0A4X1UEZ7	Uncharacterized protein	10	1	7.06	-2.42	-2.55	-2.12	-1.87	-3	-1.22	-1.33	-1.37	-2.23	-2.7	-2.72
1977	A0A4X1UF06	PCI domain-containing protein	12	5	23.27	0.73	1.98	0.75	-0.69	0.9	-0.61	-0.73	0.26	1.62	2.13	1.93
1978	A0A4X1UF91	Uncharacterized protein	12	7	28.32	2.54	1.58	2.56	2.96	1.79	3.11	3.16	2.77	1.97	2.13	2.03
1979	A0A4X1UFA3	Transmembrane 9 superfamily member	4	2	9.96	-0.49	1.51	-0.49	-2.48	0.56	-2.64	-2.2	-2.97	1.04	1.5	1.29
1980	A0A4X1UFD6	Uncharacterized protein	17	24	112.57	1.89	3.35	0.93	1.24	2.37	1.45	1.23	1.29	2.91	3.14	3.25
1981	A0A4X1UFH8	Villin-1	42	26	197.42	-5.25	-4.15	-4.76	-4.76	-4.23	-4.76	-4.76	-4.89	-4.96	-4.84	-5.01
1982	A0A4X1UFK3	PDZ domain-containing protein	9	1	7.01	-2.05	-1.52	-5.82	-3.53	-1.39	-2.69	-3.3	-2.85	-1.92	-1.48	-1.77
1983	A0A4X1UFM8	Procollagen-lysine 5-dioxygenase	4	2	11.05	-3.62	-4.58	-3.41	-1.88	-3.77	-3.45	-2.62	-3.07	-4.24	-3.43	-3.47
1984	A0A4X1UFP4	Uncharacterized protein	37	8	34.01	2.11	1.54	0.98	0.43	1.84	1.7	1.86	2.24	1.92	1.74	1.87
1985	A0A4X1UFU0	AAA domain-containing protein	15	2	8.64	-1.21	-1.34	-0.99	-1.89	-1.16	-1.54	-1.03	-0.56	-1.31	-0.99	-1.41
1986	A0A4X1UFU4	MBD domain-containing protein	3	1	3.67	-3.8	-3.64	-3.16	-2.63	-4.43	-3.11	-2.95	-3.15	-4.24	-4.66	-4.11
1987	A0A4X1UG05	Fucokinase domain-containing protein	2	1	5.28	-2.11	-2.91	-2.22	-1.21	-2.21	-1.69	-1.87	-2.72	-2.66	-2.46	-2.81
1988	A0A4X1UG52	Density-regulated protein	21	3	18.76	-0.02	-0.99	0.02	0.66	-0.47	1.01	1.01	0.2	-0.54	-0.56	-0.47
1989	A0A4X1UGA0	Uncharacterized protein	27	1	13.19	2	0.57	1.39	2.68	1.26	2.09	3.06	1.98	0.4	-0.22	-0.11
1990	A0A4X1UGC1	USE1-like protein	6	1	4.7	-4.38	-4.11	-4.23	-4.31	-4.61	-4.11	-3.73	-4.44	-4.53	-4	-4.07
1991	A0A4X1UGE8	Phosphorylated adapter RNA export protein	8	3	12.44	0.41	0.13	0.8	0.65	0.41	1.08	1.5	0.67	0.16	-0.16	-0.04
1992	A0A4X1UGF3	FABP domain-containing protein	29	6	74.85	2.69	1.7	2.07	3.71	2.29	2.96	3.16	3.21	1.92	1.78	1.71
1993	A0A4X1UGG3	Uncharacterized protein	1	1	3.53	-3.86	-1.91	-3.34	-4.17	-3.14	-4.19	-4.59	-4.35	-2.67	-2.26	-2.28
1994	A0A4X1UGG8	Uncharacterized protein	2	1	4.38	-2.96	-2.23	-3.57	-3.78	-3.37	-3.19	-3.51	-3.32	-3.2	-2.75	-2.79
1995	A0A4X1UGH4	Uncharacterized protein	7	2	7.47	-2.03	-1.05	-1.95	-2.73	-1.26	-2.56	-2.89	-2.89	-1.55	-1.16	-1.35
1996	A0A4X1UGI3	Uncharacterized protein	5	1	4.2	-5.87	-3.28	-4.39	-4.39	-4.64	-5.26	-5.14	-4.39	-4.38	-2.99	-3.57
1997	A0A4X1UGI6	Alpha-mannosidase	17	13	80.64	3.22	2.44	3.78	4.13	2.82	3.9	3.93	4.02	3	2.8	2.96
1998	A0A4X1UGK4	Uncharacterized protein	8	3	9.33	-0.2	0.3	-0.93	-0.04	0.29	0	-0.1	-0.53	0.12	0.55	0.16
[truncated: 1,855 more rows]
