# Supplementary material for: Research biopsies in kidney transplantation: an evaluation of surgical techniques and optimal tissue mass allowing molecular and histological analyses
Source: Clin Proteomics. 2024 Sep 14;21:55. doi: 10.1186/s12014-024-09508-2 (PMC11401365; doi:10.1186/s12014-024-09508-2)
Supplement: Supplementary file 2 — Supplementary Material 2 [file 12014_2024_9508_MOESM2_ESM.xlsx]

## Sheet: Shaheed-Kidney resarch bio
Shaheed-Supplementary table-S2
Sr. no	Accession	Description	logFC-2mm	P.Value-2mm	logFC-3mm	P.Value-3mm	logFC-4mm	P.Value-4mm	logFC-Core	P.Value-Core
1	A0A068C697	BCL2-associated athanogene 6	-0.03	0.96	0.29	0.4	0.42	0.23	1.07	0.03
2	A0A068CA64	Mitochondrial apoptosis-inducing factor 1 transcript variant 1	0.11	0.82	0.21	0.45	-0.27	0.31	-0.01	0.96
3	A0A068F143	Glutathione peroxidase	-0.39	0.54	-0.05	0.9	0.47	0.21	-0.25	0.52
4	A0A075B7H9	Ig-like domain-containing protein	-0.05	0.93	-0.13	0.72	-0.53	0.12	1.45	0.02
5	A0A076GX53	NADH-ubiquinone oxidoreductase chain 5	-0.08	0.96	-0.49	0.59	-1.52	0.01	1.01	0.03
6	A0A076JEH2	Cytochrome c oxidase subunit 1	0.34	0.58	-0.1	0.79	-0.43	0.23	0.4	0.28
7	A0A076JFS8	ATP synthase subunit a	0.55	0.54	-0.04	0.94	-0.81	0.01	-1.67	0.01
8	A0A077ETG0	Tripartite motif containing 56	0.02	0.97	-0.22	0.48	-0.13	0.68	0.38	0.24
9	A0A0A7BZH3	MHC class I antigen	-0.28	0.77	-0.01	0.99	-1.02	0.06	1.12	0.01
10	A0A0D5BWD2	Complement component 1 Q subcomponent-binding protein, mitochondrial	0	1	0.03	0.96	-0.95	0.01	0.91	0.04
11	A0A0E3KLW5	Nucleoside diphosphate linked moiety X-type motif 3	-0.26	0.7	0.04	0.91	-0.5	0.22	0.56	0.17
12	A0A0G3Z801	MHC class II antigen	-0.06	0.93	-0.25	0.53	-0.4	0.34	0.72	0.08
13	A0A0H4IV20	Cytochrome P450 39A1	0.1	0.85	0.25	0.4	-0.09	0.77	-0.24	0.44
14	A0A0H4J4B0	Cytochrome P450 4A21	0.59	0.58	-0.43	0.5	-1.09	0.01	1.34	0.02
15	A0A0K1TQQ0	Microsomal glutathione S-transferase 2	0.26	0.74	-0.05	0.92	-0.73	0.01	1.27	0.02
16	A0A0K1TQQ7	Carbonyl reductase 3	-0.45	0.6	0.1	0.84	0.71	0.17	-0.65	0.21
17	A0A0M3KL55	Interferon alpha-inducible protein 6	0	1	0.36	0.56	1.14	0.07	-1.73	0.02
18	A0A0M3KL57	Mitoribosomal protein ms38, mrps38	0.06	0.93	-0.07	0.84	-0.65	0.07	1.88	0
19	A0A0M3KL59	Mitoribosomal protein us9m, mrps9	0.32	0.62	-0.17	0.65	-1.09	0.03	1.12	0.02
20	A0A140UHW4	ICT1	0.07	0.96	0.12	0.87	1.65	0	-0.78	0.04
21	A0A160EBY3	MHC class II antigen	-0.19	0.84	-0.15	0.8	-1.04	0.07	-0.71	0.05
22	A0A173G6G7	Septin 10	0.17	0.81	-0.13	0.74	1.41	0	-0.71	0.08
23	A0A173G6H5	Septin-7	0.03	0.98	0.14	0.79	0.85	0.09	1.18	0.02
24	A0A1D8MMA5	RNA helicase	0.21	0.76	-0.48	0.22	-0.46	0.26	-1.05	0.05
25	A0A1P8VJR2	Aminopeptidase	-0.05	0.96	-0.06	0.91	1.02	0.01	-0.78	0.04
26	A0A1R7SPQ2	Dimethylaniline monooxygenase [N-oxide-forming]	0.21	0.85	-0.14	0.83	-0.99	0.04	0.96	0.04
27	A0A286ZHZ3	Component 3 of promoter of RISC	-0.17	0.77	0.53	0.11	-0.6	0.07	0.06	0.87
28	A0A286ZI01	LsmAD domain-containing protein	0	0.99	-0.07	0.83	-0.22	0.48	0.3	0.36
29	A0A286ZI04	2-oxoisovalerate dehydrogenase subunit alpha	0.3	0.72	-0.22	0.66	2.84	0.04	-0.81	0.09
30	A0A286ZI52	Heterogeneous nuclear ribonucleoproteins A2/B1	-0.64	0.45	0.15	0.77	0.94	0.06	-0.84	0.09
31	A0A286ZID0	L-serine ammonia-lyase	0.31	0.67	-0.08	0.85	-0.96	0.03	1.07	0.03
32	A0A286ZID6	Uncharacterized protein	-0.17	0.76	0.27	0.43	0.29	0.4	-0.53	0.13
33	A0A286ZID9	Uncharacterized protein	0.08	0.96	-0.16	0.84	2.52	0	-1.45	0.07
34	A0A286ZIE8	Uncharacterized protein	0.33	0.83	0.69	0.46	1.57	0.1	-2.19	0
35	A0A286ZIH1	Protein-tyrosine-phosphatase	-0.22	0.71	0.15	0.68	0.44	0.21	-0.51	0.15
36	A0A286ZIJ9	ATP-dependent 6-phosphofructokinase	0.22	0.74	-0.32	0.41	-0.16	0.69	0.45	0.27
37	A0A286ZIR9	Aminotran_1_2 domain-containing protein	0.89	0.23	0.61	0.16	-0.23	0.63	2.11	0
38	A0A286ZIW5	2-hydroxyacyl-CoA lyase 2	0.6	0.4	0.15	0.72	0.02	0.97	-0.44	0.31
39	A0A286ZJ25	28S ribosomal protein S7, mitochondrial	-0.17	0.71	0.14	0.58	-0.11	0.66	0.02	0.96
40	A0A286ZJ74	Nucleoprotein TPR	-0.42	0.67	-0.34	0.55	-0.31	0.62	0.89	0.12
41	A0A286ZJA6	TSC22 domain family protein 1 isoform X1	-0.5	0.56	0.09	0.87	-0.66	0.21	0.76	0.13
42	A0A286ZJA8	Translation initiation factor eIF-2B subunit alpha	-0.3	0.68	0.04	0.93	0.51	0.24	-0.43	0.32
43	A0A286ZJC9	Uncharacterized protein	0.3	0.7	-0.61	0.18	-0.27	0.58	0.85	0.06
44	A0A286ZJD1	DET1- and DDB1-associated protein 1	-0.14	0.88	-0.11	0.85	1.27	0.03	-1.29	0.01
45	A0A286ZJD8	Uncharacterized protein	-0.03	0.98	-0.15	0.8	-1.11	0.05	-0.7	0.04
46	A0A286ZJM7	Uncharacterized protein	0.22	0.65	-0.27	0.33	-0.14	0.61	0.36	0.22
47	A0A286ZJV6	Annexin	-0.72	0.55	0.32	0.66	1.4	0.06	1.18	0.02
48	A0A286ZJW8	Uncharacterized protein	0.05	0.92	0.28	0.35	-0.06	0.85	-0.29	0.37
49	A0A286ZJX8	Platelet-activating factor acetylhydrolase	0.38	0.48	-0.36	0.24	0.28	0.38	-0.01	0.97
50	A0A286ZJX9	Uncharacterized protein	-0.16	0.8	0.14	0.7	1.67	0	0.63	0.1
51	A0A286ZK24	4-hydroxyphenylpyruvate dioxygenase	0.17	0.79	0.47	0.2	-0.16	0.68	-0.45	0.24
52	A0A286ZK35	Uncharacterized protein	-0.17	0.86	0.14	0.82	0.86	0.01	-0.96	0.05
53	A0A286ZK38	Uncharacterized protein	0.12	0.91	0.29	0.63	0.76	0.24	-1.15	0.05
54	A0A286ZK62	Golgi SNAP receptor complex member 1	-0.12	0.8	0.22	0.42	-0.43	0.09	0.22	0.44
55	A0A286ZK95	Transcription and mRNA export factor ENY2	-0.06	0.95	-0.25	0.62	-0.9	0.08	-1.29	0.01
56	A0A286ZKC5	HATPase_c domain-containing protein	-0.06	0.95	0.25	0.65	0.98	0.08	-0.85	0.02
57	A0A286ZKG0	Uncharacterized protein	0.22	0.67	-0.27	0.35	0.32	0.27	-0.1	0.76
58	A0A286ZKM2	CYCLIN domain-containing protein	-0.95	0.24	0.44	0.37	-0.76	0.12	0.64	0.19
59	A0A286ZKS7	Beta_elim_lyase domain-containing protein	0.38	0.63	0.59	0.2	-0.45	0.35	-0.39	0.42
60	A0A286ZKW2	Paraspeckle component 1	-0.06	0.95	0.35	0.53	0.58	0.32	-0.96	0.08
61	A0A286ZL42	Serine/threonine-protein phosphatase	0.27	0.63	-0.51	0.11	0.13	0.7	0.36	0.31
62	A0A286ZL51	Ribosomal_L23eN domain-containing protein	0.11	0.88	-0.19	0.69	-0.72	0.12	1.96	0.01
63	A0A286ZL61	Unconventional myosin-Ic isoform a	0.3	0.75	0.06	0.91	1.37	0.03	-1.32	0.03
64	A0A286ZL65	Ribosomal protein L15	0.42	0.71	-0.54	0.42	1.14	0.09	-0.68	0.31
65	A0A286ZLA1	Uncharacterized protein	-0.07	0.92	-0.17	0.68	-0.28	0.51	0.51	0.23
66	A0A286ZLF0	Uncharacterized protein	-0.1	0.94	0.25	0.74	1.34	0.08	0.99	0.02
67	A0A286ZLG6	High mobility group AT-hook protein 1	-0.41	0.68	-0.32	0.6	-1	0.1	-1.82	0.01
68	A0A286ZLP7	26S proteasome non-ATPase regulatory subunit 9	0.13	0.86	0.12	0.78	-1.22	0.03	1.37	0.03
69	A0A286ZLS4	Peroxin-14	0.17	0.83	-0.07	0.88	-0.85	0.03	0.93	0.01
70	A0A286ZLU2	3-hydroxyanthranilate 3,4-dioxygenase	-0.71	0.55	0.32	0.65	1.16	0.11	-1.23	0.08
71	A0A286ZLZ0	cAMP-dependent protein kinase catalytic subunit beta	-0.06	0.96	0.49	0.43	0.84	0.19	-0.81	0.04
72	A0A286ZM64	Uncharacterized protein	0.66	0.25	-0.58	0.07	0.53	0.12	-0.12	0.73
73	A0A286ZM82	Calumenin	-0.36	0.66	0.38	0.43	-1.32	0.02	1.32	0.01
74	A0A286ZM96	Uncharacterized protein	-0.01	0.99	-0.14	0.82	-1.05	0.03	1.16	0.01
75	A0A286ZMB6	Uncharacterized protein	0.36	0.55	-0.36	0.3	0.62	0.07	-0.36	0.33
76	A0A286ZMH6	Uncharacterized protein	0.12	0.93	-0.12	0.88	-1.21	0.04	-1.4	0.04
77	A0A286ZMM6	CULLIN_2 domain-containing protein	0.3	0.58	0.04	0.89	0.38	0.23	-0.55	0.09
78	A0A286ZMY6	FAS-associated factor 2	0.7	0.28	-0.45	0.24	-1.01	0.01	-0.63	0.11
79	A0A286ZN52	Proteasome subunit beta	-0.11	0.89	-0.03	0.95	1.28	0.01	0.96	0.04
80	A0A286ZN79	Uncharacterized protein	-0.29	0.69	0.41	0.33	-0.05	0.92	-0.31	0.48
81	A0A286ZNB3	28S ribosomal protein S21, mitochondrial	0.05	0.95	-0.1	0.81	-1.21	0.03	0.97	0.02
82	A0A286ZND1	Arrestin_C domain-containing protein	-0.19	0.79	0.05	0.91	-0.7	0.09	0.72	0.08
83	A0A286ZND3	Arf-GAP domain-containing protein	-0.4	0.65	0.19	0.72	-0.96	0.02	1.02	0.02
84	A0A286ZND5	Peroxiredoxin-1	-0.1	0.92	0.08	0.89	-1.08	0.01	-0.9	0.02
85	A0A286ZNH3	2-iminobutanoate/2-iminopropanoate deaminase	0.03	0.97	-0.01	0.99	1.06	0.01	1.21	0.04
86	A0A286ZNQ7	Uncharacterized protein	0.11	0.89	0.2	0.65	0.82	0.07	-1.43	0.02
87	A0A286ZNS2	Malic enzyme	-0.15	0.85	-0.02	0.97	1.59	0	1.02	0.04
88	A0A286ZP11	Protein S100	-0.53	0.67	0.14	0.85	-0.83	0.01	-1.08	0.02
89	A0A286ZPE3	Helix-destabilizing protein	-0.43	0.46	0.25	0.46	0.24	0.49	-0.36	0.32
90	A0A286ZPP2	Uncharacterized protein	0.67	0.42	-0.17	0.73	-0.7	0.16	0.63	0.21
91	A0A286ZPT0	Coatomer subunit beta'	-0.03	0.96	0.42	0.24	-1.28	0.03	0.42	0.25
92	A0A286ZPT1	Uncharacterized protein	0.09	0.87	0.1	0.74	0.15	0.62	-0.31	0.34
93	A0A286ZQ00	C-C motif chemokine	-0.12	0.87	0.03	0.94	-0.88	0.01	0.93	0.04
94	A0A286ZQ44	L-xylulose reductase isoform 1	0.25	0.72	-0.22	0.59	-0.7	0.09	1.21	0.01
95	A0A286ZQ79	Adenylate kinase isoenzyme 1	-0.22	0.69	0.47	0.14	-0.52	0.1	0.07	0.84
96	A0A286ZQ85	Uncharacterized protein	-0.18	0.9	-0.08	0.93	-1.24	0.15	1.4	0.08
97	A0A286ZQB1	Queuosine salvage protein	-0.28	0.7	-0.54	0.2	-0.93	0	-0.2	0.66
98	A0A286ZQC1	Uncharacterized protein	-0.07	0.89	-0.11	0.73	0.36	0.22	-0.2	0.52
99	A0A286ZQG6	Solute carrier family 22 member 8	-0.62	0.56	0.36	0.57	1.2	0.06	1.03	0.03
100	A0A286ZQP6	Uncharacterized protein	-0.05	0.92	-0.16	0.55	0.24	0.35	-0.04	0.9
101	A0A286ZQV5	DnaJ homolog subfamily C member 13 isoform 1	0.43	0.71	0.35	0.61	1.18	0.08	-1.93	0.01
102	A0A286ZQV9	BRISC and BRCA1-A complex member 1	0.06	0.96	0.9	0.21	-0.34	0.66	-0.73	0.33
103	A0A286ZQY9	Ribulose-phosphate 3-epimerase	-0.07	0.93	0.15	0.75	-1.03	0.02	1.38	0.01
104	A0A286ZQZ4	DAO domain-containing protein	-0.34	0.81	0.65	0.45	0.59	0.52	-1.2	0.15
105	A0A286ZRE7	Ubiquitinyl hydrolase 1	-0.07	0.91	0.25	0.5	0.34	0.38	-0.6	0.11
106	A0A286ZRH9	Uncharacterized protein	-0.2	0.77	0	1	1.49	0.03	1.01	0.05
107	A0A286ZRL1	ATP-dependent Clp protease proteolytic subunit	0.2	0.76	0.1	0.79	1.08	0.03	0.57	0.14
108	A0A286ZRN0	Uncharacterized protein	0.68	0.47	0.27	0.64	-1.13	0.02	0.76	0.18
109	A0A286ZRS0	Glutathione synthetase	0.04	0.96	-0.13	0.83	1.67	0.03	0.9	0.03
110	A0A286ZRT5	Alpha-MPP	0.27	0.7	0.05	0.91	0.4	0.35	-0.56	0.18
111	A0A286ZRX0	Apoptosis-stimulating of p53 protein 2 isoform 1	0.1	0.86	-0.21	0.53	-0.21	0.52	0.41	0.22
112	A0A286ZRX3	Uncharacterized protein	0.21	0.72	0.04	0.9	0.18	0.62	-0.32	0.38
113	A0A286ZRX4	Uncharacterized protein	0.26	0.74	-0.29	0.52	-0.94	0.01	-0.77	0.09
114	A0A286ZRX9	Exosome complex component RRP45	-0.09	0.92	-0.06	0.9	0.95	0.02	-1.07	0.03
115	A0A286ZS39	Agrin	-0.42	0.67	0.12	0.84	-0.56	0.03	0.9	0.02
116	A0A286ZSD6	Glycerol-3-phosphate dehydrogenase	0.43	0.53	-0.27	0.5	-0.48	0.24	0.62	0.13
117	A0A286ZSJ9	AdoHcyase_NAD domain-containing protein	0.02	0.98	-0.27	0.6	-0.11	0.85	0.42	0.43
118	A0A286ZSR0	Serine hydroxymethyltransferase	0.22	0.71	-0.21	0.55	-0.34	0.34	0.49	0.17
119	A0A286ZST3	Uncharacterized protein	0.52	0.36	0.09	0.78	-0.4	0.23	0.07	0.84
120	A0A286ZSW6	Uncharacterized protein	-0.19	0.75	0.58	0.07	-0.39	0.26	-0.22	0.55
121	A0A286ZT08	Inactive hydroxysteroid dehydrogenase-like protein 1 isoform X1	0.58	0.4	0.1	0.81	0.54	0.2	1.01	0.04
122	A0A286ZT78	Uncharacterized protein	-0.13	0.83	0.05	0.89	0.42	0.24	-0.42	0.25
123	A0A286ZT99	Inter-alpha-trypsin inhibitor heavy chain H4	-0.33	0.7	0.35	0.49	-0.93	0.03	0.87	0.09
124	A0A286ZTA4	Fructose-bisphosphate aldolase	0.12	0.87	0.04	0.93	-0.75	0.07	0.66	0.12
125	A0A286ZTC9	Uncharacterized protein	-0.32	0.79	0.24	0.73	-1.11	0.01	0.91	0.01
126	A0A286ZTD8	Uncharacterized protein	-0.4	0.41	0.15	0.6	0.16	0.58	-0.16	0.6
127	A0A286ZTF6	Nucleolar protein 7	-0.15	0.89	0.22	0.72	-1.12	0.01	1.12	0.02
128	A0A286ZTK0	Rap-GAP domain-containing protein	-0.26	0.81	0.41	0.51	0.77	0.24	-1.14	0.06
129	A0A286ZTN5	Uncharacterized protein	-0.29	0.61	0.28	0.4	-0.41	0.21	0.21	0.55
130	A0A286ZTX3	CN hydrolase domain-containing protein	0	1	0.07	0.89	-0.71	0.03	1.46	0
131	A0A286ZU22	AP-2 complex subunit mu	0.44	0.69	0.07	0.91	1	0.13	1.43	0.01
132	A0A286ZU72	Uncharacterized protein	0.67	0.37	-0.62	0.15	1.42	0.02	-0.44	0.34
133	A0A286ZU97	Uncharacterized protein	0.65	0.6	-0.03	0.96	-0.82	0.02	-1.73	0.02
134	A0A286ZUI1	Dihydropyrimidine dehydrogenase [NADP(+)]	0.19	0.69	-0.2	0.44	0.19	0.48	-0.02	0.93
135	A0A286ZUI3	Tr-type G domain-containing protein	-0.17	0.86	0.16	0.8	1.01	0.1	-1.12	0.06
136	A0A286ZUS4	MICOS complex subunit	0.03	0.97	0.33	0.42	-1.3	0	0.66	0.11
137	A0A286ZUW0	Glutamine--fructose-6-phosphate transaminase (isomerizing)	0.15	0.84	0.01	0.98	-0.93	0.02	-1.3	0.03
138	A0A286ZUW5	Procollagen-proline 4-dioxygenase	-0.32	0.58	-0.18	0.58	0.34	0.31	0	0.99
139	A0A286ZUY9	Alpha-1B-glycoprotein	-0.21	0.87	0.63	0.41	-1.28	0.01	1.33	0.07
140	A0A286ZV59	Uncharacterized protein	-0.35	0.5	-0.16	0.59	0.1	0.74	0.23	0.47
141	A0A286ZV95	Transmembrane emp24 domain-containing protein 10	-0.56	0.48	0.53	0.25	0.18	0.72	-0.57	0.24
142	A0A286ZV97	AIG1-type G domain-containing protein	0.05	0.92	0.06	0.83	0.02	0.95	-0.11	0.72
143	A0A286ZVA8	Uncharacterized protein	0.34	0.69	0.13	0.8	0.29	0.59	-0.58	0.26
144	A0A286ZVE3	Pinin	0.28	0.72	-0.16	0.73	-0.84	0.07	1.48	0
145	A0A286ZVG0	Saposin-B-Val	-0.28	0.78	0.1	0.87	-0.88	0.04	0.85	0.03
146	A0A286ZVL0	Heterogeneous nuclear ribonucleoprotein U	-0.05	0.94	-0.07	0.86	-0.38	0.36	0.49	0.25
147	A0A286ZVS0	Splicing factor 3B subunit 3	-0.13	0.87	0.11	0.82	-0.89	0.03	1.26	0.02
148	A0A286ZW70	Peptidyl-prolyl cis-trans isomerase	-0.86	0.41	0.41	0.51	0.85	0.19	-0.97	0.12
149	A0A286ZWJ9	Succinate--CoA ligase [GDP-forming] subunit beta, mitochondrial	0.1	0.9	-0.3	0.53	2.21	0	-0.63	0.2
150	A0A286ZWK2	Uncharacterized protein	-0.22	0.8	0.25	0.63	0.61	0.25	-0.81	0.11
151	A0A286ZWM5	Pannexin_like domain-containing protein	-0.05	0.96	-0.24	0.71	-1.2	0.04	1.27	0.04
152	A0A286ZWP7	Maturin	0.53	0.44	0.33	0.41	-1.28	0	0.41	0.33
153	A0A286ZWQ3	Anaphase-promoting complex subunit CDC26	-0.37	0.75	-0.19	0.78	1.27	0.02	-1.89	0.01
154	A0A286ZWQ9	Uncharacterized protein	0.12	0.89	-0.12	0.81	-0.86	0.07	1.39	0.01
155	A0A286ZWS0	SH3 domain-binding glutamic acid-rich-like protein	-0.07	0.92	-0.28	0.51	-0.62	0.14	-1.03	0.04
156	A0A286ZWS8	Uncharacterized protein	-1.36	0.6	0.7	0.65	0.96	0.05	1.31	0.02
157	A0A286ZWU2	Uncharacterized protein	0.61	0.46	0.75	0.11	0.13	0.8	-1.85	0.01
158	A0A286ZWZ5	AA_TRNA_LIGASE_II domain-containing protein	0.44	0.39	-0.11	0.73	-0.3	0.32	0.24	0.46
159	A0A286ZWZ7	WD_REPEATS_REGION domain-containing protein	0.33	0.63	-0.75	0.04	0.44	0.28	0.3	0.48
160	A0A286ZX14	Uncharacterized protein	-0.11	0.89	-0.2	0.68	0.8	0.09	-0.53	0.28
161	A0A286ZX31	WD_REPEATS_REGION domain-containing protein	-0.12	0.93	0.52	0.51	1.35	0.09	-1.46	0.01
162	A0A286ZX74	Uncharacterized protein	0	1	-0.11	0.81	-0.79	0.07	1.13	0.02
163	A0A286ZXC4	CUE domain-containing protein 2	0.1	0.92	-0.2	0.74	1.59	0	-1.14	0.03
164	A0A286ZXF1	Cytochrome-b5 reductase	-0.22	0.78	-0.09	0.85	-0.61	0.04	-0.8	0.09
165	A0A286ZXK8	[Acyl-carrier-protein] S-malonyltransferase	-0.04	0.95	0.19	0.65	-1.25	0.02	1.43	0.01
166	A0A286ZXQ0	GB1/RHD3-type G domain-containing protein	-0.14	0.89	0.48	0.42	0.76	0.22	1.04	0.02
167	A0A286ZXR9	Uncharacterized protein	-0.1	0.9	0.44	0.35	-0.76	0.01	0.54	0.26
168	A0A286ZXT7	L-lactate dehydrogenase	-0.11	0.88	0.24	0.58	-0.94	0.03	0.72	0.09
169	A0A286ZXU2	Uncharacterized protein	-0.07	0.92	0.2	0.64	0.13	0.78	-0.33	0.45
170	A0A286ZY28	Coiled-coil domain-containing protein 25	-0.35	0.59	0.29	0.45	0.36	0.36	-0.55	0.16
171	A0A286ZY95	Fibronectin	0.07	0.94	0.18	0.7	-1.17	0.03	0.91	0.05
172	A0A286ZYB0	Uncharacterized protein	0.16	0.87	0.28	0.63	1.01	0.09	-1.41	0
173	A0A286ZYD4	FERM domain-containing protein	0.18	0.87	0.22	0.74	1.42	0.04	-1.73	0.01
174	A0A286ZYE6	Isocitrate dehydrogenase [NADP]	0.24	0.77	-0.06	0.9	0.59	0.24	-0.62	0.21
175	A0A286ZYE7	Heterogeneous nuclear ribonucleoprotein D-like isoform a	-0.19	0.75	0.16	0.64	0.75	0.03	0.61	0.09
176	A0A286ZYQ7	Ig-like domain-containing protein	-0.33	0.75	0.1	0.87	-1.06	0.04	-1.34	0.02
177	A0A286ZYY8	Uncharacterized protein	0.46	0.47	-0.23	0.54	0.09	0.82	-0.01	0.98
178	A0A286ZYZ5	SERPIN domain-containing protein	-0.31	0.65	0.19	0.64	-0.66	0.02	0.76	0.06
179	A0A286ZZ08	Uncharacterized protein	0.59	0.6	-0.08	0.9	-1.09	0.02	-1.88	0.01
180	A0A286ZZ12	2',3'-cyclic-nucleotide 3'-phosphodiesterase	-0.12	0.83	-0.04	0.91	0.36	0.25	-0.27	0.41
181	A0A286ZZ49	Uncharacterized protein	-0.29	0.75	0.01	0.98	0.66	0.22	-0.55	0.3
182	A0A286ZZ97	Uncharacterized protein	-0.49	0.34	0.39	0.19	-0.46	0.12	0.21	0.52
183	A0A286ZZH6	Uncharacterized protein	-0.51	0.7	1.1	0.15	0.97	0.24	-1.88	0
184	A0A286ZZM7	Thioredoxin domain-containing protein 17	-0.3	0.67	0.2	0.64	1.23	0	0.74	0.08
185	A0A286ZZZ6	Uncharacterized protein	0.72	0.43	-0.58	0.28	-0.56	0.33	0.94	0.08
186	A0A287A001	DnaJ homolog subfamily C member 10	-0.4	0.37	0.03	0.92	0.23	0.37	-0.09	0.76
187	A0A287A023	Uncharacterized protein	-0.42	0.53	0.16	0.7	-0.59	0.14	0.59	0.14
188	A0A287A080	Annexin	-0.3	0.62	0.43	0.22	-0.56	0.11	0.19	0.62
189	A0A287A088	Transmembrane protein 199	0.09	0.9	0.13	0.75	-1.12	0.03	0.77	0.06
190	A0A287A0K0	Uncharacterized protein	-0.11	0.87	0	0.99	-0.76	0.07	0.8	0.05
191	A0A287A0Q2	Uncharacterized protein	0.04	0.94	0.23	0.48	-0.68	0.02	0.39	0.26
192	A0A287A0S1	Uncharacterized protein	-0.39	0.48	0.57	0.06	1.55	0.03	0.11	0.75
193	A0A287A140	Uncharacterized protein	-0.14	0.88	-0.12	0.83	-1.06	0.02	1.33	0.05
194	A0A287A1G4	PDZ and LIM domain protein 5 isoform X8	0.4	0.48	-0.58	0.06	0.38	0.25	0.13	0.71
195	A0A287A1K2	Sulfatase domain-containing protein	-0.11	0.91	-0.22	0.73	-1.18	0.06	-1.39	0.02
196	A0A287A1P5	Pribosyltran_N domain-containing protein	0.69	0.34	-0.46	0.28	-0.65	0.14	1.19	0.02
197	A0A287A1S4	Uncharacterized protein	0.2	0.73	0.28	0.42	-1.3	0.02	0.46	0.19
198	A0A287A1U0	VPS10 domain-containing protein	0.11	0.88	0.09	0.84	-1.12	0.04	1.36	0.01
199	A0A287A225	Diphosphomevalonate decarboxylase	-0.06	0.94	-0.14	0.77	-0.83	0.07	0.95	0.04
200	A0A287A227	Dolichyl-phosphate-mannose--protein mannosyltransferase	-0.08	0.95	0.14	0.84	-1.04	0.01	-1.73	0.01
201	A0A287A286	TRASH domain-containing protein	0.02	0.98	-0.04	0.92	-0.81	0.03	1.28	0.01
202	A0A287A2D9	Uncharacterized protein	0.51	0.35	-0.43	0.17	1.61	0.04	-0.33	0.34
203	A0A287A2E8	Receptor protein-tyrosine kinase	0.04	0.95	-0.22	0.53	0.6	0.08	-0.36	0.33
204	A0A287A2J3	Cysteinyl-tRNA synthetase	0.01	0.99	0.14	0.8	-0.8	0.02	-1.61	0.02
205	A0A287A2J4	Ubiquitin-like domain-containing protein	-0.14	0.86	0.23	0.62	-1.11	0.01	0.87	0.05
206	A0A287A2J9	CULLIN_2 domain-containing protein	0.43	0.56	-0.42	0.33	-1.28	0.02	-0.79	0.07
207	A0A287A2S6	Uncharacterized protein	-0.09	0.92	0.19	0.74	-1	0.02	1.45	0.02
208	A0A287A2T4	Tetraspanin	-0.54	0.4	-0.08	0.84	-0.49	0.2	1.13	0.01
209	A0A287A2X0	IF rod domain-containing protein	-0.29	0.67	0.36	0.37	-0.09	0.82	-0.2	0.63
210	A0A287A310	Neutral cholesterol ester hydrolase 1 isoform b	-0.13	0.81	0.4	0.2	-0.47	0.14	0.05	0.88
211	A0A287A328	Uncharacterized protein	0.04	0.97	0.24	0.7	1.43	0	-1.63	0.01
212	A0A287A361	Uncharacterized protein	-0.3	0.53	0	1	0.4	0.13	-0.28	0.35
213	A0A287A3A0	Secreted frizzled-related protein 4	-0.72	0.52	0.15	0.82	1.11	0.03	-0.94	0.05
214	A0A287A3A3	Uncharacterized protein	0.2	0.81	-0.33	0.52	-0.78	0.13	1.07	0.02
215	A0A287A3G7	Uncharacterized protein	0.38	0.6	-0.63	0.13	0.03	0.94	0.54	0.22
216	A0A287A3H8	Phosphoinositide phospholipase C	-0.11	0.9	0.34	0.5	-1.26	0.04	0.9	0.07
217	A0A287A3K1	Uncharacterized protein	-0.17	0.76	0.2	0.52	-0.9	0.02	0.51	0.12
218	A0A287A3Q5	Lysine--tRNA ligase	-0.33	0.72	0.45	0.41	0.61	0.28	-1	0.06
219	A0A287A3W3	Pyrroline-5-carboxylate reductase	0.5	0.57	0.02	0.97	0.19	0.73	-0.43	0.43
220	A0A287A3X7	Microtubule-associated protein	-0.42	0.55	-0.01	0.98	-0.71	0.08	0.98	0.04
221	A0A287A496	Alkylated DNA repair protein alkB homolog 5	-0.12	0.89	-0.1	0.84	1.21	0.02	-1.29	0.03
222	A0A287A4F2	Splicing factor, proline-and glutamine-rich isoform X1	0.1	0.83	-0.07	0.78	-0.02	0.94	0.07	0.82
223	A0A287A4H2	Transcriptional activator protein Pur-beta	0	1	-0.32	0.35	-0.97	0.04	-0.38	0.29
224	A0A287A4L1	Calcium-transporting ATPase	-0.02	0.97	-0.08	0.85	1.33	0.01	-0.7	0.08
225	A0A287A4R1	Uncharacterized protein	-0.13	0.82	-0.18	0.6	0.37	0.27	-0.11	0.75
226	A0A287A4T2	Electron transfer flavoprotein subunit alpha	-0.11	0.91	0.17	0.77	0.97	0.02	-1.26	0.04
227	A0A287A4T8	Glyoxylate reductase 1 homolog	0.33	0.6	-0.73	0.03	0.32	0.4	0.39	0.31
228	A0A287A4U2	Uncharacterized protein	0.15	0.87	0.45	0.42	0.89	0.11	-2.03	0
229	A0A287A519	Protein-tyrosine-phosphatase	-0.07	0.93	-0.18	0.7	-0.68	0.15	1.44	0.03
230	A0A287A567	Sodium/hydrogen exchanger	-0.4	0.76	0.48	0.54	1.48	0.06	-1.43	0.03
231	A0A287A5E8	Uncharacterized protein	0.17	0.79	-0.43	0.26	0.25	0.53	0.18	0.66
232	A0A287A5G5	15-oxoprostaglandin 13-reductase	-0.34	0.68	0.07	0.89	0.77	0.03	0.84	0.03
233	A0A287A5S1	START domain-containing protein	-0.49	0.53	0.19	0.68	0.66	0.16	-0.69	0.14
234	A0A287A5S7	Dimethylargininase	-0.49	0.48	0.73	0.06	-1.15	0	0.33	0.44
235	A0A287A5V7	Amyloid-like protein 2 isoform 1	-0.08	0.9	0.13	0.75	-0.96	0.01	0.76	0.05
236	A0A287A5X0	Glyoxylate reductase/hydroxypyruvate reductase	0.12	0.84	0.31	0.35	-0.5	0.13	0.09	0.81
237	A0A287A5Y1	Haloacid dehalogenase-like hydrolase domain-containing protein 3	-0.32	0.62	0.16	0.68	0.57	0.13	-0.62	0.11
238	A0A287A608	Uncharacterized protein	-0.51	0.46	-0.04	0.93	-0.51	0.21	0.77	0.06
239	A0A287A699	Heterogeneous nuclear ribonucleoprotein K	-0.1	0.83	0.12	0.66	-0.29	0.26	0.2	0.5
240	A0A287A6F5	Prostaglandin reductase 3 isoform 1	0.01	0.99	0.08	0.84	1.07	0.03	0.67	0.08
241	A0A287A6H2	PDZ domain-containing protein	0.3	0.79	-0.19	0.78	-1.16	0.03	-1.13	0.01
242	A0A287A6K7	Adipocyte plasma membrane-associated protein	0.07	0.92	0.2	0.59	-0.86	0.04	0.53	0.16
243	A0A287A6L6	RING-type domain-containing protein	0.8	0.33	-0.56	0.25	-0.15	0.78	0.47	0.35
244	A0A287A6P1	Actin-depolymerizing factor	-0.19	0.81	0.08	0.86	1.65	0.03	1.33	0.05
245	A0A287A6R2	Uncharacterized protein	-0.05	0.95	0.48	0.37	0.65	0.24	0.81	0.05
246	A0A287A6V9	Carboxymethylenebutenolidase homolog	-0.11	0.86	0.38	0.31	-0.74	0.05	0.39	0.31
247	A0A287A769	Uncharacterized protein	0.77	0.23	-0.32	0.4	0.38	0.33	-0.33	0.41
248	A0A287A7F4	3'-phosphoadenosine-5'-phosphosulfate synthase	0.6	0.23	-0.29	0.33	0.29	0.34	-0.2	0.53
249	A0A287A7F5	60S ribosomal protein L31	-0.16	0.84	0.31	0.5	0.58	0.22	-0.88	0.05
250	A0A287A7G8	Histone H2B	-0.17	0.86	-0.36	0.52	1.45	0.01	-2.49	0
251	A0A287A7R1	N-acetyltransferase domain-containing protein	-0.21	0.88	0.44	0.59	1.46	0.07	-1.25	0.03
252	A0A287A7R4	Multifunctional fusion protein	-0.54	0.58	0.28	0.63	-0.72	0.03	1.35	0.01
253	A0A287A7V3	Beta-hexosaminidase	-0.01	0.99	-0.13	0.81	1.8	0.03	-0.85	0.03
254	A0A287A808	Cytochrome c oxidase subunit	0.22	0.81	-0.08	0.88	-1.04	0.05	1.75	0.01
255	A0A287A835	PlsC domain-containing protein	0.3	0.83	0.3	0.72	1.43	0.02	-1.91	0
256	A0A287A853	Uncharacterized protein	-0.26	0.76	0.36	0.49	0.93	0.07	-1.35	0.02
257	A0A287A8E1	AP-1 complex subunit mu-1	-0.04	0.97	0.18	0.76	0.84	0.17	-1.04	0.07
258	A0A287A8H7	Nudix hydrolase domain-containing protein	-0.26	0.69	-0.32	0.42	-1.22	0	-0.48	0.24
259	A0A287A8I4	Uncharacterized protein	0.37	0.78	0.36	0.66	1.32	0.1	-1.39	0.02
260	A0A287A8Y0	Protein TSSC4	0.12	0.86	-0.31	0.43	-0.48	0.24	1.38	0.04
261	A0A287A906	Beta-galactosidase	0.19	0.79	-0.25	0.56	-0.6	0.18	0.81	0.06
262	A0A287A928	Uncharacterized protein	0.36	0.6	-0.17	0.67	-0.4	0.34	0.45	0.28
263	A0A287A9J9	MFS domain-containing protein	0.1	0.91	0.05	0.93	1.07	0.05	1.07	0.02
264	A0A287A9W3	Uncharacterized protein	-0.42	0.56	0.37	0.37	-1.2	0.02	0.76	0.07
265	A0A287A9Y6	40S ribosomal protein S7	-0.16	0.86	0.07	0.89	1.46	0.03	1.21	0.02
266	A0A287AA07	Exocyst complex component 8	0.07	0.95	0.21	0.76	1.13	0.01	-1.61	0
267	A0A287AA08	Tetraspanin	0	1	-0.06	0.91	-1	0.07	1.56	0
268	A0A287AA21	Enoyl-CoA hydratase, mitochondrial	0.34	0.68	-0.29	0.56	0.8	0.11	-0.6	0.23
269	A0A287AA47	GCS light chain	0.04	0.96	0.02	0.96	-0.71	0.04	0.84	0.04
270	A0A287AAA2	Uncharacterized protein	0.05	0.93	0.19	0.57	0.05	0.88	-0.29	0.41
271	A0A287AAG0	UDP-N-acetylhexosamine pyrophosphorylase-like protein 1	-0.53	0.57	0.06	0.91	0.83	0.02	-1.04	0.06
272	A0A287AAG7	Uncharacterized protein	0.02	0.99	-0.07	0.92	-0.91	0.04	1.01	0.02
273	A0A287AAI5	Protein numb homolog	0.26	0.74	-0.49	0.28	-1.22	0.03	-0.66	0.16
274	A0A287AAM6	ESCRT-II complex subunit VPS25	-0.11	0.82	0.41	0.14	-0.48	0.08	0.05	0.86
275	A0A287AAP0	Fumarylacetoacetate hydrolase domain-containing protein 2	0.11	0.83	-0.02	0.94	-0.4	0.2	0.38	0.25
276	A0A287AAR5	Acyl carrier protein	-0.08	0.92	0.24	0.6	-1.17	0.04	0.85	0.06
277	A0A287AAV0	GTP-binding protein 1	-0.38	0.76	0.3	0.69	1.3	0.09	1.26	0.01
278	A0A287AB66	COP9 signalosome complex subunit 6	0	1	0	0.99	0.16	0.58	-0.16	0.62
279	A0A287AB67	Transcription initiation factor IIF subunit alpha	0.02	0.99	-0.22	0.69	1.53	0.01	-1.49	0.03
280	A0A287ABA6	Na(+)-dependent phosphate cotransporter 2A	0.44	0.68	-0.6	0.33	-1.04	0.02	-0.93	0.13
281	A0A287ABD7	Uncharacterized protein	0.06	0.93	0.12	0.72	-0.47	0.18	0.3	0.41
282	A0A287ABH0	Citramalyl-CoA lyase, mitochondrial isoform X1	0	1	0.03	0.94	-0.87	0.05	0.83	0.06
283	A0A287AC34	Uncharacterized protein	0.19	0.8	0.16	0.72	0.55	0.23	-0.82	0.06
284	A0A287ACH8	Uncharacterized protein	-0.08	0.87	0.12	0.65	0.06	0.82	-0.17	0.56
285	A0A287ACI8	WD_REPEATS_REGION domain-containing protein	-0.37	0.78	1.09	0.17	-1.05	0.22	-0.07	0.93
286	A0A287ACL6	40S ribosomal protein S24	-0.16	0.86	0.25	0.65	0.78	0.15	-1.01	0.05
287	A0A287ACM9	Aspartoacylase	-0.07	0.93	0.17	0.73	-1.06	0.01	1.41	0.01
288	A0A287ACQ2	t-SNARE coiled-coil homology domain-containing protein	-0.35	0.6	0.52	0.19	-0.52	0.2	0.06	0.88
289	A0A287ACX4	Peptidylprolyl isomerase	-0.07	0.93	0.16	0.74	-1.05	0.01	1.35	0.01
290	A0A287ACY5	Synaptogyrin	-0.4	0.49	0.53	0.1	-0.61	0.06	0.16	0.66
291	A0A287AD38	Uncharacterized protein	-0.39	0.72	0	1	-1.26	0.05	0.89	0.04
292	A0A287AD42	Methionine aminopeptidase 2	0.34	0.51	-0.15	0.62	-0.04	0.89	0.07	0.82
293	A0A287ADF4	t-SNARE coiled-coil homology domain-containing protein	0.14	0.83	0.14	0.72	-0.79	0.02	0.62	0.12
294	A0A287ADH9	Chloride intracellular channel protein	-0.31	0.6	0.27	0.43	0.28	0.43	-0.47	0.19
295	A0A287ADJ2	75 kDa glucose-regulated protein	-0.37	0.68	0.44	0.4	0.64	0.24	-1	0.05
296	A0A287ADL4	Polymeric immunoglobulin receptor	-0.06	0.88	0.05	0.83	0.09	0.7	-0.13	0.64
297	A0A287ADR4	RPOL4c domain-containing protein	0.06	0.94	0.16	0.74	-1.13	0.03	1.52	0.02
298	A0A287AE16	Adseverin	0.14	0.78	0.03	0.91	0.18	0.54	-0.28	0.37
299	A0A287AE29	PX domain-containing protein	0.16	0.73	-0.28	0.28	0.25	0.32	0.01	0.98
300	A0A287AE36	60S ribosomal protein L38	0.61	0.3	-0.4	0.24	0.39	0.26	-0.18	0.63
301	A0A287AE42	Uncharacterized protein	-0.05	0.95	0.12	0.8	-0.84	0.05	0.73	0.1
302	A0A287AE74	NHL repeat containing 3	-0.18	0.83	-0.07	0.89	-0.85	0.08	1.11	0.01
303	A0A287AEA2	Peptidyl-prolyl cis-trans isomerase	-0.68	0.17	-0.25	0.4	0.53	0.06	0.04	0.89
304	A0A287AEM2	40S ribosomal protein S5	-0.16	0.79	0.19	0.59	-1.02	0.04	0.63	0.08
305	A0A287AES5	Phosphoenolpyruvate carboxykinase (GTP)	0.48	0.6	-0.23	0.67	-1.17	0.03	-1.07	0.03
306	A0A287AEW3	MRP-S23 domain-containing protein	-0.22	0.77	0.24	0.59	-1.18	0.02	1.43	0.02
307	A0A287AEW7	Uncharacterized protein	-0.13	0.89	0.1	0.87	0.95	0.11	-1.01	0.08
308	A0A287AF60	t-SNARE coiled-coil homology domain-containing protein	-0.13	0.85	0.23	0.57	-1.24	0.02	0.79	0.05
309	A0A287AF73	Deoxyhypusine hydroxylase	-0.1	0.86	0.16	0.65	0.16	0.65	-0.31	0.4
310	A0A287AFJ1	Glutamine synthetase	0.29	0.72	0.29	0.55	-0.34	0.5	-0.11	0.82
311	A0A287AFJ9	Domain E	0.1	0.86	0.24	0.48	-0.4	0.25	0.08	0.83
312	A0A287AFQ4	Lipocln_cytosolic_FA-bd_dom domain-containing protein	-0.24	0.83	0.05	0.95	1.51	0.04	1.1	0.02
313	A0A287AGA5	15 kDa phosphoprotein enriched in astrocytes	-0.38	0.54	0.69	0.04	-1.18	0.02	0.22	0.57
314	A0A287AGB6	LIM domain and actin-binding protein 1	0.4	0.42	-0.18	0.54	0.27	0.34	-0.23	0.46
315	A0A287AGI3	Splicing factor U2AF 35 kDa subunit	0.51	0.33	-0.27	0.38	0.36	0.24	-0.26	0.43
316	A0A287AGN6	Uncharacterized protein	0.09	0.89	-0.56	0.1	0.99	0.02	-0.11	0.78
317	A0A287AGZ2	Uncharacterized protein	0.02	0.96	-0.09	0.77	-0.33	0.26	0.42	0.17
318	A0A287AH22	Membrane cofactor protein	-0.44	0.61	0.2	0.7	0.93	0.01	1.31	0.02
319	A0A287AH24	BRO1 domain-containing protein	0.02	0.98	0.46	0.34	0.51	0.31	0.97	0.03
320	A0A287AH46	J domain-containing protein	0.5	0.49	-0.2	0.65	-0.78	0.06	0.8	0.06
321	A0A287AH57	Ubiquitin-conjugating enzyme E2 J1	0.11	0.87	-0.22	0.58	-0.95	0.03	-0.65	0.1
322	A0A287AH58	Uncharacterized protein	-0.48	0.59	0.01	0.98	-0.66	0.22	0.85	0.1
323	A0A287AH70	Tetratricopeptide repeat protein 38	0.26	0.72	0.05	0.91	-0.77	0.01	0.75	0.08
324	A0A287AHC5	Guanine nucleotide-binding protein subunit gamma	-0.13	0.83	-0.15	0.66	-0.36	0.3	0.6	0.09
325	A0A287AHD3	Uncharacterized protein	-0.17	0.75	0.05	0.86	-0.03	0.92	0.04	0.9
326	A0A287AHJ6	N-acetylneuraminate lyase	0.5	0.43	0.21	0.58	-0.28	0.48	-0.18	0.65
327	A0A287AHK1	Gc-globulin	-0.09	0.93	0.29	0.66	-1.12	0.03	1.5	0
328	A0A287AHN2	LsmAD domain-containing protein	-0.24	0.64	0.34	0.26	-0.31	0.31	0.01	0.96
329	A0A287AHT1	Protein-serine/threonine kinase	0.45	0.67	-0.59	0.34	1.22	0.01	-0.77	0.22
330	A0A287AHU1	MIF4G domain-containing protein	-0.49	0.48	0.66	0.09	-0.66	0.03	0.29	0.5
331	A0A287AI94	Constitutive coactivator of PPAR-gamma-like protein 1 isoform b	0.08	0.9	0.08	0.84	0.54	0.14	-0.67	0.07
332	A0A287AIE6	ATPase GET3	-0.25	0.79	0.63	0.25	0.07	0.9	-0.71	0.21
333	A0A287AIJ3	Glutathione peroxidase	0.23	0.67	0.2	0.53	-1.05	0.04	0.38	0.26
334	A0A287AIM8	Complement C5a anaphylatoxin	-0.24	0.8	0.13	0.82	-0.94	0.04	0.98	0.04
335	A0A287AIQ7	Uncharacterized protein	-0.44	0.7	0.52	0.44	1.09	0.11	-0.85	0.04
336	A0A287AIU0	Lactadherin	-0.34	0.59	0.21	0.57	-0.64	0.08	0.54	0.15
337	A0A287AIW3	Dynein light intermediate chain	0	1	0.26	0.39	-0.35	0.23	0.06	0.86
338	A0A287AJ02	Uncharacterized protein	-0.14	0.91	0.98	0.16	0.46	0.55	0.97	0.03
339	A0A287AJ46	Bifunctional epoxide hydrolase 2	-0.04	0.95	-0.07	0.85	0.52	0.17	-0.42	0.29
340	A0A287AJ97	Uncharacterized protein	-0.07	0.88	-0.18	0.53	-0.02	0.96	0.26	0.4
341	A0A287AJB1	Homogentisate 1,2-dioxygenase	0.18	0.8	0.05	0.9	-0.92	0.01	0.79	0.06
342	A0A287AJN4	D-aspartate oxidase	0.04	0.96	-0.12	0.82	-0.71	0.02	-1.29	0.02
343	A0A287AJN7	t-SNARE coiled-coil homology domain-containing protein	-0.05	0.95	0.49	0.25	-1.72	0.01	0.67	0.12
344	A0A287AJQ2	Phosphoglycerate mutase	0.09	0.91	0.04	0.93	-0.87	0.01	1.28	0.01
345	A0A287AJT7	60S ribosomal protein L28	-0.16	0.89	0.83	0.21	0.38	0.59	1.7	0.01
346	A0A287AJY4	Uncharacterized protein	0.75	0.26	-0.59	0.13	0.2	0.63	0.17	0.68
347	A0A287AK10	Uncharacterized protein	0.83	0.31	-0.29	0.55	0.93	0.05	1.66	0.01
348	A0A287AK86	Integrin beta	-0.2	0.84	-0.12	0.84	-1.03	0.07	0.82	0.03
349	A0A287AKA3	Core histone macro-H2A	-0.16	0.83	-0.01	0.98	-0.74	0.02	-1.06	0.04
350	A0A287AKG8	IRF-2BP1_2 domain-containing protein	-0.01	0.99	-0.42	0.21	0.12	0.74	0.37	0.29
351	A0A287AKJ2	Uncharacterized protein	-1.15	0.11	0.58	0.18	-0.42	0.36	0.22	0.63
352	A0A287AKP9	RRM domain-containing protein	-0.07	0.9	-0.34	0.32	0.45	0.19	-0.03	0.94
353	A0A287AKR8	Uncharacterized protein	0.55	0.38	-0.26	0.49	-0.53	0.16	0.6	0.11
354	A0A287AKU6	Uncharacterized protein	-0.16	0.79	0.31	0.39	0.03	0.94	-0.32	0.4
355	A0A287AKV5	Uncharacterized protein	-0.22	0.76	0.3	0.48	-1.29	0	1.86	0
356	A0A287AKV8	Calponin	-0.12	0.84	0.47	0.17	0.07	0.85	-0.56	0.11
357	A0A287AKY1	cAMP-dependent protein kinase type I-alpha regulatory subunit	-0.27	0.8	0.12	0.86	0.82	0.03	0.96	0.03
358	A0A287AKZ5	Eukaryotic translation initiation factor 4C	-0.15	0.86	0.14	0.78	-1.04	0.05	1.09	0.02
359	A0A287AKZ8	Importin N-terminal domain-containing protein	1.13	0.27	0.3	0.63	0.53	0.42	0.92	0.04
360	A0A287AL10	Ferritin	-0.02	0.96	0.35	0.27	1.19	0.02	0.23	0.49
361	A0A287AL53	Hydrolase_4 domain-containing protein	0.14	0.85	-0.09	0.83	-0.82	0.05	1.28	0.01
362	A0A287AL69	Occludin	0.85	0.09	0.1	0.74	-0.17	0.58	-0.3	0.35
363	A0A287AL84	Uncharacterized protein	0.15	0.81	0.38	0.32	-1.1	0.02	0.38	0.34
364	A0A287AL89	Fibulin-1	-0.51	0.41	0.77	0.02	1	0.04	0.06	0.88
365	A0A287ALA0	Uncharacterized protein	-0.03	0.98	-0.15	0.8	0.87	0.01	-1.44	0.01
366	A0A287ALD4	Ectonucleotide pyrophosphatase/phosphodiesterase family member 5	-0.19	0.87	-0.13	0.84	1.53	0.01	-1.29	0.05
367	A0A287ALE1	Putative 2-oxoglutarate dehydrogenase E1 component DHKTD1, mitochondrial	0.82	0.54	-0.13	0.87	0.98	0.03	-1.29	0.01
368	A0A287ALJ5	Uncharacterized protein	0.27	0.8	-0.23	0.72	-0.82	0.04	-1.5	0.02
369	A0A287ALL0	SGNH_hydro domain-containing protein	-0.29	0.65	0.23	0.55	-0.68	0.07	0.53	0.17
370	A0A287ALM0	Aspartyl aminopeptidase	0.19	0.82	0.5	0.31	0.04	0.95	-0.7	0.17
371	A0A287ALM1	AMP deaminase	0.37	0.45	-0.2	0.48	0.19	0.51	-0.11	0.73
372	A0A287ALN0	Flotillin	-0.19	0.8	0.17	0.72	0.8	0.07	1.25	0.02
373	A0A287ALS6	Single-stranded DNA-binding protein, mitochondrial	-0.25	0.79	0.39	0.48	-1.12	0.02	0.95	0.08
374	A0A287ALX4	Y+L amino acid transporter 1	0.04	0.98	-0.29	0.75	-1.38	0.02	-1.28	0.04
375	A0A287AMK7	Uncharacterized protein	1.21	0.16	-0.25	0.63	0.9	0.09	1.05	0.03
376	A0A287AMM6	MICOS complex subunit MIC60	0.91	0.39	0.21	0.74	1.16	0.07	-2.32	0
377	A0A287AMN2	NADH dehydrogenase [ubiquinone] iron-sulfur protein 4, mitochondrial	-0.25	0.67	0.41	0.21	-1.05	0.03	0.37	0.29
378	A0A287AMU1	Uncharacterized protein	0.62	0.22	-0.32	0.29	0.35	0.25	-0.24	0.47
379	A0A287AMV2	HECT domain-containing protein	1.13	0.4	-0.46	0.57	-1.08	0.01	-1.13	0.05
380	A0A287AMV5	Polynucleotide phosphorylase 1	0.15	0.79	0.05	0.89	0.18	0.61	-0.29	0.41
381	A0A287AMV6	Protein FAM177A1 isoform 1	0.23	0.8	0.04	0.94	-0.89	0.02	1.61	0.01
382	A0A287AMZ2	T-complex protein 1 subunit gamma	-0.05	0.96	-0.13	0.82	0.92	0.05	-1.08	0.07
383	A0A287AN31	Uncharacterized protein	0.02	0.98	-0.16	0.72	-0.65	0.16	0.83	0.06
384	A0A287ANH9	Uncharacterized protein	0.81	0.52	0.37	0.63	1.12	0.15	-1.66	0
385	A0A287ANK4	Uncharacterized protein	-0.2	0.74	-0.2	0.57	-0.21	0.56	0.53	0.15
386	A0A287ANX2	Uncharacterized protein	0.35	0.67	-0.34	0.49	-1.27	0.02	1.27	0.03
387	A0A287AP49	Uncharacterized protein	0.2	0.7	-0.08	0.81	0.18	0.57	-0.17	0.6
388	A0A287APA5	FERM domain-containing protein	-0.18	0.85	0.29	0.59	0.92	0.09	0.94	0.03
389	A0A287APE0	Ribosomal RNA processing protein 1 homolog A	0.51	0.45	-0.15	0.7	-1.09	0.01	0.9	0.04
390	A0A287APG0	Non-specific serine/threonine protein kinase	-0.08	0.89	0.3	0.41	1.31	0.02	0.39	0.29
391	A0A287APN0	Uncharacterized protein	0.04	0.93	0.1	0.69	0.09	0.72	-0.23	0.42
392	A0A287APQ9	Oxysterol-binding protein	-0.65	0.51	0.55	0.35	0.42	0.49	-0.79	0.18
393	A0A287APR1	60S ribosomal protein L18a	-0.31	0.82	1.07	0.17	0.77	0.37	-1.3	0.01
394	A0A287APU9	Uncharacterized protein	0.45	0.6	-0.46	0.36	-0.01	0.99	0.36	0.49
395	A0A287APW0	Uncharacterized protein	-0.18	0.8	0.49	0.22	1.42	0.02	0.3	0.48
396	A0A287APZ8	Superoxide dismutase [Mn], mitochondrial	0.08	0.91	0.08	0.83	-0.75	0.05	0.68	0.08
397	A0A287AQ41	Aldolase_II domain-containing protein	0.11	0.84	0.6	0.05	-0.54	0.09	-0.2	0.57
398	A0A287AQG1	Proton-translocating NAD(P)(+) transhydrogenase	0.53	0.71	-0.21	0.81	-1.31	0	-1.91	0.01
399	A0A287AQK8	CHCH domain-containing protein	0.16	0.88	-0.15	0.81	1.53	0.05	0.95	0.03
400	A0A287AQV3	PLD phosphodiesterase domain-containing protein	-0.1	0.89	-0.15	0.75	-0.75	0.1	1.06	0.02
401	A0A287AQV4	Cystathionine beta-synthase	0.3	0.59	-0.26	0.43	-0.43	0.19	0.61	0.07
402	A0A287AR04	Ribose-phosphate diphosphokinase	-0.4	0.52	-0.24	0.52	-0.27	0.48	0.72	0.05
403	A0A287AR08	Palmitoyltransferase	-0.17	0.77	0.22	0.53	-0.46	0.18	0.28	0.44
404	A0A287AR23	Uncharacterized protein	-0.45	0.73	0.74	0.33	1.24	0.12	-1.68	0.02
405	A0A287AR30	Nudix hydrolase domain-containing protein	0.39	0.59	-0.45	0.3	-0.12	0.8	0.47	0.29
406	A0A287AR42	Uncharacterized protein	0.01	0.99	-0.26	0.68	-1.06	0.08	-0.79	0.04
407	A0A287AR46	Intracellular hyaluronan-binding protein 4	0.19	0.72	0.46	0.12	1.06	0.01	-0.01	0.98
408	A0A287AR53	Rab GTPase-binding effector protein 2	0.37	0.47	-0.41	0.16	0.32	0.28	0	0.99
409	A0A287AR56	Sulfhydryl oxidase	0.27	0.57	-0.13	0.64	-0.15	0.59	0.18	0.53
410	A0A287AR81	28S ribosomal protein S31, mitochondrial	0.05	0.94	0.27	0.49	-1.2	0	0.62	0.12
411	A0A287ARB3	Uncharacterized protein	-0.31	0.75	-0.16	0.79	-1.12	0.05	-1.6	0.02
412	A0A287ARC6	UV excision repair protein RAD23	0.28	0.67	0.06	0.88	-1.1	0.02	0.7	0.07
413	A0A287ARC7	Protein kinase domain-containing protein	0.24	0.82	0.18	0.77	1.08	0.08	-0.95	0.04
414	A0A287ARK5	FERM domain-containing protein	-0.13	0.84	-0.31	0.4	0.63	0.09	-0.22	0.58
415	A0A287ARQ2	Uncharacterized protein	0.15	0.84	-0.09	0.84	0.34	0.46	-0.3	0.51
416	A0A287ARU4	S-phase kinase-associated protein 1	0.03	0.97	-0.06	0.91	0.8	0.04	0.89	0.03
417	A0A287AS02	Uncharacterized protein	-0.17	0.83	0.03	0.96	-0.83	0.07	0.87	0.06
418	A0A287AS86	Inactive phosphatidylinositol 3-phosphatase 12	0.26	0.68	0.07	0.84	0.29	0.43	-0.48	0.2
419	A0A287ASH3	NIF3-like protein 1	0.13	0.87	-0.06	0.9	0.96	0.02	1.12	0.02
420	A0A287ASL4	TPR_REGION domain-containing protein	0.02	0.97	0.32	0.34	0.1	0.78	-0.48	0.17
421	A0A287ASP9	Alpha-ketoglutarate-dependent dioxygenase FTO	0	1	0.06	0.85	-0.59	0.07	0.52	0.13
422	A0A287ASS9	Sterol-4-alpha-carboxylate 3-dehydrogenase, decarboxylating	0.09	0.86	-0.08	0.79	0.24	0.42	-0.19	0.57
423	A0A287AST1	OGFr_N domain-containing protein	0.23	0.66	-0.02	0.94	-0.5	0.09	0.43	0.18
424	A0A287ASV2	G_PROTEIN_RECEP_F3_4 domain-containing protein	-0.04	0.96	0.01	0.99	-0.93	0.06	0.94	0.05
425	A0A287ASX3	C1q domain-containing protein	-0.23	0.8	0.03	0.95	1.62	0	1.11	0.02
426	A0A287ASY8	NADPH:adrenodoxin oxidoreductase, mitochondrial	0.28	0.64	-0.25	0.47	-1.08	0.04	-0.63	0.08
427	A0A287AT18	Proteasome subunit alpha type	-0.08	0.93	0.03	0.96	-0.79	0.02	0.96	0.03
428	A0A287AT54	Uncharacterized protein	0.71	0.19	-0.5	0.11	0.29	0.38	0	1
429	A0A287AT82	TPR_REGION domain-containing protein	-0.44	0.52	0.3	0.46	0.4	0.35	-0.57	0.17
430	A0A287AT83	Eukaryotic translation initiation factor 4B	-0.35	0.74	0.24	0.7	-1.07	0.02	1.03	0.03
431	A0A287ATA9	Uncharacterized protein	-0.28	0.76	0.11	0.85	-0.91	0.01	0.9	0.04
432	A0A287ATC5	Uncharacterized protein	0.18	0.82	0.01	0.99	-1.15	0	0.85	0.04
433	A0A287ATE4	BCL2L2-PABPN1 protein	-0.33	0.48	0.09	0.75	-0.3	0.27	0.34	0.25
434	A0A287ATJ5	Uncharacterized protein	0.13	0.87	-0.02	0.97	-0.9	0.01	1.05	0.02
435	A0A287ATM3	Sulfate anion transporter 1	-0.51	0.68	0.45	0.54	1.4	0.06	-1.28	0.01
436	A0A287ATM6	Uncharacterized protein	-0.03	0.97	-0.17	0.62	-0.44	0.2	0.65	0.06
437	A0A287ATN9	Coiled-coil domain-containing protein 93	0.16	0.77	-0.05	0.88	0.47	0.13	-0.48	0.15
438	A0A287ATR6	Selenide, water dikinase	0.11	0.88	-0.01	0.98	-0.99	0	0.97	0.04
439	A0A287ATT0	LEM domain-containing protein	0.14	0.86	-0.06	0.88	1.2	0.02	1.18	0.03
440	A0A287ATT9	PSI domain-containing protein	0.03	0.97	-0.21	0.68	1.36	0.04	-1.56	0
441	A0A287ATU4	Importin N-terminal domain-containing protein	0.22	0.84	0.27	0.68	1.08	0.1	-1.13	0.02
442	A0A287ATV4	Uncharacterized protein	0.29	0.71	-0.51	0.25	-1.5	0.01	-0.75	0.1
443	A0A287AU22	Uncharacterized protein	-0.38	0.49	0.19	0.57	-0.6	0.05	0.54	0.1
444	A0A287AU44	Phosphatidylinositol 4-phosphate 5-kinase type-1 gamma isoform X5	0.28	0.81	-0.97	0.14	0.97	0.16	0.05	0.95
445	A0A287AU46	Probable cytosolic iron-sulfur protein assembly protein CIAO1	0.22	0.77	-0.23	0.61	-0.77	0.09	1.14	0.03
446	A0A287AU89	Uncharacterized protein	0.13	0.88	-0.2	0.7	-0.87	0.09	1.17	0.01
447	A0A287AUH9	PDZ domain-containing protein	0.07	0.88	-0.05	0.85	-0.35	0.19	0.38	0.2
448	A0A287AUJ0	Uncharacterized protein	-0.26	0.62	0.32	0.29	-0.78	0.03	0.37	0.25
449	A0A287AUL3	SH3 domain-containing protein	0.18	0.79	0.12	0.78	-1.06	0.02	0.71	0.08
450	A0A287AUQ4	Calponin-homology (CH) domain-containing protein	0.21	0.69	0.15	0.63	-0.5	0.08	0.25	0.44
451	A0A287AUX9	Asparaginase-like protein 1	0.04	0.95	-0.09	0.85	1.66	0.01	1.04	0.01
452	A0A287AUY5	PWWP domain-containing protein	-0.24	0.79	-0.18	0.75	-1	0.06	-1.42	0.01
453	A0A287AV07	Uncharacterized protein	-0.01	0.99	0	0.99	-0.74	0.08	0.75	0.08
454	A0A287AV22	Uncharacterized protein	-0.39	0.45	-0.07	0.83	0.22	0.45	0.01	0.96
455	A0A287AV43	FoP_duplication domain-containing protein	-0.04	0.95	0.2	0.54	0.34	0.29	-0.55	0.09
456	A0A287AV47	PWI domain-containing protein	-0.17	0.87	0.11	0.86	-1.11	0.04	-1.08	0.02
457	A0A287AV56	Uncharacterized protein	0.59	0.28	-0.04	0.9	-0.42	0.2	0.22	0.53
458	A0A287AVD1	Uncharacterized protein	-0.08	0.92	0.15	0.74	-1.11	0.05	1.24	0.05
459	A0A287AVG7	MaoC-like domain-containing protein	1.07	0.15	-0.17	0.72	-0.4	0.4	0.15	0.75
460	A0A287AVI5	Proteasome endopeptidase complex	-0.13	0.89	-0.02	0.97	1.01	0.01	0.86	0.03
461	A0A287AVP0	Uncharacterized protein	-0.04	0.96	-0.05	0.92	-0.82	0.06	1.31	0.01
462	A0A287AVQ0	ADP/ATP translocase 3	0.35	0.83	0.67	0.48	1.8	0.06	-2.73	0
463	A0A287AVS9	Uncharacterized protein	0.43	0.48	0.04	0.91	0.54	0.13	1.13	0.02
464	A0A287AVT7	Carn_acyltransf domain-containing protein	0.21	0.79	-0.06	0.89	0.74	0.1	-0.75	0.1
465	A0A287AW11	Uncharacterized protein	0.41	0.55	-0.07	0.86	-0.72	0.07	0.63	0.12
466	A0A287AW52	Uncharacterized protein	-0.11	0.85	0.33	0.31	-0.02	0.96	-0.33	0.35
467	A0A287AW71	60S ribosomal protein L9	-0.49	0.67	0.5	0.46	1.31	0.05	-1.65	0
468	A0A287AWK8	Vigilin isoform X1	0.04	0.95	0.25	0.53	0.55	0.16	1.01	0.05
469	A0A287AWR7	Uncharacterized protein	-0.02	0.97	-0.05	0.9	0.11	0.77	-0.04	0.91
470	A0A287AWS0	Uncharacterized protein	0.16	0.82	0.04	0.92	-0.86	0.03	0.77	0.06
471	A0A287AWS9	Heme oxygenase	-0.09	0.85	0.28	0.32	-0.28	0.32	-0.01	0.98
472	A0A287AWW1	Septin-type G domain-containing protein	0.12	0.85	-0.25	0.5	-0.73	0.03	-0.53	0.16
473	A0A287AXG3	Uncharacterized protein	-0.16	0.84	-0.04	0.94	0.64	0.18	-0.53	0.26
474	A0A287AXN7	UBX domain-containing protein	-0.16	0.9	-0.23	0.75	-1.02	0.01	-1.35	0.05
475	A0A287AXP9	Glycosyltransferase 25 domain containing 1	-0.02	0.97	0.05	0.87	0.23	0.42	-0.28	0.36
476	A0A287AXR4	Uncharacterized protein	0.02	0.98	0.27	0.51	-1.12	0.05	0.63	0.13
477	A0A287AXS4	Uncharacterized protein	-0.27	0.71	0.27	0.54	-1.2	0.01	1.49	0.01
478	A0A287AXZ5	Myosin_tail_1 domain-containing protein	-0.34	0.73	-0.48	0.42	-0.79	0.2	-1.66	0.01
479	A0A287AXZ9	Nibrin	-0.1	0.85	-0.18	0.58	-0.46	0.15	1.03	0.01
480	A0A287AY88	TLC domain-containing protein	0.78	0.5	0.87	0.19	0.58	0.43	-2.32	0.01
481	A0A287AYJ8	SERPIN domain-containing protein	-0.72	0.38	0.16	0.74	-0.46	0.37	0.56	0.26
482	A0A287AYW3	60 kDa poly(U)-binding-splicing factor	-0.09	0.91	0.29	0.56	0.43	0.41	-0.73	0.14
483	A0A287AYY7	Leucine-rich repeat-containing protein 47	0.11	0.83	0.08	0.8	-0.47	0.1	0.34	0.28
484	A0A287AZ54	Uncharacterized protein	0.42	0.63	0.17	0.74	0.31	0.56	-0.69	0.18
485	A0A287AZ57	Nsp1_C domain-containing protein	-0.11	0.89	0.34	0.46	-1.32	0.01	0.85	0.06
486	A0A287AZ66	Integrin beta	-0.44	0.5	0.19	0.62	-0.61	0.12	0.57	0.15
487	A0A287AZ72	HIT domain-containing protein	-0.07	0.91	0.28	0.49	-1.19	0.04	0.68	0.1
488	A0A287AZF3	Uncharacterized protein	0.05	0.96	-0.27	0.66	1.54	0.01	-1.63	0.03
489	A0A287AZG0	Uncharacterized protein	-0.18	0.89	0.32	0.68	1.31	0.04	-1.53	0
490	A0A287AZK2	Transgelin	-0.46	0.5	0.64	0.1	-0.77	0.03	0.32	0.46
491	A0A287AZV4	S-(hydroxymethyl)glutathione dehydrogenase	-0.25	0.77	0.31	0.56	0.69	0.2	-0.94	0.07
492	A0A287AZY0	Calcium uptake protein 2, mitochondrial	0.14	0.91	0.68	0.33	1.05	0.15	-2.11	0
493	A0A287B006	AP-3 complex subunit mu-1	-0.52	0.67	0.39	0.59	1.35	0.06	0.89	0.02
494	A0A287B064	COX assembly mitochondrial protein	-0.1	0.91	0.4	0.42	-1.3	0.04	0.87	0.08
495	A0A287B0C3	ATP synthase subunit d, mitochondrial	-0.48	0.44	0.69	0.05	-1.14	0.02	0.26	0.5
496	A0A287B0C7	Uncharacterized protein	0.45	0.43	-0.17	0.62	0.29	0.39	-0.28	0.42
497	A0A287B0I3	Uncharacterized protein	-0.43	0.65	0.36	0.52	-1.16	0.03	1.31	0.01
498	A0A287B0T7	Chromobox protein homolog 3 isoform X1	-0.19	0.77	0.19	0.62	-0.68	0.06	0.54	0.16
499	A0A287B0Z8	Indolethylamine N-methyltransferase isoform 1	-0.25	0.74	0.76	0.07	-0.03	0.95	-0.75	0.09
500	A0A287B150	LLGL domain-containing protein	-0.06	0.95	-0.17	0.76	-1.14	0.03	1.24	0.02
501	A0A287B1C9	Neutral alpha-glucosidase AB	-0.48	0.48	0.43	0.28	0.09	0.82	-0.39	0.34
502	A0A287B1S5	Uncharacterized protein	0.44	0.53	-0.41	0.32	-0.4	0.35	0.7	0.09
503	A0A287B1V1	Uncharacterized protein	0.52	0.48	0.09	0.83	0.25	0.58	-0.58	0.19
504	A0A287B207	UBC core domain-containing protein	-0.01	0.98	-0.07	0.8	0.23	0.36	-0.15	0.6
505	A0A287B250	Chloride intracellular channel protein	-0.62	0.53	0.88	0.12	0.36	0.56	1.55	0.01
506	A0A287B272	Uncharacterized protein	0.5	0.46	-0.35	0.37	0.35	0.39	-0.15	0.71
507	A0A287B283	Uncharacterized protein	0.09	0.85	-0.25	0.35	0.36	0.16	-0.11	0.71
508	A0A287B287	Alanine--tRNA ligase	-0.05	0.95	0.31	0.46	0.6	0.16	0.86	0.02
509	A0A287B2G4	TOG domain-containing protein	0.07	0.95	0.65	0.31	0.87	0.19	-1.87	0.01
510	A0A287B2P9	Thy-1 antigen	-0.97	0.38	0.22	0.74	-1.04	0.05	-1.79	0.02
511	A0A287B2X0	Uncharacterized protein	0.03	0.96	-0.43	0.16	0.55	0.07	-0.06	0.86
512	A0A287B320	Uncharacterized protein	0.42	0.54	0.18	0.65	-1.21	0.02	0.59	0.15
513	A0A287B336	Uncharacterized protein	-0.2	0.81	-0.07	0.89	-0.91	0.06	0.96	0.03
514	A0A287B341	Nudix hydrolase domain-containing protein	-0.03	0.97	-0.62	0.14	0.64	0.14	0.09	0.83
515	A0A287B355	Uncharacterized protein	-0.32	0.69	0.38	0.43	0.65	0.19	1.37	0.01
516	A0A287B386	60S ribosomal protein L17	-0.27	0.72	0.36	0.42	0.46	0.33	-0.77	0.09
517	A0A287B3A4	Spectrin beta chain	0.5	0.54	0.26	0.6	0.66	0.18	-1.41	0.02
518	A0A287B3G9	Protein CCSMST1	0.44	0.54	0.08	0.85	-1.23	0.01	0.75	0.07
519	A0A287B3H7	RING-type domain-containing protein	0.25	0.68	0.17	0.63	-0.49	0.16	0.18	0.62
520	A0A287B3M4	Serine/threonine-protein phosphatase 2A 56 kDa regulatory subunit	0	1	0.02	0.94	0.2	0.46	-0.23	0.44
521	A0A287B3T2	Ferrochelatase	0.89	0.34	0.02	0.98	1.05	0.06	-1.84	0.01
522	A0A287B401	RNA-binding protein 14 isoform 1	0.31	0.81	0.08	0.92	1.64	0.01	-1.1	0.05
523	A0A287B4D9	GTPase HRas isoform 1	-0.27	0.76	0.19	0.71	-0.73	0.05	-1.23	0.01
524	A0A287B4E6	Translationally-controlled tumor protein	-0.31	0.67	0.4	0.34	-1.17	0.03	0.69	0.11
525	A0A287B4J2	Adenosylhomocysteinase	0.11	0.89	-0.15	0.75	-0.79	0.07	1.18	0.02
526	A0A287B4M9	JmjC domain-containing protein	-0.26	0.76	-0.35	0.5	-1.17	0.04	-0.75	0.15
527	A0A287B4P8	26S proteasome AAA-ATPase subunit RPT3	-0.13	0.91	0.29	0.68	1.32	0.06	-1.21	0.02
528	A0A287B510	Uncharacterized protein	0.2	0.83	0.35	0.55	0.83	0.16	-1.1	0.02
529	A0A287B583	Annexin	-0.27	0.77	0.12	0.83	0.94	0.08	-0.96	0.07
530	A0A287B5N2	Uncharacterized protein	0.19	0.88	0.81	0.27	0.35	0.66	-1.38	0.05
531	A0A287B5N4	Polypeptide N-acetylgalactosaminyltransferase	0.46	0.57	0.02	0.97	0.72	0.14	1.48	0
532	A0A287B5Q4	Reticulon	0.08	0.92	0.05	0.91	-1.09	0.03	1.07	0.01
533	A0A287B5Q8	Ig-like domain-containing protein	0.1	0.89	-0.04	0.92	-0.82	0.04	1.01	0.02
534	A0A287B5R1	Uncharacterized protein	-0.05	0.95	-0.06	0.91	-0.91	0.02	1.19	0.03
535	A0A287B5T6	Peptidylprolyl isomerase	-0.04	0.96	0.63	0.22	0.57	0.29	-1.56	0.01
536	A0A287B5V1	60S ribosomal protein L3	0.23	0.71	-0.08	0.83	0.59	0.09	-0.6	0.1
537	A0A287B5W3	Aminotran_1_2 domain-containing protein	0.28	0.64	-0.16	0.66	-0.51	0.14	0.57	0.11
538	A0A287B5Y2	Uncharacterized protein	0.02	0.97	0.24	0.43	-0.06	0.86	-0.24	0.47
539	A0A287B626	Uncharacterized protein	-0.23	0.82	0.37	0.54	-1.14	0.04	1.12	0.06
540	A0A287B634	Methylenetetrahydrofolate reductase	-0.01	0.99	-0.02	0.95	-0.36	0.29	0.39	0.27
541	A0A287B654	Cytochrome b5 heme-binding domain-containing protein	-0.2	0.8	0.26	0.56	-1.07	0.01	0.81	0.07
542	A0A287B6A4	Inosine-5'-monophosphate dehydrogenase	0.25	0.76	-0.34	0.5	-0.75	0.14	1.1	0.02
543	A0A287B6B6	Uncharacterized protein	0.2	0.75	-0.21	0.58	-0.51	0.17	0.67	0.07
544	A0A287B6E6	Uncharacterized protein	0.06	0.97	-0.11	0.89	-1.25	0	-1.46	0.01
545	A0A287B6I2	Alpha-1,4 glucan phosphorylase	-0.28	0.55	-0.02	0.95	-0.16	0.56	0.3	0.31
546	A0A287B6J6	Heat shock 70 kDa protein 4	-0.01	0.98	-0.21	0.49	0.21	0.5	0.04	0.9
547	A0A287B6M0	Carbonic anhydrase	-0.39	0.64	0	1	2.4	0	-0.88	0.05
548	A0A287B6W8	SAP domain-containing protein	0.19	0.83	-0.34	0.52	-1.01	0.06	-1.62	0.01
549	A0A287B6Z8	Uncharacterized protein	-0.04	0.95	0.12	0.72	0.02	0.95	-0.14	0.69
550	A0A287B719	28S ribosomal protein S36, mitochondrial	-0.18	0.83	-0.13	0.79	-0.92	0.06	-1.24	0.01
551	A0A287B759	GlcNAc kinase	-0.39	0.61	0.7	0.1	-0.54	0.24	-0.12	0.8
552	A0A287B7A1	PID domain-containing protein	-0.13	0.85	0.14	0.73	-0.65	0.1	0.54	0.19
553	A0A287B7D3	Uncharacterized protein	-0.54	0.73	0.9	0.34	1.25	0.21	0.83	0.05
554	A0A287B7D7	Fat storage-inducing transmembrane protein 2	0	1	0.18	0.71	1.63	0.02	-1.36	0.01
555	A0A287B7G8	Uncharacterized protein	0.19	0.79	0.16	0.7	-0.82	0.01	0.61	0.14
556	A0A287B7I8	Uncharacterized protein	0.1	0.86	0.03	0.93	-0.1	0.78	0.02	0.95
557	A0A287B7K9	Uncharacterized protein	-0.27	0.81	0.53	0.43	1.06	0.13	-1.18	0.03
558	A0A287B7R0	Protein kinase domain-containing protein	0.21	0.86	-0.72	0.29	-0.73	0.31	0.92	0.04
559	A0A287B859	Uncharacterized protein	0.26	0.59	-0.35	0.2	0.14	0.6	0.16	0.6
560	A0A287B878	Dynamin GTPase	-0.14	0.88	0.3	0.58	1.03	0.06	-1.48	0.04
561	A0A287B880	MPN domain-containing protein	0.28	0.7	0.25	0.57	0.23	0.62	-0.64	0.15
562	A0A287B883	Uncharacterized protein	0.08	0.92	-0.04	0.94	-0.95	0.07	0.96	0.06
563	A0A287B8I3	Uncharacterized protein	-0.14	0.88	0.11	0.84	-1.04	0.02	0.94	0.04
564	A0A287B8J2	Dynactin subunit 1	-0.09	0.94	0.51	0.5	1.2	0.12	-1.2	0.04
565	A0A287B8Q0	Protein-tyrosine-phosphatase	-0.39	0.61	0.45	0.3	0.43	0.35	-0.8	0.07
566	A0A287B8Q8	Uncharacterized protein	-0.28	0.7	0.7	0.09	-1.05	0.02	0.28	0.53
567	A0A287B8R2	Nuclear distribution protein C homolog	-0.28	0.62	0.35	0.29	1.97	0	0.34	0.34
568	A0A287B8Y9	ENTH domain-containing protein	-0.31	0.57	0.34	0.27	-1.04	0.04	0.43	0.19
569	A0A287B8Z2	Fructose-bisphosphate aldolase	-0.29	0.76	-0.12	0.83	-1	0.07	-1.01	0.02
570	A0A287B906	Ig-like domain-containing protein	-0.23	0.79	0.19	0.71	-1.21	0.01	0.89	0.04
571	A0A287B929	60S ribosomal protein L13a	-0.13	0.92	0.52	0.5	1.42	0.07	-1.86	0.03
572	A0A287B938	Multifunctional methyltransferase subunit TRM112-like protein	-0.19	0.81	0.63	0.16	-1.39	0.04	0.58	0.23
573	A0A287B962	Sulfotransferase	0.58	0.35	-0.27	0.46	0.28	0.45	-0.21	0.58
574	A0A287B9H1	Uncharacterized protein	0.94	0.25	0.22	0.66	0.11	0.83	-0.76	0.12
575	A0A287B9R5	SERPIN domain-containing protein	-0.39	0.72	0.54	0.4	-1.15	0.01	1.08	0.08
576	A0A287B9S4	Mago-bind domain-containing protein	-0.12	0.9	-0.35	0.55	-1	0.09	-1.64	0.01
577	A0A287BA08	Methylmalonyl-CoA isomerase	0.23	0.74	0.11	0.79	0.43	0.3	-0.66	0.11
578	A0A287BA12	Vesicle-fusing ATPase	-0.18	0.86	0.31	0.6	0.93	0.12	1.1	0.01
579	A0A287BA24	Glycine cleavage system H protein	-0.23	0.8	0.05	0.92	-0.83	0.02	-0.79	0.03
580	A0A287BA79	HIT domain-containing protein	-0.25	0.68	0.44	0.21	-0.19	0.61	-0.22	0.56
581	A0A287BAB5	Uncharacterized protein	-0.1	0.83	0.15	0.57	-0.26	0.32	0.13	0.67
582	A0A287BAD3	Histone H1t	-0.12	0.89	-0.1	0.84	-0.58	0.28	0.75	0.15
583	A0A287BAG8	Transcription factor BTF3	-0.13	0.88	0.11	0.82	-0.84	0.05	1.25	0.02
584	A0A287BAI8	Uncharacterized protein	-0.06	0.92	-0.35	0.29	-0.73	0.03	-0.26	0.46
585	A0A287BAM9	Uncharacterized protein	0.09	0.92	-0.26	0.61	-0.86	0.08	-0.92	0.03
586	A0A287BAN5	Sodium/potassium-transporting ATPase subunit beta	-0.25	0.66	0.43	0.18	0.01	0.98	-0.41	0.23
587	A0A287BAN6	Uncharacterized protein	-0.01	0.98	0.06	0.81	-0.33	0.2	0.26	0.37
588	A0A287BAZ3	Band 4.1	-0.04	0.96	0.16	0.75	0.96	0.05	-0.94	0.02
589	A0A287BAZ8	Lysine ketoglutarate reductase	0.37	0.85	0.52	0.65	1.94	0.01	-2.07	0.01
590	A0A287BB25	N-acetylgalactosamine kinase isoform 1	-0.43	0.76	0.42	0.63	1.55	0.08	0.93	0.03
591	A0A287BB33	Syntaxin-binding protein 2	-0.01	0.99	-0.02	0.97	-1.24	0.01	-1.51	0.02
592	A0A287BB42	Estradiol 17-beta-dehydrogenase 2	0.47	0.64	-0.14	0.81	-1	0.03	-1.2	0.03
593	A0A287BB44	Uncharacterized protein	-0.01	0.99	-0.34	0.53	-0.8	0.15	0.91	0.04
594	A0A287BB89	Pyridoxal 5'-phosphate synthase	0.07	0.9	-0.19	0.59	-0.51	0.15	1.52	0
595	A0A287BBB4	Ornithine--oxo-acid aminotransferase	-0.05	0.95	0.28	0.5	0.01	0.99	-0.32	0.47
596	A0A287BBC4	Uncharacterized protein	0.32	0.65	0.07	0.87	-0.32	0.47	0.1	0.82
597	A0A287BBD0	Uncharacterized protein	0.48	0.72	0.06	0.94	-0.87	0.05	-1.82	0.01
598	A0A287BBJ7	Aldedh domain-containing protein	0.03	0.97	0.24	0.6	-1.02	0.03	0.77	0.1
599	A0A287BBP8	Uncharacterized protein	-0.1	0.89	-0.51	0.19	1.15	0.01	-0.17	0.69
600	A0A287BBR1	Alpha-dystroglycan	-0.07	0.94	-0.26	0.65	-0.93	0.11	0.87	0.03
601	A0A287BBR6	ATP-binding cassette sub-family C member 7	0.21	0.79	0.26	0.59	0.88	0.06	-2.05	0.01
602	A0A287BBS4	ATP synthase subunit alpha	0.29	0.82	0.07	0.93	1.1	0.01	-1.31	0.01
603	A0A287BBS8	Uncharacterized protein	0.01	1	-0.01	0.99	1.47	0.04	1.28	0.02
604	A0A287BBX3	NAD kinase 2, mitochondrial	0.68	0.49	0.43	0.47	0.7	0.26	-1.69	0.01
605	A0A287BBX9	Craniofacial development protein 1	0.09	0.91	-0.31	0.49	-0.62	0.18	1.14	0.02
606	A0A287BC72	Carbonic anhydrase	-0.04	0.96	-0.01	0.98	1.03	0.03	1.09	0.01
607	A0A287BC86	Uncharacterized protein	-0.26	0.68	0.22	0.54	0.18	0.63	-0.33	0.38
608	A0A287BCD1	RPN13_C domain-containing protein	0.06	0.94	-0.48	0.28	-0.16	0.74	0.69	0.13
609	A0A287BCQ8	Guanylate kinase	-0.08	0.94	0.21	0.72	1.15	0.05	-1.43	0.02
610	A0A287BCV5	Complex I assembly factor TIMMDC1, mitochondrial	0.52	0.46	-0.23	0.58	0.77	0.06	-0.72	0.08
611	A0A287BCX9	GOLD domain-containing protein	-0.48	0.61	0.85	0.11	0.2	0.74	-0.99	0.07
612	A0A287BCY0	Uncharacterized protein	-0.08	0.93	-0.18	0.75	2.05	0	-1.36	0.03
613	A0A287BCY4	Amine oxidase	-0.08	0.94	-0.16	0.78	-0.75	0.02	-1.75	0.02
614	A0A287BD08	Glycerol kinase	-0.42	0.72	-1	0.13	-0.61	0.41	-2.36	0
615	A0A287BDA0	TIM21-like protein, mitochondrial	-0.24	0.8	0.67	0.23	0.46	0.44	1.23	0.01
616	A0A287BDB6	PID domain-containing protein	-0.17	0.83	0.19	0.69	1.99	0.01	0.71	0.04
617	A0A287BDT0	Uncharacterized protein	0.33	0.46	-0.03	0.91	0.1	0.69	-0.21	0.46
618	A0A287BDT8	Uncharacterized protein	-0.22	0.76	-0.44	0.3	-1.73	0.01	-0.62	0.15
619	A0A287BDV9	Glycerol-3-phosphate dehydrogenase [NAD(+)]	0.19	0.79	-0.52	0.21	0.79	0.05	-0.27	0.54
620	A0A287BE23	Superoxide dismutase [Cu-Zn]	0.3	0.64	-0.09	0.8	-0.54	0.14	0.53	0.17
621	A0A287BE42	Protein kinase domain-containing protein	0.25	0.74	0.1	0.83	0.72	0.1	1.07	0.02
622	A0A287BE47	C-C motif chemokine	-0.14	0.88	0	0.99	-0.77	0.01	-0.83	0.03
623	A0A287BE52	PWWP domain-containing protein	-0.37	0.67	-0.09	0.86	0.82	0.01	-1.88	0.02
624	A0A287BED1	Prefoldin subunit 1	-0.09	0.89	0.26	0.52	-0.14	0.74	-0.12	0.77
625	A0A287BED5	DUF1394 domain-containing protein	-0.14	0.8	0.05	0.86	-0.39	0.19	0.39	0.23
626	A0A287BEI1	IF rod domain-containing protein	0.12	0.87	0.05	0.91	-0.04	0.93	-0.07	0.88
627	A0A287BEI7	High mobility group protein B1	-0.13	0.9	-0.15	0.8	0.67	0.04	-1.7	0.02
628	A0A287BEK8	S_100 domain-containing protein	-0.44	0.66	0.14	0.82	-0.91	0.01	-0.95	0.03
629	A0A287BER0	O-phosphoseryl-tRNA(Sec) selenium transferase	0.15	0.84	0.1	0.8	-0.62	0.14	0.44	0.31
630	A0A287BET5	RRM domain-containing protein	-0.23	0.8	-0.11	0.83	-1.02	0.06	-1.13	0.04
631	A0A287BEZ5	Propionate--CoA ligase	-0.08	0.93	0.14	0.81	0.97	0.08	1.27	0.03
632	A0A287BEZ7	Uncharacterized protein	-0.25	0.79	0.33	0.56	0.74	0.2	-1.02	0.06
633	A0A287BF35	Uncharacterized protein	-0.14	0.8	0.67	0.03	0.93	0.02	-0.04	0.9
634	A0A287BF71	Uncharacterized protein	-0.05	0.93	-0.35	0.29	0.4	0.23	0.03	0.94
635	A0A287BF97	Uncharacterized protein	-0.45	0.61	0.73	0.15	0.12	0.83	-0.78	0.14
636	A0A287BFE6	Uncharacterized protein	-0.02	0.98	0	1	-1.1	0.02	-1.24	0.02
637	A0A287BFF4	Glutaminase	-0.17	0.88	0.34	0.6	1.08	0.11	0.97	0.02
638	A0A287BFF5	Uncharacterized protein	0.16	0.76	-0.02	0.95	-0.34	0.24	0.29	0.35
639	A0A287BFH0	Uncharacterized protein	-0.02	0.98	0.38	0.41	0.16	0.74	-0.6	0.2
640	A0A287BFP3	Uncharacterized protein	-0.72	0.34	0.61	0.16	-0.59	0.19	0.18	0.69
641	A0A287BFW1	Sodium/glucose cotransporter 5	0.37	0.76	0.64	0.37	1.39	0.05	-4.22	0
642	A0A287BFZ2	Uncharacterized protein	-0.07	0.87	-0.21	0.4	0.23	0.34	0.04	0.88
643	A0A287BG02	LIM and senescent cell antigen-like-containing domain protein	0.36	0.68	0.26	0.62	0.74	0.16	-1.11	0.04
644	A0A287BG14	AAA domain-containing protein	0.52	0.45	-0.44	0.27	-0.9	0.04	-0.58	0.16
645	A0A287BG35	E3 ubiquitin-protein ligase RNF170	0.33	0.7	0.08	0.88	0.94	0.06	-1.11	0.02
646	A0A287BG93	Nodal modulator 1	-0.2	0.64	0.08	0.74	-0.02	0.94	0.01	0.98
647	A0A287BGY4	Double-strand break repair protein	0.43	0.51	-0.21	0.59	0.62	0.11	-0.55	0.16
648	A0A287BH21	SERPIN domain-containing protein	1.16	0.15	0.3	0.55	0.41	0.43	-1.68	0.02
649	A0A287BH28	Ig-like domain-containing protein	-0.29	0.7	0.11	0.8	-1.01	0.01	0.84	0.05
650	A0A287BH33	Aspartate aminotransferase	0.38	0.54	0.27	0.46	-0.22	0.56	-0.25	0.51
651	A0A287BH77	Uncharacterized protein	0.55	0.48	-0.4	0.39	0.59	0.21	-0.35	0.46
652	A0A287BHC5	Serpin family B member 6	-0.14	0.81	-0.01	0.98	-0.01	0.97	0.08	0.82
653	A0A287BHE7	40S ribosomal protein S14	0	1	-0.15	0.68	0.28	0.44	-0.11	0.78
654	A0A287BHR0	Uncharacterized protein	-0.16	0.8	0.23	0.53	-1.09	0.02	0.63	0.08
655	A0A287BHS7	ER membrane protein complex subunit 7	-0.02	0.97	-0.06	0.87	0.64	0.08	-0.56	0.14
656	A0A287BHV8	Uncharacterized protein	-0.01	0.98	-0.03	0.94	-0.53	0.11	0.56	0.1
657	A0A287BHY7	Aldehyde dehydrogenase, mitochondrial	-0.04	0.96	0.28	0.49	-0.67	0.1	0.36	0.39
658	A0A287BHZ6	RNA helicase	1.17	0.12	-0.69	0.12	-0.27	0.58	0.58	0.21
659	A0A287BI67	Paralemmin-1	-0.09	0.88	0.2	0.57	-0.78	0.02	0.55	0.13
660	A0A287BIK1	Uncharacterized protein	0.37	0.7	-0.28	0.63	-1.01	0.08	1.14	0.04
661	A0A287BIL5	SUN domain-containing protein	-0.09	0.88	0.33	0.34	-0.27	0.45	-0.08	0.83
662	A0A287BIL8	78 kDa glucose-regulated protein	-0.35	0.62	0.22	0.6	-0.6	0.15	0.49	0.24
663	A0A287BIP6	Carboxypeptidase Q	-0.26	0.57	-0.11	0.68	0.23	0.38	0.01	0.98
664	A0A287BIV6	39S ribosomal protein L37, mitochondrial	0.05	0.96	0.25	0.62	0.7	0.19	1.37	0.01
665	A0A287BIW2	Ribonucleoside-diphosphate reductase	0.76	0.18	0.07	0.84	-0.57	0.08	0.18	0.62
666	A0A287BJ05	Septin-2	-0.13	0.89	0.32	0.57	1.01	0.07	-1.37	0.03
667	A0A287BJ42	Protein phosphatase 1G	0.02	0.98	0.11	0.82	-1.14	0	1.06	0.04
668	A0A287BJ64	MHC_I-like_Ag-recog domain-containing protein	0.03	0.98	-0.13	0.83	-0.59	0.05	-1.32	0.02
669	A0A287BJE4	Platelet-activating factor acetylhydrolase	0.48	0.53	-0.11	0.81	0.9	0.03	0.88	0.05
670	A0A287BJF3	W2 domain-containing protein	-0.32	0.64	0.38	0.36	0.37	0.39	-0.67	0.11
671	A0A287BJI6	Seryl-tRNA synthetase	0.09	0.9	0.02	0.96	0.83	0.05	0.75	0.05
672	A0A287BJK5	acidPPc domain-containing protein	-0.04	0.95	0.13	0.71	-0.87	0.04	0.61	0.08
673	A0A287BJM3	Fes1 domain-containing protein	0.66	0.2	-0.16	0.6	0.34	0.26	-0.43	0.18
674	A0A287BJN7	Huntingtin interacting protein K	-0.26	0.79	0.16	0.77	-0.97	0.03	1.07	0.03
675	A0A287BJQ2	Complex I-23kD	-0.44	0.71	1.38	0.04	-0.15	0.84	-1.27	0.07
676	A0A287BJQ5	Uncharacterized protein	-0.53	0.69	0.54	0.49	0.76	0.36	-1.17	0.13
677	A0A287BJV7	Uncharacterized protein	-0.85	0.23	0.03	0.94	-0.5	0.25	0.82	0.05
678	A0A287BJX5	SH3 domain-containing protein	0.05	0.92	0.13	0.65	-0.04	0.9	-0.13	0.65
679	A0A287BK04	GOLD domain-containing protein	-0.21	0.74	0.4	0.27	-1.28	0.02	0.54	0.15
680	A0A287BK25	Non-POU domain containing octamer binding	0.54	0.46	-0.1	0.83	0.68	0.12	-0.79	0.06
681	A0A287BK32	ESCRT-II complex subunit VPS36	-0.32	0.81	0.45	0.56	1	0.21	-1.4	0.06
682	A0A287BK35	Uncharacterized protein	0.56	0.38	-0.8	0.02	-0.04	0.93	1.95	0
683	A0A287BK71	Uncharacterized protein	0.42	0.39	-0.22	0.43	-0.31	0.27	0.4	0.19
684	A0A287BK74	Eukaryotic translation initiation factor 3 subunit L	0.33	0.79	-0.71	0.33	-1.03	0.18	-1.24	0.01
685	A0A287BK75	Dual specificity mitogen-activated protein kinase kinase 1	0.42	0.74	-0.34	0.65	-1.38	0.02	-1.39	0.01
686	A0A287BKE2	N-myc downstream-regulated gene 1 protein	-0.35	0.72	0.24	0.67	0.99	0.08	1.32	0.01
687	A0A287BKP9	von Willebrand factor A domain-containing protein 1 isoform 1	-0.31	0.61	0.38	0.29	-0.28	0.46	-0.04	0.92
688	A0A287BKR7	Glycerol-3-phosphate acyltransferase 3	0.22	0.77	0.42	0.34	0.51	0.27	-1.44	0
689	A0A287BL05	Uncharacterized protein	0.03	0.98	0.13	0.8	0.86	0.1	1.36	0.02
690	A0A287BL28	Endoplasmic reticulum junction formation protein lunapark	-0.27	0.75	0.65	0.18	-0.28	0.6	-0.37	0.47
691	A0A287BL76	Nucleoporin Nup37	-0.18	0.85	-0.06	0.92	-0.94	0.11	1.08	0.05
692	A0A287BL93	Uncharacterized protein	0.12	0.88	0.18	0.69	0.62	0.17	1.46	0.01
693	A0A287BLB3	Uncharacterized protein	-0.26	0.64	0.02	0.95	0.17	0.6	-0.09	0.8
694	A0A287BLE2	Mitofusin-2 isoform X1	0.54	0.63	0.21	0.75	1.22	0.07	-1.77	0
695	A0A287BLH5	DEAD box protein 5	0.47	0.64	-0.1	0.86	1.13	0.06	1.19	0.01
696	A0A287BLJ2	Glutaryl-CoA dehydrogenase isoform a	0.38	0.55	0.22	0.56	1.44	0.02	0.32	0.41
697	A0A287BLS0	Uncharacterized protein	-0.04	0.96	0.02	0.97	-1.06	0	-1.16	0.02
698	A0A287BLX2	Folate_rec domain-containing protein	-0.14	0.87	-0.03	0.95	1.19	0.05	0.72	0.05
699	A0A287BM41	UDP-glucuronosyltransferase	0.25	0.78	-0.42	0.42	-1.44	0	1.4	0.01
700	A0A287BM44	AMP-binding domain-containing protein	-0.07	0.95	0.16	0.8	1.56	0.04	-0.9	0.04
701	A0A287BM48	L-serine-phosphatidylethanolamine phosphatidyltransferase	-0.19	0.79	0.28	0.5	0.12	0.79	-0.36	0.4
702	A0A287BM79	Uncharacterized protein	-0.2	0.84	-0.17	0.78	-1.11	0.02	-1.09	0.05
703	A0A287BM94	Uncharacterized protein	0.05	0.95	-0.55	0.29	-1.46	0.01	-0.8	0.13
704	A0A287BMF3	Non-specific protein-tyrosine kinase	0.09	0.87	-0.26	0.37	-0.2	0.5	0.47	0.12
705	A0A287BMT8	Uncharacterized protein	0.15	0.84	-0.1	0.82	1.12	0.02	1.04	0.03
706	A0A287BMV2	Serine/arginine-rich splicing factor 1	-0.14	0.9	-0.11	0.87	1.32	0.01	-1.17	0.03
707	A0A287BMW0	OCIA domain-containing protein	0.27	0.69	-0.08	0.84	1.17	0.03	1.58	0.01
708	A0A287BMW6	Complex I-ESSS	-0.07	0.93	0.29	0.54	-1.16	0.05	0.85	0.07
709	A0A287BN36	Uncharacterized protein	0.22	0.73	-0.21	0.59	-0.85	0	-0.66	0.08
710	A0A287BN92	SERPIN domain-containing protein	-0.1	0.87	0.02	0.95	0.26	0.5	-0.24	0.53
711	A0A287BNE4	UBC core domain-containing protein	0	1	0.4	0.2	-0.19	0.55	-0.27	0.42
712	A0A287BNS6	Coiled-coil domain-containing protein 128	0.44	0.49	-0.38	0.31	0.22	0.57	0.04	0.92
713	A0A287BNY2	Uncharacterized protein	0.43	0.58	-0.11	0.81	-0.83	0.07	0.78	0.09
714	A0A287BNZ5	Mannose-6-phosphate isomerase	0	1	-0.05	0.87	0.39	0.2	-0.33	0.31
715	A0A287BP38	Uncharacterized protein	-0.35	0.76	0.3	0.67	-1.09	0.03	1.08	0.02
716	A0A287BP49	Uncharacterized protein	0.61	0.4	-0.37	0.38	-0.32	0.47	0.5	0.25
717	A0A287BPD6	Atriopeptidase	-0.57	0.32	0.08	0.82	-0.01	0.97	0.16	0.66
718	A0A287BPF3	DDRGK domain-containing protein 1	-0.02	0.98	-0.11	0.8	-0.78	0.07	1.1	0.03
719	A0A287BPF4	Uncharacterized protein	-0.29	0.69	0.35	0.42	-1.17	0.03	0.75	0.08
720	A0A287BPH0	Serine protease inhibitor Kazal-type 1	-0.51	0.57	0.07	0.9	-0.93	0.03	-1.6	0.01
721	A0A287BPI2	Rib_recp_KP_reg domain-containing protein	0.24	0.7	-0.09	0.8	-0.5	0.17	0.51	0.17
722	A0A287BPI5	Palladin isoform X4	-0.21	0.69	0.21	0.47	-0.29	0.32	0.13	0.68
723	A0A287BPL8	Uncharacterized protein	-0.29	0.55	0.22	0.43	-0.35	0.2	0.22	0.48
724	A0A287BPT5	Sulfurtransferase	-0.37	0.58	0.13	0.74	-0.26	0.53	0.26	0.52
725	A0A287BPU6	Uncharacterized protein	0.15	0.85	-0.14	0.76	-0.87	0.06	1.13	0.02
726	A0A287BPX4	UBP-type domain-containing protein	0.12	0.89	-0.05	0.93	-0.9	0.04	0.92	0.04
727	A0A287BPX8	Uncharacterized protein	0.2	0.81	-0.13	0.79	-0.74	0.05	1.3	0.03
728	A0A287BPY3	Uncharacterized protein	0.46	0.59	-0.19	0.7	0.78	0.03	1.21	0.01
729	A0A287BQ02	Polyadenylate-binding protein	-0.27	0.75	0.33	0.51	0.82	0.1	0.88	0.02
730	A0A287BQ51	Iodotyrosine dehalogenase 1	0.4	0.38	0.04	0.89	-0.01	0.97	-0.2	0.49
731	A0A287BQ72	Transaldolase	-0.2	0.81	-0.01	0.98	2.57	0	1.04	0.03
732	A0A287BQA7	Low-density lipoprotein receptor relative with 11 ligand-binding repeats	-0.02	0.98	-0.11	0.76	-0.53	0.15	0.67	0.07
733	A0A287BQC8	Uncharacterized protein	-0.25	0.8	0.22	0.71	-0.62	0.02	1.09	0.05
734	A0A287BQG2	DUF3456 domain-containing protein	0.25	0.66	-0.22	0.51	-0.39	0.25	0.54	0.12
735	A0A287BQK9	Hydrogen voltage-gated channel 1	0.08	0.91	0.27	0.51	0.4	0.35	-0.76	0.07
736	A0A287BQP1	Uncharacterized protein	-0.08	0.91	-0.17	0.68	-0.52	0.22	0.75	0.07
737	A0A287BQQ1	WH2 domain-containing protein	0.01	0.98	0.26	0.42	-1.16	0.05	0.43	0.19
738	A0A287BQT2	Citrate hydro-lyase	-0.15	0.79	0.08	0.81	-0.37	0.25	0.34	0.32
739	A0A287BQX5	Uncharacterized protein	-0.77	0.21	0.05	0.9	0.13	0.72	0.13	0.74
740	A0A287BR84	Dolichyl-diphosphooligosaccharide--protein glycosyltransferase subunit 1	-0.68	0.7	1	0.34	0.95	0.4	-1.83	0.08
741	A0A287BRD6	C-C motif chemokine	-0.06	0.92	0.14	0.72	-0.6	0.12	0.47	0.24
742	A0A287BRQ6	V-type proton ATPase subunit G	-0.29	0.77	-0.32	0.59	-1.08	0.07	-2.06	0
743	A0A287BRR8	Uncharacterized protein	0.07	0.95	-0.12	0.86	-1.28	0.01	-1.42	0.01
744	A0A287BRV8	Endo/exonuclease/phosphatase domain-containing protein	-0.42	0.68	0.26	0.67	0.34	0.6	-0.46	0.46
745	A0A287BRW8	Gonadotropin-releasing hormone receptor	-0.37	0.71	0.54	0.36	0.53	0.39	-1	0.08
746	A0A287BRY0	Tropomyosin alpha-1 chain	-0.08	0.94	-0.35	0.58	-1.19	0.06	-1.84	0
747	A0A287BS03	ACB domain-containing protein	0.1	0.87	0.14	0.69	-1.21	0.02	0.66	0.07
748	A0A287BS07	Uncharacterized protein	0.25	0.64	-0.4	0.19	-0.13	0.69	0.49	0.13
749	A0A287BS35	CMP-N-acetylneuraminic acid synthase	0.41	0.44	-0.3	0.32	0.21	0.5	-0.03	0.93
750	A0A287BS42	PH domain-containing protein	0.7	0.19	-0.45	0.15	0.57	0.06	-0.34	0.31
751	A0A287BS53	COMM domain-containing protein	-0.27	0.69	0.8	0.03	-0.67	0.1	-0.15	0.72
752	A0A287BS88	MFS domain-containing protein	0.6	0.24	-0.37	0.22	0.26	0.39	-0.09	0.79
753	A0A287BSA8	Ribosomal protein	-0.12	0.82	0.26	0.4	-0.09	0.79	-0.16	0.62
754	A0A287BSC3	Alkaline phosphatase	-0.42	0.62	0.62	0.21	-1.44	0.01	0.8	0.11
755	A0A287BSC9	Transmembrane 9 superfamily member	0.13	0.77	0.14	0.59	0.07	0.78	-0.29	0.3
756	A0A287BSF6	GB1/RHD3-type G domain-containing protein	-0.34	0.75	0.35	0.58	1.12	0.08	0.88	0.02
757	A0A287BSI0	Spermatogenesis-defective protein 39 homolog	-0.25	0.71	-0.36	0.36	0.15	0.72	0.38	0.36
758	A0A287BSQ4	Uncharacterized protein	-0.09	0.88	0.11	0.74	-1.07	0.01	1.64	0
759	A0A287BSQ7	Uncharacterized protein	-0.05	0.96	0.21	0.67	-1.25	0.03	1.22	0.03
760	A0A287BSZ9	Dynein light intermediate chain	0.12	0.9	0.14	0.81	-0.82	0.04	-1.76	0.02
761	A0A287BT51	HP domain-containing protein	0.13	0.81	-0.32	0.32	0	0.99	0.32	0.35
762	A0A287BTB8	Uncharacterized protein	0.3	0.63	0.2	0.59	0.43	0.25	1.1	0.04
763	A0A287BTC2	DNA-(apurinic or apyrimidinic site) endonuclease	0.34	0.75	-0.69	0.26	-1.03	0.01	-0.78	0.21
764	A0A287BTE0	Methyltransf_25 domain-containing protein	0.19	0.75	-0.1	0.76	-0.14	0.69	0.18	0.61
765	A0A288CFT0	Triosephosphate isomerase	-0.26	0.69	0.31	0.42	0.94	0.05	0.54	0.17
766	A0A288CFU2	GH3 domain-containing protein isoform 1	0.64	0.32	-0.31	0.41	-0.55	0.16	0.65	0.1
767	A0A288CFY2	F-box domain-containing protein	0.07	0.92	0.35	0.4	0.63	0.14	-1.64	0.03
768	A0A288CG47	26S proteasome non-ATPase regulatory subunit 4	-0.23	0.77	0.55	0.23	-1.49	0	0.74	0.12
769	A0A288CG52	F-actin-capping protein subunit beta	-0.01	0.99	0.02	0.97	-0.69	0.07	0.67	0.09
770	A0A2C9F3G4	Signal transducer and activator of transcription	0.24	0.83	-0.11	0.86	-0.72	0.03	1.04	0.02
771	A0A410REQ0	NADH-ubiquinone oxidoreductase chain 4	0.25	0.8	-0.16	0.78	-1.23	0.02	-1.23	0.04
772	A0A480DQ17	Endothelial cell-selective adhesion molecule (Fragment)	-0.25	0.66	-0.04	0.91	-0.4	0.23	0.54	0.11
773	A0A480E602	Nucleolin	-0.02	0.99	-0.21	0.71	1.04	0.04	-1.72	0.01
774	A0A480E8P3	Neurolysin, mitochondrial	0.04	0.97	0.57	0.35	0.93	0.13	-2.03	0.01
775	A0A480ECK7	Ubiquilin-1 isoform 1	-0.37	0.66	0.24	0.64	-1.05	0.01	1.16	0.01
776	A0A480ECQ6	Protein phosphatase methylesterase-1 (Fragment)	-0.23	0.79	0.53	0.31	0.33	0.56	-0.84	0.1
777	A0A480EDP8	5-formyltetrahydrofolate cyclo-ligase (Fragment)	-0.34	0.56	0.55	0.1	-1.04	0.02	0.28	0.44
778	A0A480EDX6	Protein cordon-bleu isoform X1	0.08	0.93	0.38	0.43	0.14	0.78	-0.62	0.21
779	A0A480EHX7	Zinc finger CCCH domain-containing protein 18 isoform X1	0.36	0.65	-0.26	0.58	1.44	0.04	-1.12	0.03
780	A0A480EJB5	ATP-dependent dihydroxyacetone kinase	0.03	0.97	0.13	0.71	0.5	0.16	-0.66	0.06
781	A0A480EJE6	Nucleosome assembly protein 1-like 5 (Fragment)	0.08	0.95	-0.54	0.5	-1.52	0.06	-2.05	0
782	A0A480EJY2	L-type amino acid transporter 4	-0.33	0.78	0.42	0.54	1.29	0.06	-1.39	0.01
783	A0A480EKD7	Kin of IRRE-like protein 1 isoform X1	0.12	0.8	-0.19	0.48	0.12	0.66	0.06	0.85
784	A0A480EL17	Inactive tyrosine-protein kinase 7	-0.11	0.8	0.17	0.49	-0.01	0.97	-0.14	0.59
785	A0A480EN37	Signal peptide peptidase-like 2B isoform 2	0.22	0.72	0.15	0.69	-0.56	0.11	0.3	0.43
786	A0A480ENI7	STAM-binding protein isoform 1	0.3	0.6	-0.32	0.32	-0.05	0.89	0.3	0.39
787	A0A480EPJ9	V-type proton ATPase subunit a	-0.16	0.89	0.19	0.77	1.99	0.04	0.85	0.04
788	A0A480EQ81	RNA-binding protein Musashi homolog 2 isoform a (Fragment)	-0.05	0.96	0.35	0.58	1.22	0.05	-1.79	0.01
789	A0A480EQ92	Tyrosine-protein kinase (Fragment)	0.07	0.96	-0.29	0.69	-1.17	0.02	1.2	0.01
790	A0A480ERB4	Tyrosine-protein phosphatase non-receptor type	0.2	0.72	-0.52	0.09	0.41	0.2	0.12	0.74
791	A0A480ETI4	N-acetylmuramoyl-L-alanine amidase isoform X1	0.49	0.44	0.55	0.12	-0.48	0.2	-0.37	0.34
792	A0A480EUT8	Nascent polypeptide-associated complex subunit alpha isoform X2	-0.08	0.92	0.07	0.9	-1.08	0	-0.89	0.03
793	A0A480EV23	Calcium-activated neutral proteinase 1	0	1	0.49	0.46	0.57	0.41	-1.14	0.08
794	A0A480EVA2	Uncharacterized protein KIAA1211 isoform X2	0.37	0.44	0.03	0.92	-0.14	0.62	-0.05	0.87
795	A0A480EXQ4	FRAS1-related extracellular matrix protein 2	0.12	0.82	0.16	0.62	-0.5	0.1	0.27	0.42
796	A0A480F0Y8	Leucine-rich repeat flightless-interacting protein 1 isoform 5	0.25	0.75	-0.14	0.75	-0.83	0.07	1.52	0
797	A0A480F2X2	Uncharacterized protein (Fragment)	-0.26	0.7	0.32	0.41	-0.62	0.12	0.35	0.4
798	A0A480F334	Cysteinyl-tRNA synthetase	-0.64	0.67	1.04	0.23	0.94	0.31	0.97	0.02
799	A0A480F3G0	Rab GDP dissociation inhibitor	-0.54	0.52	-0.04	0.93	0.48	0.35	-0.21	0.68
800	A0A480F3W8	PDZ and LIM domain protein 4	-0.23	0.79	-0.04	0.93	-0.91	0.07	1.1	0.02
801	A0A480F3X3	Laminin subunit beta-1	-0.45	0.43	0.46	0.16	-0.61	0.06	0.26	0.46
802	A0A480F4M5	Olfactomedin-like protein 1	-0.83	0.3	0.02	0.96	-0.66	0.18	1.2	0.01
803	A0A480F5A5	RNA cytidine acetyltransferase	0.8	0.29	-0.18	0.7	-0.67	0.15	0.54	0.24
804	A0A480HEF9	Peptidylprolyl isomerase	0.01	0.99	-0.39	0.35	-0.4	0.37	1.4	0.01
805	A0A480HGI9	Integrin alpha-2	-0.29	0.73	-0.03	0.96	-0.86	0.08	1.14	0.03
806	A0A480HHR0	Actin-related protein 2/3 complex subunit	0.09	0.91	0.31	0.48	-0.84	0.05	0.45	0.32
807	A0A480HK41	D-3-phosphoglycerate dehydrogenase	0.44	0.52	0	1	-0.08	0.85	-0.1	0.8
808	A0A480HN00	Pantetheinase	-0.2	0.81	0.23	0.65	-1.14	0.03	1.19	0.01
809	A0A480HNH3	Glutathione-dependent dehydroascorbate reductase	0.09	0.88	0.14	0.7	-0.69	0.05	0.48	0.21
810	A0A480HP04	Nucleolar and coiled-body phosphoprotein 1 isoform 3	0.24	0.8	-0.21	0.71	-0.77	0.04	-1.43	0.04
811	A0A480HQB1	Alpha-actinin cytoskeletal isoform	0.63	0.5	-0.95	0.07	0.14	0.82	0.71	0.21
812	A0A480HYA9	C-type mannose receptor 2	-0.49	0.28	0.13	0.64	-0.1	0.7	0.16	0.58
813	A0A480HZC8	Tubulin-specific chaperone D	0.26	0.79	0.24	0.68	1.92	0.02	-1.92	0.02
814	A0A480I1J1	C4a anaphylatoxin	-0.57	0.38	0.1	0.8	-0.57	0.14	0.69	0.07
815	A0A480I412	Anoctamin	-0.81	0.6	1.03	0.26	0.84	0.39	-1.7	0.05
816	A0A480I421	Phosphatidylinositol 5-phosphate 4-kinase type-2 beta	-0.1	0.86	-0.46	0.13	0.09	0.78	0.48	0.13
817	A0A480I6C7	Kanadaptin	-0.05	0.95	-0.08	0.86	-0.82	0.07	1.16	0.03
818	A0A480I6X7	39S ribosomal protein L16, mitochondrial	-0.31	0.87	1.4	0.22	1.39	0.26	-1.72	0
819	A0A480IDH9	Malonyl-CoA decarboxylase, mitochondrial	1.48	0.19	-0.81	0.24	-1.11	0.04	1.69	0.02
820	A0A480IFL7	Keratin, type I cytoskeletal 19	0.39	0.8	0.9	0.33	1.14	0.24	-1.84	0.02
821	A0A480IJJ4	Latent-transforming growth factor beta-binding protein 4	-0.32	0.74	0.15	0.79	-0.89	0.12	0.85	0.13
822	A0A480IL34	Serine/threonine-protein phosphatase 4 regulatory subunit 1 isoform X1	0.03	0.97	-0.16	0.74	-0.87	0.05	-0.87	0.07
823	A0A480IMC0	Niban-like protein 1 isoform 1	0.05	0.94	-0.03	0.94	1.7	0.01	-0.74	0.06
824	A0A480IMP9	Golgi apparatus protein 1	-0.07	0.93	0.01	0.99	0.61	0.04	1.01	0.03
825	A0A480IQK1	Phosphatidylinositol 4-kinase alpha	0.02	0.99	1.08	0.2	0.7	0.45	-1.13	0.03
826	A0A480IR13	Neuroblastoma-amplified sequence	0.56	0.64	0.18	0.8	1.34	0.06	-1.73	0.04
827	A0A480IRH0	Phosphofurin acidic cluster sorting protein 1	-0.12	0.89	0.03	0.95	-1.05	0.03	-1.15	0.05
828	A0A480IS41	Estradiol 17-beta-dehydrogenase 11	-0.55	0.73	1.1	0.25	0.97	0.34	1.04	0.04
829	A0A480ITF4	Cytoplasmic dynein 1 heavy chain 1	0.32	0.78	0.55	0.42	1.01	0.16	-1.87	0.01
830	A0A480ITG5	Lysosome membrane protein 2	-0.2	0.84	0.05	0.93	-0.91	0.03	-0.93	0.01
831	A0A480IV48	Myosin-10	0.88	0.24	-0.9	0.03	0.05	0.92	0.64	0.16
832	A0A480IWY5	Cytochrome c oxidase assembly factor 6 homolog isoform X1	0.36	0.58	0.1	0.79	0.19	0.63	-0.46	0.24
833	A0A480IZ87	Clustered mitochondria protein homolog	0.25	0.63	-0.06	0.84	0.36	0.21	-0.4	0.2
834	A0A480IZE0	Tubulin alpha chain	-0.73	0.63	0.94	0.3	1.45	0.12	-1.61	0.01
835	A0A480IZT7	Phosphoinositide phospholipase C	0.07	0.93	-0.13	0.77	-0.88	0.02	-0.84	0.06
836	A0A480J003	Filamin-binding LIM protein 1	-0.12	0.82	0.16	0.6	-0.02	0.95	-0.11	0.73
837	A0A480J0H5	Formyltetrahydrofolate dehydrogenase	0.6	0.34	-0.36	0.33	1.13	0.04	-0.57	0.13
838	A0A480J1R0	DnaJ homolog subfamily C member 3	-0.27	0.6	-0.04	0.9	0.46	0.11	-0.3	0.34
839	A0A480J3D7	Spectrin alpha chain, non-erythrocytic 1	-0.16	0.81	0.28	0.46	-0.24	0.54	-0.02	0.97
840	A0A480J3H0	Signal sequence receptor subunit alpha	-0.16	0.85	0.01	0.98	1.03	0.02	1	0.02
841	A0A480J422	Dihydropyrimidinase	0.44	0.37	-0.22	0.43	-0.16	0.58	0.23	0.45
842	A0A480J4H5	Transcription activator BRG1 isoform X3	0.53	0.44	0	1	-0.2	0.64	-0.02	0.96
843	A0A480J4N5	Dihydropyrimidinase-related protein 3	-0.26	0.75	-0.14	0.78	-0.78	0.11	0.96	0.04
844	A0A480J4P8	AP complex subunit beta	-0.08	0.93	-0.46	0.34	-1.65	0.01	-0.8	0.09
845	A0A480J4T8	Cytoplasmic dynein 1 intermediate chain 2	0.03	0.98	0.04	0.94	-1.05	0.02	0.9	0.04
846	A0A480JIP6	Leucyl-tRNA synthetase	-0.17	0.89	0.95	0.18	0.57	0.46	-0.82	0.04
847	A0A480JM48	SURF1-like protein	-0.39	0.76	0.34	0.65	1.38	0.02	-1.31	0.03
848	A0A480JM54	Complex I-MNLL	-0.06	0.91	0.26	0.42	-1.07	0.02	0.45	0.18
849	A0A480JP88	E3 ubiquitin-protein ligase	-0.08	0.87	-0.08	0.76	0.3	0.25	-0.17	0.56
850	A0A480JQP2	Enoyl-CoA hydratase	0.31	0.8	0.43	0.55	1.21	0.1	-1.81	0
851	A0A480JQT9	Golgin subfamily A member 5	0.54	0.54	-0.52	0.31	-0.8	0.13	-1.05	0.02
852	A0A480JRW3	NADH dehydrogenase [ubiquinone] 1 subunit C2	-0.34	0.58	0.74	0.02	-0.26	0.48	-0.46	0.21
853	A0A480JSC9	Non-specific serine/threonine protein kinase	0.75	0.4	-0.37	0.49	1.93	0.01	-0.92	0.08
854	A0A480JSR1	General vesicular transport factor p115	0.26	0.72	-0.02	0.95	0.74	0.08	-0.82	0.05
855	A0A480JT72	RuvB-like helicase (Fragment)	0.29	0.7	0.17	0.7	0.13	0.77	-0.45	0.32
856	A0A480JTC0	Mitochondrial import inner membrane translocase subunit TIM44	0.45	0.45	-0.05	0.89	0.62	0.07	1.1	0.02
857	A0A480JUC4	F-box only protein 6 isoform X1	-0.29	0.57	0.04	0.89	-0.29	0.32	0.36	0.24
858	A0A480JV40	Lamin isoform A	1.84	0.5	0.59	0.72	2.41	0.16	-1.34	0.03
859	A0A480JVS5	RNA-binding protein 3 isoform 1	0.03	0.97	-0.1	0.84	-0.77	0.13	0.88	0.08
860	A0A480JW12	Trifunctional purine biosynthetic protein adenosine-3	0.01	0.99	-0.13	0.81	0.81	0.14	-0.67	0.22
861	A0A480JW78	WD repeat-containing protein 91	0.53	0.24	-0.12	0.64	-0.04	0.89	-0.04	0.89
862	A0A480JWG2	Calcium-activated neutral proteinase 2 (Fragment)	-0.26	0.82	0.38	0.57	0.76	0.28	-1.09	0.09
863	A0A480JX05	Putative ubiquitin carboxyl-terminal hydrolase FAF-X isoform X1	0.09	0.93	0.35	0.6	1.28	0.05	-1.92	0
864	A0A480K0C0	Collagen alpha-3(VI) chain isoform X4	0.14	0.89	-0.69	0.26	0.58	0.37	0.16	0.8
865	A0A480K0D5	Cullin-associated NEDD8-dissociated protein 1 isoform 1	0.17	0.85	0.13	0.8	1.15	0.02	-1.57	0.01
866	A0A480K104	ATP-dependent 6-phosphofructokinase	0.39	0.47	-0.1	0.75	-0.05	0.89	0	1
867	A0A480K1E2	ATP-binding cassette sub-family F member 1 isoform X1	0.07	0.9	-0.1	0.76	0.38	0.21	-0.3	0.36
868	A0A480K1F4	Gamma-ECS	0.29	0.57	-0.23	0.42	0.51	0.07	-0.36	0.25
869	A0A480K1R7	Small EDRK-rich factor 1 isoform 2	0.25	0.75	-0.31	0.52	-0.64	0.19	0.9	0.05
870	A0A480K2R3	Phosphoglucomutase-1 isoform 1	-0.28	0.7	0.42	0.32	-1.11	0.02	0.63	0.15
871	A0A480K5T0	26S proteasome non-ATPase regulatory subunit 11 (Fragment)	-0.24	0.83	0.51	0.42	1.13	0.08	-1.74	0
872	A0A480K6U3	Polypeptide N-acetylgalactosaminyltransferase	-0.11	0.9	-0.56	0.26	-0.52	0.32	-1.39	0.02
873	A0A480K826	Osteopetrosis-associated transmembrane protein 1	0.7	0.49	-0.27	0.66	-1.13	0.06	1.15	0.05
874	A0A480K8W2	Metaxin-2 isoform 1 (Fragment)	-0.24	0.78	0.59	0.25	0.65	0.22	-1.34	0.02
875	A0A480K943	Glycoprotein endo-alpha-1,2-mannosidase isoform X1	0.23	0.72	-0.04	0.9	0.46	0.21	-0.5	0.18
876	A0A480K9S0	1-phosphatidylinositol 4,5-bisphosphate phosphodiesterase	-0.29	0.62	0.11	0.75	0	1	-0.01	0.98
877	A0A480KAI2	Keratin, type II cytoskeletal 8 isoform 1	0.43	0.65	0.38	0.5	0.55	0.36	1.13	0.03
878	A0A480KB47	Kynurenine 3-monooxygenase	0.43	0.59	0.25	0.6	0.63	0.19	-1.18	0.04
879	A0A480KBF1	5-demethoxyubiquinone hydroxylase, mitochondrial isoform 1 (Fragment)	0.04	0.96	0.1	0.83	-0.85	0.04	-1.46	0.01
880	A0A480KE17	Eukaryotic translation initiation factor 2 subunit 2 isoform 1	-0.11	0.83	0.14	0.65	-0.43	0.16	0.32	0.34
881	A0A480KGP4	Inter-alpha-trypsin inhibitor heavy chain H3 preproprotein (Fragment)	-0.01	0.99	-0.74	0.07	-0.16	0.73	-1.32	0.02
882	A0A480KKW5	75 kDa glucose-regulated protein	0	1	0.03	0.96	0.86	0.08	-0.89	0.07
883	A0A480KKY9	Thrombospondin type-1 domain-containing protein 7A	-0.29	0.75	0.08	0.88	1.26	0.04	1.13	0.02
884	A0A480KM09	Complex I-B17	0.03	0.96	0.33	0.3	-1.12	0.01	0.34	0.31
885	A0A480KNE9	Persulfide dioxygenase ETHE1, mitochondrial isoform 1	0.36	0.66	0.4	0.4	0.02	0.97	-0.64	0.19
886	A0A480KNU6	Carboxypeptidase	0.35	0.59	-0.48	0.2	0.14	0.72	0.28	0.49
887	A0A480KPD0	Sedoheptulokinase	0.73	0.48	-0.73	0.23	-1.31	0.01	-1.07	0.08
888	A0A480KQF0	ATP-dependent (S)-NAD(P)H-hydrate dehydratase	0.04	0.96	-0.08	0.87	1.5	0.04	1.02	0.05
889	A0A480KRD0	39S ribosomal protein L11, mitochondrial isoform a	-0.24	0.66	0.28	0.36	-0.24	0.44	0.01	0.97
890	A0A480KT22	DNA helicase	0.4	0.52	-0.15	0.68	-0.51	0.16	0.53	0.16
891	A0A480KYX1	Nicotinate phosphoribosyltransferase	0.13	0.85	-0.11	0.79	1.42	0.01	1.04	0.02
892	A0A480L1A5	Regulator of microtubule dynamics protein 3 isoform 1	0.69	0.41	0.61	0.21	0	0.99	1.29	0.01
893	A0A480L6B3	Heme-binding protein 1 (Fragment)	0.23	0.64	-0.06	0.84	0.34	0.22	-0.37	0.22
894	A0A480L6G7	Vacuolar protein sorting-associated protein 53 homolog	0.41	0.72	-0.2	0.76	-1.26	0.02	-1.55	0.01
895	A0A480L862	ATP-binding cassette sub-family B member 10, mitochondrial	0.44	0.76	-0.31	0.72	-1.19	0.01	-1.07	0.01
896	A0A480L8C4	Ribonuclease kappa (Fragment)	-0.54	0.52	0.5	0.31	-1.32	0.01	0.95	0.05
897	A0A480L9H7	Neurabin-2	-0.39	0.54	-0.12	0.75	-0.17	0.65	0.48	0.21
898	A0A480LAQ9	Core histone macro-H2A	0.29	0.68	-0.4	0.32	-0.55	0.18	0.9	0.01
899	A0A480LAY6	Carboxypeptidase	-0.05	0.94	0.05	0.88	-0.6	0.09	0.55	0.13
900	A0A480LB97	Sorting nexin-1	-0.18	0.77	0.54	0.11	-0.42	0.23	-0.14	0.71
901	A0A480LBM4	U5 small nuclear ribonucleoprotein 40 kDa protein	-0.09	0.89	0.03	0.93	-0.8	0.03	1.1	0.02
902	A0A480LBS9	Cleavage and polyadenylation specificity factor subunit 3 isoform X1	0.39	0.46	-0.28	0.36	0.47	0.13	-0.3	0.37
903	A0A480LCB0	ER membrane protein complex subunit 2	-0.67	0.49	0.54	0.35	0.55	0.37	-0.89	0.12
904	A0A480LCM5	Non-specific serine/threonine protein kinase	0.15	0.76	-0.05	0.86	0.01	0.98	-0.01	0.97
905	A0A480LCX7	Succinate dehydrogenase [ubiquinone] flavoprotein subunit, mitochondrial	0.38	0.46	0.08	0.79	0.04	0.9	-0.3	0.36
906	A0A480LD39	DnaJ homolog subfamily C member 25	0.01	0.99	-0.11	0.81	-1.03	0.05	1.3	0.02
907	A0A480LDB5	Neuroblast differentiation-associated protein AHNAK isoform X1-like	0.07	0.91	0.03	0.93	-0.48	0.21	0.41	0.3
908	A0A480LDP2	Alpha-L-iduronidase	0.01	0.99	-0.06	0.91	1.23	0.03	0.98	0.02
909	A0A480LEG9	Programmed cell death protein 10	-0.33	0.68	0.38	0.41	-1.36	0.04	1.44	0.01
910	A0A480LG53	14-3-3 protein beta/alpha (Fragment)	-0.35	0.53	0.28	0.39	-0.57	0.07	0.39	0.25
911	A0A480LGS0	FERM, ARHGEF and pleckstrin domain-containing protein 1 isoform 1	-0.05	0.92	0.1	0.72	0.15	0.62	-0.25	0.43
912	A0A480LLY2	Required for meiotic nuclear division protein 1 homolog isoform 1	-0.01	0.99	0.34	0.69	1.23	0.03	-1.75	0.05
913	A0A480LMY7	Proteasome subunit beta	0.01	0.99	-0.14	0.8	1.64	0.04	-0.96	0.02
914	A0A480LNR6	5-formyltetrahydrofolate cyclo-ligase	-0.05	0.94	0.48	0.18	-1.41	0.02	0.43	0.26
915	A0A480LTC1	E3 ubiquitin-protein ligase RNF213 isoform X1	0.5	0.57	-0.29	0.58	0.75	0.16	-0.61	0.25
916	A0A480LW62	Cytochrome c oxidase assembly factor 6 homolog isoform 2	-0.28	0.78	-0.19	0.75	1.55	0.01	-1.81	0
917	A0A480LWY8	Transport and Golgi organization protein 1 homolog isoform 1	0.13	0.82	-0.16	0.65	-0.55	0.11	0.68	0.05
918	A0A480LYT3	Protein PRRC2C isoform X1	0.09	0.91	-0.18	0.72	-0.73	0.14	0.89	0.06
919	A0A480M4B0	[Phosphatase 2A protein]-leucine-carboxy methyltransferase 1 (Fragment)	-0.28	0.73	0.3	0.53	0.14	0.78	-0.37	0.44
920	A0A480M4R9	Coatomer subunit gamma	0.22	0.79	0.15	0.76	0.58	0.25	-0.84	0.08
921	A0A480M5F4	Cathepsin D (Fragment)	0.08	0.9	0.14	0.71	-0.7	0.06	0.49	0.21
922	A0A480M6Q3	Alpha-2-macroglobulin receptor-associated protein	-0.08	0.92	0.16	0.73	-1.07	0.01	1.36	0.03
923	A0A480M727	Pescadillo homolog	0.59	0.25	0.04	0.9	-0.23	0.45	-0.06	0.85
924	A0A480M8E7	Myosin regulatory light polypeptide 9 isoform a (Fragment)	-0.33	0.7	0.25	0.62	-1.1	0.02	1.2	0.01
925	A0A480M8G9	1,5-anhydro-D-fructose reductase isoform 1	-0.27	0.76	0.07	0.89	-0.94	0.04	-1.03	0.04
926	A0A480M9T9	COMM domain-containing protein 2 (Fragment)	0.17	0.87	0.2	0.75	1.04	0.09	0.86	0.04
927	A0A480M9X7	Cytochrome c oxidase assembly protein COX15 homolog isoform 1	0.04	0.98	0.45	0.61	1.6	0.04	-2.01	0.01
928	A0A480MBG3	Small acidic protein	-0.15	0.83	0.22	0.59	1.34	0	0.62	0.14
929	A0A480MC10	Glia maturation factor	-0.1	0.91	0.02	0.98	-0.77	0.02	0.92	0.03
930	A0A480MEE2	COMM domain-containing protein 10 isoform a	0.1	0.86	0.48	0.14	-1.26	0.01	0.21	0.55
931	A0A480MHV6	Pyrroline-5-carboxylate reductase (Fragment)	-0.36	0.63	0.1	0.83	0.44	0.34	-0.41	0.38
932	A0A480MI58	Septin-9 isoform b (Fragment)	-0.01	0.99	0.15	0.7	0.72	0.06	-0.84	0.02
933	A0A480MK06	Mitochondrial amidoxime reducing component 2 isoform a (Fragment)	0.24	0.67	-0.08	0.81	0.3	0.37	-0.31	0.38
934	A0A480MNY7	Platelet endothelial cell adhesion molecule isoform X1	-0.23	0.78	-0.06	0.9	-0.94	0.05	0.72	0.04
935	A0A480MQ13	NAD-dependent protein deacylase sirtuin-5, mitochondrial	0.34	0.66	0.02	0.96	0.8	0.08	1.04	0.02
936	A0A480MRN4	Acid maltase	-0.07	0.92	-0.09	0.83	-0.72	0.09	1.37	0.01
937	A0A480MRX6	Protein-serine/threonine phosphatase (Fragment)	-0.27	0.79	-0.08	0.9	-1.37	0.03	-1.17	0.01
938	A0A480MT48	Protein tweety homolog	-0.28	0.77	0.31	0.6	-1.16	0.01	1.22	0.02
939	A0A480MYI1	MICAL-like protein 1 (Fragment)	0.11	0.87	-0.37	0.35	-0.05	0.9	0.44	0.29
940	A0A480NC04	Proteasome subunit beta	-0.21	0.81	0.13	0.81	-0.89	0.02	1.11	0.02
941	A0A480NDQ1	Epsin-1 isoform X5	-0.17	0.78	0.74	0.02	1.52	0.04	-0.1	0.8
942	A0A480NH47	Lambda-crystallin homolog (Fragment)	0.12	0.8	-0.06	0.81	-0.28	0.27	0.31	0.28
943	A0A480NH74	Mitogen-activated protein kinase	-0.1	0.85	-0.06	0.85	0.58	0.06	-0.46	0.16
944	A0A480NIR7	Collagen alpha-1(XIV) chain	-0.95	0.14	0.48	0.21	-0.55	0.17	0.39	0.34
945	A0A480NJX7	Receptor protein-tyrosine kinase	0.18	0.84	-0.34	0.53	-0.8	0.15	1.15	0.02
946	A0A480NKP0	Dihydropyrimidinase-related protein 2	0.01	0.99	-0.2	0.71	-0.96	0.08	0.94	0.05
947	A0A480NKP9	Integrin alpha-8 Isoform 1 preproprotein	0.04	0.93	-0.03	0.92	-0.29	0.34	0.3	0.34
948	A0A480NNR7	Serine--pyruvate aminotransferase	0.15	0.89	0.39	0.52	0.6	0.34	-1.12	0.06
949	A0A480NQY6	Guanine nucleotide exchange factor H1	0.97	0.4	-0.01	0.98	1.27	0.07	-1.4	0.02
950	A0A480NRZ3	Lamin isoform A	0	1	-0.45	0.72	-0.62	0.02	-2.13	0.07
951	A0A480NSG7	Acyl-CoA synthetase family member 2, mitochondrial isoform 2	-0.08	0.89	0.08	0.81	0.5	0.13	-0.56	0.1
952	A0A480NWQ8	Sulfotransferase	0.81	0.09	0.03	0.91	-0.42	0.14	0.05	0.89
953	A0A480P2B4	Plasma serine protease inhibitor preproprotein	-0.12	0.88	-0.07	0.87	-0.67	0.14	0.81	0.07
954	A0A480P2R0	Alpha-1-microglobulin	-0.09	0.92	-0.12	0.82	1.43	0.02	-1.21	0.04
955	A0A480P2S5	Antithrombin-III	-0.19	0.85	0.27	0.65	-0.77	0.02	1.03	0.07
956	A0A480P340	Isocitrate dehydrogenase [NAD] subunit, mitochondrial	0.52	0.31	-0.01	0.97	-0.42	0.15	0.22	0.5
957	A0A480P528	Drebrin isoform X2	0.37	0.5	-0.23	0.48	0.33	0.31	-0.22	0.53
958	A0A480P5C6	Thyroid receptor-interacting protein 6	0.4	0.72	0.14	0.83	0.97	0.16	1.32	0.03
959	A0A480P9F6	UDP-glucose 4-epimerase	-0.03	0.98	0.36	0.56	1.01	0.11	-1.1	0.01
960	A0A480PCQ6	Long-chain specific acyl-CoA dehydrogenase, mitochondrial	0.1	0.9	-0.1	0.84	1.72	0.01	1.1	0.03
961	A0A480PDR7	3-ketoacyl-CoA thiolase, peroxisomal isoform a	0.01	0.98	0.08	0.77	-0.26	0.37	0.15	0.63
962	A0A480PFL9	Alcohol dehydrogenase NADP(+)	-0.73	0.49	0.34	0.58	0.89	0.17	-0.99	0.11
963	A0A480PG39	Deoxyuridine 5'-triphosphate nucleotidohydrolase	0.17	0.85	-0.27	0.61	-0.86	0.12	1.17	0.02
964	A0A480PH82	HIV Tat-specific factor 1	0.61	0.47	-0.5	0.31	-0.76	0.13	0.93	0.04
965	A0A480PJ61	Histone H2A	-0.3	0.78	-0.47	0.46	-1.19	0.06	-2.62	0
966	A0A480PJS1	Cadherin-6	-0.28	0.67	0.36	0.34	-1.2	0.05	0.61	0.11
967	A0A480PK93	EH domain-containing protein 3	0.16	0.85	0.22	0.65	-0.9	0.03	0.74	0.13
968	A0A480PNA9	ADP/ATP translocase 2	0.35	0.81	0.66	0.45	1.51	0.09	-2.34	0
969	A0A480PNH9	GMP reductase	0.07	0.94	0.03	0.95	-0.98	0.05	0.92	0.07
970	A0A480PP98	1,4-alpha-glucan branching enzyme	-0.23	0.82	0.02	0.97	0.65	0.04	1.27	0.01
971	A0A480PS76	Plectin isoform 1c	0.85	0.24	0.16	0.71	-0.5	0.27	-0.05	0.92
972	A0A480PTG0	Myosin-11 isoform SM1B	0.41	0.55	-0.39	0.33	-0.21	0.62	0.49	0.24
973	A0A480PVP5	COMM domain-containing protein 9 isoform 1	0.04	0.95	0.67	0.08	0.95	0.04	0.04	0.93
974	A0A480Q1X5	Alpha-adducin	-0.03	0.97	0.41	0.39	0.25	0.62	-0.72	0.14
975	A0A480QG48	Solute carrier family 15 member 2 isoform a	0.39	0.65	0.05	0.93	0.84	0.1	1.14	0.02
976	A0A480QG80	Isoleucyl-tRNA synthetase	0.56	0.49	0.05	0.92	0.81	0.09	-1.07	0.01
977	A0A480QHQ6	V-type proton ATPase subunit a	-0.23	0.83	-0.77	0.23	-1.93	0.01	-1.06	0.1
978	A0A480QHX0	Methyl-CpG-binding protein 2	-0.13	0.86	-0.16	0.72	-0.77	0.08	-1.04	0.03
979	A0A480QI63	Uromodulin	-0.26	0.71	0.67	0.09	-1.06	0.03	0.28	0.52
980	A0A480QIM3	39S ribosomal protein S30, mitochondrial	0.52	0.44	-0.18	0.65	0.75	0.06	-0.76	0.06
981	A0A480QIP3	Serine protease HTRA2, mitochondrial isoform 1 preproprotein	-0.23	0.88	0.83	0.36	1.45	0.12	-1.82	0.02
982	A0A480QJF8	Selenocysteine-specific elongation factor	-0.13	0.9	0.64	0.29	0.61	0.34	1.04	0.03
983	A0A480QK70	UDP-glucuronosyltransferase	-0.06	0.95	-0.57	0.26	-1.53	0.01	-0.75	0.15
984	A0A480QLF8	Ribosomal RNA-processing protein 4	0.13	0.89	-0.33	0.55	-1.07	0.05	-1.76	0.04
985	A0A480QMD2	UDP-glucuronosyltransferase	0.05	0.97	0.06	0.93	-1.1	0.04	-1.74	0.01
986	A0A480QMV3	Solute carrier family 13 member 2 isoform b	0.23	0.84	1.04	0.12	0.73	0.31	-3.01	0
987	A0A480QP96	Vitronectin	0.05	0.96	-0.06	0.92	-0.88	0.02	-1.07	0.02
988	A0A480QPE7	40S ribosomal protein S12	-0.09	0.88	0.37	0.27	0	0.99	-0.4	0.26
989	A0A480QR74	Putative C-mannosyltransferase DPY19L1 isoform X1	-0.17	0.89	-0.05	0.95	-1.07	0	0.88	0.03
990	A0A480QR88	NADH dehydrogenase [ubiquinone] 1 beta subcomplex subunit 8, mitochondrial	-0.11	0.83	0.5	0.08	-1.05	0.01	0.12	0.71
991	A0A480QRP8	Lipopolysaccharide-responsive and beige-like anchor protein isoform X3	0.17	0.79	0.19	0.62	0.5	0.19	1.16	0.01
992	A0A480QS49	Low-density lipoprotein receptor-related protein 2	-0.02	0.98	-0.06	0.91	-0.98	0.06	1.26	0.03
993	A0A480QSK6	Actin-related protein 2/3 complex subunit	-0.18	0.72	0.07	0.81	-0.32	0.26	0.31	0.31
994	A0A480QSX0	Dehydrogenase/reductase SDR family member 7B isoform 1	0.46	0.69	-0.29	0.67	-1.27	0.03	-1.32	0.01
995	A0A480QT32	Myogenesis-regulating glycosidase isoform X1	-0.07	0.94	-0.11	0.83	-1.04	0.05	0.73	0.05
996	A0A480QX91	Collagen alpha-1(VI) chain	-0.23	0.72	0.43	0.24	-0.25	0.52	-0.16	0.69
997	A0A480R0Y1	Golgin subfamily B member 1 isoform X6	0.45	0.56	-0.34	0.46	0.39	0.42	-0.19	0.7
998	A0A480R641	Atypical kinase COQ8A, mitochondrial isoform X1	0.04	0.96	-0.04	0.93	-0.51	0.24	0.54	0.21
999	A0A480R8N2	Spliceosome-associated protein CWC15 homolog	0.07	0.95	-0.26	0.66	-1.16	0.05	-1.39	0.01
1000	A0A480RHT1	C3-beta-c	-0.32	0.71	0.45	0.38	-0.63	0.02	0.7	0.18
1001	A0A480RHY5	Formin-like protein 2 isoform X5	-0.13	0.91	0.67	0.31	0.99	0.15	-1.85	0.02
1002	A0A480RJ87	Peptidase inhibitor 16 isoform X1	-0.19	0.79	0.09	0.83	-1.23	0	-1.33	0.02
1003	A0A480RJF0	Kelch repeat and BTB domain-containing protein 11	0.39	0.45	-0.29	0.33	-0.27	0.37	0.44	0.16
1004	A0A480RME8	Collagen alpha-1(XV) chain isoform X1	-0.44	0.46	0.47	0.16	-0.62	0.06	0.26	0.47
1005	A0A480RQR3	Arylamine N-acetyltransferase	-0.01	0.99	0	1	-1.01	0.01	0.89	0.04
1006	A0A480RX43	General transcription factor 3C polypeptide 4	1.31	0.13	-0.5	0.35	1	0.04	1.28	0.01
1007	A0A480RY63	Anion exchange protein	-0.43	0.68	0.44	0.48	1.05	0.1	0.74	0.04
1008	A0A480S0B0	Thiopurine S-methyltransferase	-0.13	0.88	0.19	0.7	0.48	0.35	-0.65	0.19
1009	A0A480S1J7	Protein phosphatase 1 regulatory subunit	-0.32	0.68	-0.1	0.83	1.5	0.01	-1.64	0.04
1010	A0A480S282	WASH complex subunit 4 isoform 2	0.54	0.63	0.12	0.86	1.11	0.1	0.85	0.05
1011	A0A480S312	Isocitrate dehydrogenase [NAD] subunit, mitochondrial	0.27	0.62	0.3	0.34	-0.35	0.27	-0.12	0.74
1012	A0A480S5V4	Phe-4-monooxygenase	-0.04	0.97	0.47	0.48	1.19	0.08	-1.88	0.01
1013	A0A480S836	Glucose-6-phosphate isomerase	0.01	0.99	0.39	0.49	0.75	0.2	1.04	0.05
1014	A0A480S9R4	Protein disulfide-isomerase	0.04	0.96	0.1	0.8	-1.18	0.04	1.2	0.02
1015	A0A480SA59	Sarcosine dehydrogenase, mitochondrial	0.94	0.1	0.18	0.6	0.15	0.67	1.07	0.02
1016	A0A480SAG6	Vinexin isoform 1	0.22	0.75	-0.05	0.91	0.59	0.16	-0.63	0.13
1017	A0A480SCD0	Proteasome subunit alpha type	-0.19	0.83	0.14	0.79	-0.79	0.04	1.32	0.03
1018	A0A480SCI5	SEC23-interacting protein	0.73	0.19	-0.42	0.2	0.57	0.08	-0.39	0.26
1019	A0A480SF81	Nucleolar transcription factor 1 isoform X2	0.12	0.82	-0.08	0.81	-0.46	0.13	0.5	0.12
1020	A0A480SFR1	Diadenosine tetraphosphate synthetase	0.34	0.53	-0.07	0.82	-0.41	0.18	0.35	0.28
1021	A0A480SH46	Nidogen-1	-0.37	0.58	0.45	0.24	0.55	0.17	-1.15	0.04
1022	A0A480SIJ1	tRNA wybutosine-synthesizing protein 5	-0.34	0.83	0.6	0.51	0.71	0.47	-1.27	0.16
1023	A0A480SKP2	Cytosolic non-specific dipeptidase isoform X1	0.29	0.53	-0.33	0.2	0.03	0.91	0.24	0.41
1024	A0A480SKS9	Non-specific lipid-transfer protein	0.02	0.97	0.3	0.35	-0.37	0.26	0.01	0.98
1025	A0A480SLU2	Aldo-keto reductase family 1 member C3 isoform 2	-0.06	0.91	-0.28	0.34	-0.02	0.95	0.37	0.24
1026	A0A480SM46	Protein phosphatase 1 regulatory subunit 14B	0.04	0.96	0.15	0.76	1.1	0.03	0.83	0.09
1027	A0A480SME4	40S ribosomal protein SA	-0.51	0.36	0.29	0.37	-0.03	0.94	-0.1	0.77
1028	A0A480SMR6	26S proteasome non-ATPase regulatory subunit 12	0.15	0.85	0.19	0.7	0.8	0.1	-0.72	0.04
1029	A0A480SMW8	Inter-alpha-trypsin inhibitor heavy chain H1 isoform a preproprotein	-0.28	0.75	0.23	0.67	-0.93	0.03	1.51	0.02
1030	A0A480SNJ0	Threonyl-tRNA synthetase	0.8	0.22	0.03	0.95	0.35	0.38	-0.72	0.07
1031	A0A480SNX9	Inter-alpha-trypsin inhibitor heavy chain H2	-0.47	0.55	0.68	0.13	-0.77	0.11	0.17	0.73
1032	A0A480SUZ7	Fetuin-B isoform 1	-0.12	0.9	0.11	0.84	-0.96	0.03	1.08	0.03
1033	A0A480T0X9	Testin	0.29	0.63	-0.22	0.54	0.79	0.04	-0.59	0.1
1034	A0A480T5S7	Ras-related protein Rab-7a isoform X1	0.23	0.84	0.12	0.86	1.21	0.07	0.94	0.03
1035	A0A480T8S4	Beta-MPP	0.29	0.67	0.04	0.93	0.27	0.52	-0.43	0.3
1036	A0A480T921	SWI/SNF-related matrix-associated actin-dependent regulator of chromatin subfamily A member 5	0.19	0.76	-0.08	0.84	-0.5	0.18	0.51	0.18
1037	A0A480T9G8	Dipeptidyl peptidase 3	-0.57	0.56	-0.26	0.66	-1.4	0.01	-1.01	0.07
1038	A0A480TAH1	Myosin-14 isoform 2	0.81	0.11	0.12	0.69	-0.25	0.42	-0.23	0.48
1039	A0A480TAV6	Protein FAM3C	-0.13	0.83	0.08	0.82	0.84	0.02	0.69	0.05
1040	A0A480TBQ6	Eukaryotic peptide chain release factor GTP-binding subunit ERF3A isoform 1	-0.13	0.83	0.28	0.45	0.24	0.53	-0.51	0.18
1041	A0A480TC20	Tumor susceptibility gene 101 protein	-0.14	0.88	0.22	0.69	0.98	0.07	0.96	0.04
1042	A0A480TCL8	Alpha-1-acid glycoprotein	-0.21	0.87	0.36	0.63	-1.1	0.02	1.46	0.01
1043	A0A480TEQ4	Apolipoprotein A-II	0.15	0.87	0.28	0.59	-1.23	0.04	0.92	0.08
1044	A0A480TEX9	Tubulin alpha chain	-0.25	0.86	0.98	0.24	1.16	0.19	-1.88	0.01
1045	A0A480TFA5	Complex I-9kD (Fragment)	1.17	0.61	0.09	0.95	1.41	0.01	-1.65	0.02
1046	A0A480THA1	Glutathione S-transferase kappa 1 isoform a (Fragment)	-0.35	0.56	0.49	0.14	-1.26	0.04	0.43	0.24
1047	A0A480TIX7	Tubulin beta chain	-0.04	0.97	0.31	0.66	0.88	0.04	-1.9	0.01
1048	A0A480TKL8	WD repeat-containing protein 44	-0.21	0.83	-0.19	0.76	-1.02	0.09	0.85	0.04
1049	A0A480TLF3	Complement factor H isoform a	-0.42	0.72	0.39	0.57	-1.13	0.05	1.22	0.03
1050	A0A480TM46	Secernin-3 isoform X1	-0.27	0.66	0.11	0.75	-0.29	0.41	0.27	0.46
1051	A0A480TME9	Aromatic-L-amino-acid decarboxylase isoform 1	-0.16	0.73	0.22	0.41	0.04	0.88	-0.23	0.42
1052	A0A480TN22	Polymerase delta-interacting protein 3 isoform 1	0.2	0.65	-0.29	0.24	0.05	0.83	0.2	0.47
1053	A0A480TN51	Ceroid-lipofuscinosis neuronal protein 5	-0.47	0.5	0.47	0.25	-0.83	0.01	0.54	0.2
1054	A0A480TP15	N-fatty-acyl-amino acid synthase/hydrolase PM20D1	0.53	0.35	0.2	0.54	-0.4	0.22	-0.05	0.89
1055	A0A480TPI7	Carboxylic ester hydrolase	-0.2	0.8	-0.26	0.59	-0.81	0.09	-1.64	0
1056	A0A480TRX5	Ribonucleases P/MRP protein subunit POP1	0.41	0.53	-0.41	0.29	-0.48	0.22	1.33	0.02
1057	A0A480TRX8	3-hydroxyisobutyrate dehydrogenase, mitochondrial	0.11	0.88	0.06	0.89	-0.85	0.05	0.79	0.06
1058	A0A480TS01	Leucine zipper-EF-hand-containing transmembrane protein 1	-0.04	0.94	0.25	0.38	-0.33	0.25	0.05	0.86
1059	A0A480TS65	Palmitoyl-protein hydrolase 1	-0.14	0.86	-0.02	0.97	-0.62	0.19	0.69	0.13
1060	A0A480TTB1	Plexin-A1 isoform X1	0.34	0.51	-0.3	0.32	0.45	0.13	-0.24	0.45
1061	A0A480TTD5	High mobility group protein 20A	-0.03	0.97	-0.14	0.81	-0.97	0.05	-1.81	0
1062	A0A480TTP2	Dehydrogenase/reductase SDR family member 11	0.11	0.85	-0.01	0.98	-0.51	0.12	0.47	0.17
1063	A0A480TUC6	Phosphoacetylglucosamine mutase	0.03	0.96	-0.3	0.43	1.65	0.01	-0.4	0.31
1064	A0A480TV24	Intraflagellar transport protein 25 homolog (Fragment)	0.03	0.97	0.14	0.74	-1.15	0.02	1.49	0.02
1065	A0A480TWD4	Exocyst complex component 3	0.16	0.83	-0.36	0.42	0.5	0.27	-0.15	0.74
1066	A0A480U068	Glyoxalase domain-containing protein 4	-0.6	0.5	0.47	0.37	0.55	0.32	-0.84	0.11
1067	A0A480U2E1	Collagen-binding protein (Fragment)	-0.38	0.63	0.43	0.36	0.66	0.16	1	0.03
1068	A0A480U358	Protein preY, mitochondrial (Fragment)	0.1	0.89	-0.26	0.55	-0.78	0.07	-1.35	0.02
1069	A0A480U678	CXXC motif containing zinc binding protein	-0.23	0.67	-0.09	0.77	0.08	0.8	0.12	0.72
1070	A0A480U8W8	YTH domain-containing family protein 3 isoform b	-0.18	0.85	0.14	0.81	0.95	0.11	-1.03	0.07
1071	A0A480UEH6	Metastasis suppressor protein 1 isoform 2	0.18	0.76	0.22	0.53	-1.2	0.02	0.5	0.16
1072	A0A480UGN8	Cytoskeleton-associated protein 4	-0.43	0.46	0.39	0.24	-0.92	0.04	0.45	0.2
1073	A0A480UKG6	Vacuolar proton pump subunit B	0.29	0.56	-0.2	0.48	-0.3	0.29	0.42	0.17
1074	A0A480UP49	Bis(5'-nucleosyl)-tetraphosphatase [asymmetrical]	-0.04	0.97	0.13	0.85	1.23	0.06	1.03	0.05
1075	A0A480UP67	Myosin-10 isoform 2	0.97	0.33	-1.32	0.01	1.1	0.06	0.04	0.95
1076	A0A480UQD0	Enoyl-CoA hydratase domain-containing protein 3, mitochondrial (Fragment)	0.12	0.85	0.22	0.57	0.48	0.22	1.25	0.01
1077	A0A480URB5	Inosine triphosphate pyrophosphatase	0.29	0.7	0.3	0.5	0.08	0.86	-0.55	0.22
1078	A0A480UWI6	Plasma protease C1 inhibitor	-0.07	0.95	0.05	0.94	1.27	0.01	1.27	0.01
1079	A0A480UY13	Rap1 GTPase-GDP dissociation stimulator 1 isoform 3	-0.23	0.73	0.17	0.68	0.63	0.11	-0.73	0.06
1080	A0A480UZL4	Protein VAC14 homolog	0.12	0.81	-0.05	0.88	-0.22	0.44	0.23	0.47
1081	A0A480V3Z2	Gamma-soluble NSF attachment protein	-0.19	0.78	0.29	0.45	-1.31	0.02	0.73	0.06
1082	A0A480V4R2	Integral membrane protein 2	0.12	0.81	0.34	0.24	-0.14	0.63	-0.31	0.33
1083	A0A480V5L5	CTP synthase (Fragment)	0.6	0.29	0.08	0.8	-0.36	0.28	0.02	0.96
1084	A0A480V697	Glucosamine 6-phosphate N-acetyltransferase	-0.02	0.98	-0.22	0.68	2.91	0	-1.48	0.02
1085	A0A480V6P9	Cellular nucleic acid-binding protein isoform 6 (Fragment)	0.19	0.8	-0.17	0.7	-0.63	0.15	0.74	0.08
1086	A0A480V6R5	Tensin-1 isoform X15	0.57	0.3	-0.18	0.59	-0.02	0.94	-0.01	0.98
1087	A0A480V7B3	Leucine-rich repeat-containing protein 59	0.11	0.84	0.14	0.69	-1.01	0.01	0.55	0.12
1088	A0A480V9G7	Retinal rod rhodopsin-sensitive cGMP 3',5'-cyclic phosphodiesterase subunit delta	-0.28	0.73	0.44	0.37	-1	0.02	0.71	0.15
1089	A0A480VBR5	Oxysterol-binding protein	0.18	0.73	-0.35	0.24	-0.15	0.61	0.48	0.12
1090	A0A480VEA4	60S acidic ribosomal protein P2 (Fragment)	-0.25	0.77	0.12	0.82	-1.09	0.03	-1.03	0.05
1091	A0A480VEZ3	60S ribosomal protein L8	0.12	0.91	-0.68	0.28	1.22	0.06	-0.48	0.46
1092	A0A480VFI8	Transformer-2 protein homolog beta isoform 1	0.21	0.78	-0.12	0.79	1.23	0.02	1.06	0.01
1093	A0A480VFX6	Ankycorbin isoform X3	0.32	0.73	-0.84	0.11	-0.65	0.25	-2.18	0.01
1094	A0A480VHK4	Tubulin beta chain	-0.03	0.97	0.6	0.31	0.91	0.14	-2.04	0
1095	A0A480VHU8	40S ribosomal protein S30 (Fragment)	-0.16	0.85	0.82	0.09	-1.97	0.01	0.66	0.19
1096	A0A480VM75	RNA helicase	-0.32	0.62	0.46	0.22	-0.36	0.36	-0.05	0.91
1097	A0A480VMH0	SHC-transforming protein 1	0.61	0.27	0.43	0.18	1.4	0.03	-0.12	0.74
1098	A0A480VMY9	Fibulin-5	-1.4	0.18	1.32	0.02	0.43	0.52	0.91	0.02
1099	A0A480VNC1	B-cell receptor-associated protein	-0.04	0.96	0	0.99	0.6	0.05	1.04	0.04
1100	A0A480VNW9	Keratin-associated protein 10-4-like isoform X6	0.89	0.13	0.11	0.76	-0.65	0.06	0.15	0.69
1101	A0A480VQ00	Tubulin--tyrosine ligase-like protein 12 (Fragment)	-0.31	0.76	0.39	0.53	1.16	0.06	-1.4	0.02
1102	A0A480VQH5	Pyruvate dehydrogenase E1 component subunit alpha	0.09	0.88	-0.33	0.32	1.1	0.02	-0.32	0.36
1103	A0A480VRS5	Bridging integrator 2 isoform X1	-0.02	0.98	0.19	0.67	-1.12	0.02	0.84	0.06
1104	A0A480VSQ7	Enoyl-CoA delta isomerase 1, mitochondrial isoform 1	0.22	0.83	0.09	0.89	1.15	0.06	0.88	0.05
1105	A0A480VT24	Clathrin interactor 1 isoform 1	-0.37	0.52	0.41	0.22	-0.17	0.64	-0.16	0.66
1106	A0A480VU24	Olfactomedin-like protein 1 isoform X1	-0.73	0.4	0.2	0.7	-0.94	0.07	1.57	0.01
1107	A0A480VUV2	Signal peptide, CUB and EGF-like domain-containing protein 3 isoform X1	0.8	0.55	-0.81	0.31	-0.22	0.8	0.82	0.31
1108	A0A480VV15	A-kinase anchor protein 12 isoform X2 (Fragment)	-0.37	0.57	-0.1	0.79	-0.47	0.23	0.74	0.05
1109	A0A480VV97	Carboxymethylenebutenolidase homolog	-0.21	0.77	0.44	0.28	-0.75	0.07	0.32	0.46
1110	A0A480VWD0	Peptide deformylase	1.03	0.57	-0.79	0.47	-1.48	0.19	1.96	0.06
1111	A0A480VWY5	Enoyl-CoA hydratase	0.18	0.9	-0.58	0.52	-1.64	0.02	-0.77	0.03
1112	A0A480VY36	Dolichyl-diphosphooligosaccharide--protein glycosyltransferase subunit DAD1 (Fragment)	-0.09	0.87	-0.02	0.96	0.49	0.11	-0.43	0.19
1113	A0A480VY41	Casein kinase I isoform alpha	-0.01	0.98	-0.71	0.03	0.6	0.08	0.23	0.53
1114	A0A480VYS5	Dehydrogenase/reductase SDR family member 4 isoform 1	-0.06	0.93	-0.07	0.86	0.02	0.96	0.08	0.84
1115	A0A480W0D6	Cystatin-C (Fragment)	-0.12	0.89	-0.12	0.81	-0.64	0.03	-1.63	0.01
1116	A0A480W0S0	60S ribosomal protein L21	-0.15	0.9	0.75	0.26	0.91	0.2	-1.76	0.02
1117	A0A480W191	1-phosphatidylinositol 4,5-bisphosphate phosphodiesterase	0.06	0.9	-0.21	0.48	0.42	0.15	-0.2	0.53
1118	A0A480W2D6	Aldo-keto reductase family 1 member C1	0.23	0.77	-0.39	0.39	-0.79	0.08	-1.63	0.05
1119	A0A480W4U8	Ribosomal L1 domain-containing protein 1	-0.15	0.84	-0.29	0.5	-0.46	0.28	1.24	0.04
1120	A0A480W6C8	Collagen alpha-2(VI) chain isoform 2C2	-0.2	0.71	0.24	0.44	-0.05	0.87	-0.14	0.67
1121	A0A480W6V1	Complex I-PDSW (Fragment)	-0.03	0.97	0.17	0.66	-1.05	0.01	0.7	0.07
1122	A0A480W754	Radixin isoform 1 (Fragment)	0.1	0.84	-0.22	0.46	-0.14	0.65	0.36	0.26
1123	A0A480W7H0	Eukaryotic translation initiation factor 3 subunit I (Fragment)	-0.11	0.85	-0.35	0.3	-1.22	0.02	-0.36	0.32
1124	A0A480W894	Rho guanine nucleotide exchange factor 7 isoform e (Fragment)	0.18	0.73	-0.23	0.44	-0.24	0.42	0.43	0.16
1125	A0A480WBD6	OCIA domain-containing protein 1 isoform 2	0.21	0.8	-0.13	0.78	1.69	0.02	1.1	0.02
1126	A0A480WFY6	DnaJ homolog subfamily C member 30	0.53	0.46	-0.44	0.3	-1.13	0.03	-0.72	0.09
1127	A0A480WFZ9	RNA helicase	0.1	0.84	-0.1	0.74	0.21	0.48	-0.14	0.67
1128	A0A480WH11	Clathrin light chain (Fragment)	-0.05	0.96	0.09	0.87	-1.14	0.04	-0.88	0.04
1129	A0A480WLS9	Methionine synthase reductase isoform 2	0.34	0.46	-0.05	0.85	-0.04	0.89	-0.04	0.88
1130	A0A480WRN0	Acetyl-coenzyme A synthetase	0.07	0.94	0.1	0.85	1.06	0.03	-1.2	0.03
1131	A0A480WUB9	Malic enzyme	0.06	0.94	0.2	0.64	-0.75	0.07	0.49	0.26
1132	A0A480WVU7	Complement component C1q receptor	-0.31	0.64	0.12	0.77	1.13	0.03	1.43	0
1133	A0A480WWH8	Basement membrane-specific heparan sulfate proteoglycan core protein isoform X4	-0.38	0.64	0.4	0.4	-0.77	0.11	0.46	0.36
1134	A0A480WYK9	Cation-dependent mannose-6-phosphate receptor isoform 1	0.09	0.93	-0.02	0.97	-1.09	0.07	1.08	0.06
1135	A0A480X352	Nucleoside diphosphate kinase	-0.09	0.91	0.15	0.77	-1.05	0.03	1.18	0.02
1136	A0A480X4F2	Vacuolar protein sorting-associated protein 35	-0.05	0.96	0.09	0.89	-0.72	0.05	-1.09	0.04
1137	A0A480X5G4	6-phosphogluconate dehydrogenase, decarboxylating	-0.21	0.78	0	0.99	-0.7	0.12	0.78	0.08
1138	A0A480X5H9	116 kDa U5 small nuclear ribonucleoprotein component	0.01	0.99	-0.34	0.33	0.07	0.86	0.33	0.38
1139	A0A480X6X9	Docosahexaenoic acid omega-hydroxylase CYP4F3 isoform a	0.86	0.31	-0.68	0.17	0.74	0.16	-0.3	0.57
1140	A0A480X8D9	Phosphoserine aminotransferase	-0.23	0.82	-0.52	0.37	-1.44	0.02	-0.89	0.13
1141	A0A480X966	Thioredoxin, mitochondrial isoform X1	-0.07	0.94	0.17	0.76	-1.19	0	1.02	0.03
1142	A0A480XDV0	Dolichyl-diphosphooligosaccharide--protein glycosyltransferase subunit 1	-0.66	0.63	0.26	0.75	0.96	0.05	0.97	0.03
1143	A0A480XE38	Reticulocalbin-1	-0.4	0.62	0.14	0.77	-0.93	0.03	0.84	0.02
1144	A0A480XEL8	Heterogeneous nuclear ribonucleoprotein U-like protein 1	0.49	0.3	-0.46	0.08	0.22	0.42	0.11	0.72
1145	A0A480XHD8	Protein ABHD11 isoform 1	0	1	-0.17	0.77	-1.17	0.02	1.07	0.02
1146	A0A480XJB3	Protein FMC1 homolog (Fragment)	0.03	0.95	0.33	0.29	0.17	0.59	-0.57	0.07
1147	A0A480XKS3	Coiled-coil domain-containing protein 186	-0.11	0.86	-0.2	0.56	-0.42	0.22	1.32	0.03
1148	A0A480XN09	Angiotensin-converting enzyme	-0.05	0.95	0.21	0.64	1.02	0.01	0.72	0.12
1149	A0A480XP48	GRB10-interacting GYF protein 2 isoform b	-0.31	0.62	-0.36	0.32	-0.24	0.53	1.09	0.04
1150	A0A480XQH6	Complex I-49kD	0.06	0.91	0.59	0.06	-0.39	0.24	-0.33	0.35
1151	A0A480XTH0	Solute carrier family 22 member 5 isoform b	-0.75	0.62	1.3	0.13	0.24	0.8	-1.44	0.1
1152	A0A480XWR3	Rabankyrin-5 isoform 4	0.08	0.95	0.65	0.38	1.27	0.09	-2.29	0
1153	A0A480XY68	Golgi reassembly-stacking protein 2 isoform 1	0.02	0.98	0.15	0.81	1.17	0.06	0.92	0.04
1154	A0A480XYA6	N-acyl-L-amino-acid amidohydrolase	-0.04	0.95	0.03	0.94	-0.44	0.21	0.42	0.24
1155	A0A480XYA7	Protein OS-9 isoform X1	-0.16	0.74	0.26	0.34	-0.13	0.64	-0.11	0.72
1156	A0A480XZU6	Annexin	-0.58	0.58	-0.2	0.75	-1.07	0.05	-0.98	0.11
1157	A0A480Y0W3	Signal recognition particle subunit SRP72	0.41	0.54	0	1	0.67	0.08	1.07	0.05
1158	A0A480Y2R6	Integrin alpha-V isoform 1 preproprotein	-0.33	0.56	0.08	0.82	-0.43	0.2	0.47	0.17
1159	A0A480Y306	GMP reductase	0.02	0.98	-0.12	0.81	1.38	0.02	-0.91	0.04
1160	A0A480Y3P2	Acyl-CoA dehydrogenase family member 9, mitochondrial	0.6	0.45	0.07	0.88	0.53	0.28	-0.86	0.07
1161	A0A480Y3T3	Signal transducing adapter molecule 1 isoform a	0.16	0.83	0.6	0.18	0.13	0.78	1.42	0.02
1162	A0A480Y3Y2	Ubiquitin carboxyl-terminal hydrolase	-0.04	0.93	-0.27	0.3	0.21	0.42	0.13	0.66
1163	A0A480Y427	Thioredoxin-related transmembrane protein 4	-0.29	0.75	0.4	0.47	0.08	0.89	-0.43	0.45
1164	A0A480Y7C5	Amine oxidase	0.18	0.77	0.03	0.94	-0.69	0.05	0.58	0.12
1165	A0A480YA84	Breast cancer anti-estrogen resistance protein 1 isoform 6	0	1	-0.1	0.78	0.15	0.68	-0.04	0.93
1166	A0A480YBM2	Succinate--CoA ligase [ADP-forming] subunit beta, mitochondrial	0.04	0.98	0.5	0.57	1.03	0.25	1.95	0.01
1167	A0A480YBM4	Amine oxidase	-0.28	0.78	-0.01	0.99	-1.15	0.06	1.06	0.02
1168	A0A480YFM9	CCT-theta	-0.22	0.83	0.29	0.62	0.78	0.2	-1.03	0.07
1169	A0A480YH90	Translation initiation factor eIF-2B subunit delta isoform 2	0.26	0.69	-0.36	0.35	-1.23	0.02	-0.63	0.11
1170	A0A480YIE4	Acid sphingomyelinase-like phosphodiesterase	-0.18	0.81	0.11	0.81	-1.19	0.03	-1.08	0.01
1171	A0A480YJ30	Transforming growth factor-beta-induced protein ig-h3 (Fragment)	-0.31	0.63	0.6	0.1	-0.42	0.28	-0.15	0.7
1172	A0A480YLE4	Serine-threonine kinase receptor-associated protein	-0.13	0.87	0.22	0.62	-0.95	0.01	0.77	0.08
1173	A0A480YLP9	Protein sel-1 homolog 1 isoform X1 (Fragment)	0.46	0.42	-0.25	0.46	0.61	0.06	-0.51	0.15
1174	A0A480YNV9	Splicing factor 3B subunit 2	0.14	0.84	0.29	0.48	-1.45	0.01	0.7	0.09
1175	A0A480YNX2	Spectrin beta chain	0.19	0.79	0.27	0.52	0.3	0.49	-0.7	0.1
1176	A0A480YRF8	Anamorsin	0.03	0.95	0.21	0.49	0.11	0.71	-0.37	0.24
1177	A0A480YRQ6	Laminin subunit alpha-5	-0.02	0.97	0.08	0.83	-0.61	0.07	0.53	0.14
1178	A0A480YS81	UPF0696 protein C11orf68 isoform 2	-0.44	0.67	0.37	0.55	0.85	0.18	-1.1	0.07
1179	A0A480YSH1	Protein quaking (Fragment)	-0.09	0.86	0.35	0.2	-0.12	0.66	-0.25	0.41
1180	A0A480YSR3	Methylosome protein 50 isoform 2	0.38	0.6	-0.27	0.52	-0.76	0.07	1	0.01
1181	A0A480YSS3	26S protease regulatory subunit 8 isoform X5 (Fragment)	-0.15	0.89	0.69	0.27	0.41	0.54	-1.15	0.06
1182	A0A480YT10	Cleft lip and palate transmembrane protein 1 (Fragment)	0.2	0.67	0.03	0.93	-0.21	0.44	0.1	0.75
1183	A0A480YTG4	Presenilin	-0.15	0.83	0.01	0.97	-0.65	0.11	0.69	0.09
1184	A0A480YUM8	HBS1-like protein	-0.26	0.7	-0.37	0.34	-0.01	0.99	0.55	0.18
1185	A0A480YUT4	Synaptopodin isoform X1	-0.15	0.79	0.03	0.94	-0.37	0.26	0.4	0.24
1186	A0A480YV73	15-oxoprostaglandin 13-reductase	-0.16	0.78	0.08	0.79	-0.01	0.98	-0.03	0.94
1187	A0A480YVH7	Proteasome subunit beta	0.02	0.98	-0.26	0.61	-0.85	0.09	-0.99	0.04
1188	A0A480YVP6	A-kinase anchor protein 2 isoform X1	0.24	0.76	0.23	0.63	0.08	0.87	-0.45	0.36
1189	A0A480YVZ6	U1 small nuclear ribonucleoprotein 70 kDa	0.23	0.66	-0.12	0.7	-0.44	0.13	0.48	0.12
1190	A0A480YX16	DnaJ homolog subfamily C member 7	0.44	0.6	-0.61	0.2	-0.3	0.56	0.84	0.09
1191	A0A480YXA1	Filamin-B isoform 2	0.04	0.96	-0.04	0.92	0.23	0.59	-0.2	0.65
1192	A0A480YYF0	Rab3 GTPase-activating protein catalytic subunit	0.42	0.42	-0.13	0.68	0.38	0.21	-0.41	0.21
1193	A0A480Z467	Neuroblast differentiation-associated protein AHNAK isoform X1	-0.56	0.36	-0.29	0.41	0.27	0.46	0.3	0.42
1194	A0A480Z4Y2	Tripeptidyl-peptidase 2	0.08	0.92	-0.21	0.64	-1.09	0.02	-0.85	0.06
1195	A0A480Z7J5	Phosphoserine aminotransferase	-0.05	0.96	-0.54	0.33	-1.29	0.02	-0.79	0.16
1196	A0A480Z822	Eukaryotic translation initiation factor 4 gamma 1 isoform 6	-0.04	0.94	0.08	0.77	0.05	0.84	-0.13	0.66
1197	A0A480ZAD8	Pyridine nucleotide-disulfide oxidoreductase domain-containing protein 2 isoform X2	0.06	0.95	-0.14	0.79	0.9	0.02	-1.26	0.02
1198	A0A480ZB64	Sulfide:quinone oxidoreductase, mitochondrial	0.19	0.8	-0.42	0.33	-0.63	0.16	-1.21	0.05
1199	A0A480ZBJ4	N-myc downstream-regulated gene 2 protein	-0.07	0.93	0.17	0.7	0.77	0.09	1.11	0.04
1200	A0A480ZC83	Cytochrome b-c1 complex subunit 2, mitochondrial	-0.74	0.61	0.14	0.87	-0.83	0.02	1.16	0.01
1201	A0A480ZCT1	Sorbitol dehydrogenase	-0.1	0.88	0.19	0.64	0.62	0.11	1.29	0.02
1202	A0A480ZCU6	Sepiapterin reductase	-0.44	0.55	0.15	0.74	0.39	0.39	-0.38	0.4
1203	A0A480ZCW0	Prolactin regulatory element-binding protein isoform 1 (Fragment)	0.06	0.94	-0.01	0.98	-0.92	0	1.02	0.03
1204	A0A480ZDX8	Protein jagunal homolog 1	0.62	0.2	-0.1	0.73	0.24	0.41	-0.38	0.21
1205	A0A480ZET5	Far upstream element-binding protein 1 isoform X1	-0.21	0.71	0.22	0.52	1.33	0.04	0.49	0.16
1206	A0A480ZG01	Guanine nucleotide-binding protein G(I)/G(S)/G(T) subunit beta-2	-0.57	0.71	1.16	0.2	-0.04	0.96	-1.07	0.24
1207	A0A480ZMW3	FERM domain-containing protein 8 isoform 1	0	1	0.14	0.59	-0.02	0.93	-0.15	0.61
1208	A0A480ZX47	Multidrug resistance-associated protein 6 isoform X3	-0.64	0.63	0.35	0.66	-0.85	0.03	-1.4	0.01
1209	A0A480ZX57	5'-3' exoribonuclease	0.01	0.99	0.47	0.3	-0.78	0.09	0.23	0.62
1210	A0A481A6F2	EGF domain-specific O-linked N-acetylglucosamine transferase isoform X1	0.05	0.94	0.4	0.3	-0.72	0.06	0.24	0.56
1211	A0A481A934	Fructose transporter	-0.59	0.76	1.39	0.22	0.92	0.45	1.22	0.02
1212	A0A481AA16	Endothelial protein C receptor (Fragment)	0.02	0.98	-0.24	0.65	-0.76	0.15	1.31	0.01
1213	A0A481AHT3	Uncharacterized protein KIAA2013 isoform X1	-0.18	0.77	-0.54	0.14	-1.01	0.04	-0.13	0.75
1214	A0A481AID6	Succinate-semialdehyde dehydrogenase	0.2	0.78	-0.24	0.58	-0.6	0.16	0.79	0.06
1215	A0A481AK06	Dynamin GTPase	0.59	0.51	-0.05	0.92	0.98	0.06	0.92	0.03
1216	A0A481AL49	Mitochondrial 2-oxodicarboxylate carrier isoform 2	0.36	0.82	0.51	0.6	1.28	0.01	-2.42	0.02
1217	A0A481ALM4	Protein-tyrosine-phosphatase	-0.49	0.53	0.56	0.22	0.21	0.66	-0.66	0.16
1218	A0A481APG3	U2 snRNP auxiliary factor large subunit	-0.67	0.5	0.52	0.38	0.63	0.31	-0.95	0.1
1219	A0A481AQ46	Alpha-aminoadipic semialdehyde dehydrogenase	0.1	0.89	-0.02	0.96	-0.78	0.05	0.77	0.06
1220	A0A481AQH5	Pleckstrin homology-like domain family B member 2	0.46	0.62	-0.61	0.27	-0.26	0.67	0.78	0.17
1221	A0A481ARM8	Integrin alpha-5 (Fragment)	-0.11	0.88	0	0.99	1.46	0.01	1.15	0.03
1222	A0A481ASM7	Glutaredoxin-like protein	-0.31	0.62	0.32	0.38	-1.01	0.03	0.58	0.12
1223	A0A481AUH9	Prolow-density lipoprotein receptor-related protein 1 preproprotein	-0.34	0.58	0.03	0.94	-0.52	0.14	0.63	0.08
1224	A0A481AX92	Myosin-1 isoform X1	0.01	0.99	-0.12	0.83	-0.91	0.1	2.02	0
1225	A0A481AYC1	Cytochrome b-c1 complex subunit 2, mitochondrial	-0.35	0.78	-0.05	0.95	-1.12	0	0.99	0.04
1226	A0A481AYN1	Golgin subfamily A member 4	0.66	0.27	-0.21	0.56	-0.61	0.08	0.58	0.11
1227	A0A481AZ98	Cathepsin F	0.54	0.75	-0.87	0.39	-1.04	0.33	1.83	0.06
1228	A0A481B289	Protein RUFY3 isoform X1	0.03	0.95	0.13	0.67	0.33	0.29	-0.49	0.12
1229	A0A481BA40	Myosin light polypeptide 6 isoform 1	-0.04	0.94	0.44	0.14	-0.25	0.42	-0.24	0.46
1230	A0A481BBL3	Aldehyde dehydrogenase family 8 member A1 isoform 1	0.39	0.46	-0.11	0.74	-0.4	0.2	0.36	0.28
1231	A0A481BDL9	Acyl-CoA dehydrogenase family member 11	0.61	0.62	0.14	0.85	0.71	0.03	-2.17	0
1232	A0A481BM67	Bleomycin hydrolase (Fragment)	-0.13	0.81	0.25	0.41	-0.42	0.16	0.18	0.58
1233	A0A481BSH3	Protein enabled homolog isoform a	0.27	0.71	-0.21	0.61	-0.72	0.08	1.19	0.02
1234	A0A481BVY7	N-glycanase 1	-0.33	0.53	-0.1	0.76	0.16	0.6	0.09	0.79
1235	A0A481C9F5	Cathepsin L1 isoform 1 preproprotein	0.12	0.87	-0.22	0.63	-0.8	0.07	0.71	0.05
1236	A0A481CA46	Exosome complex component RRP42	0.22	0.82	-0.24	0.69	-1	0.1	1.32	0.01
1237	A0A481CEW4	Protein phosphatase 1 regulatory subunit 1A (Fragment)	0.32	0.72	-0.05	0.93	-0.8	0.14	0.73	0.17
1238	A0A481CEX7	Monocarboxylate transporter 1	-0.54	0.67	0.47	0.54	1.23	0.03	-1.66	0.01
1239	A0A481CI88	Putative D-lactate dehydrogenase, mitochondrial isoform 2 (Fragment)	0.51	0.57	0.11	0.84	0.85	0.11	-0.79	0.04
1240	A0A481CIY5	Solute carrier family 13 member 3 isoform a	-0.76	0.57	0.64	0.43	1.21	0.14	1.15	0.01
1241	A0A481CLJ7	1,2-dihydroxy-3-keto-5-methylthiopentene dioxygenase (Fragment)	-0.47	0.53	0.58	0.18	0.23	0.62	-0.71	0.11
1242	A0A481CLV1	Insulin-like growth factor-binding protein 7 isoform 1	-0.21	0.82	0.16	0.77	-0.87	0.04	1.26	0.02
1243	A0A481CMP4	Lamin-B2	-0.21	0.7	0.01	0.97	-0.13	0.67	0.21	0.54
1244	A0A481CRT1	Host cell factor 1 isoform X1	0.43	0.58	-0.67	0.13	0.69	0.14	-0.09	0.86
1245	A0A481CT81	Bromodomain-containing protein 3 isoform X1	-0.23	0.76	-0.24	0.59	-0.83	0.06	-2.02	0.03
1246	A0A481CTQ7	Serine/threonine-protein phosphatase 2A 55 kDa regulatory subunit B	0.23	0.72	0.36	0.31	-1.03	0.01	0.3	0.43
1247	A0A481CWJ3	Glutaredoxin-3	0.02	0.97	0.07	0.83	0.15	0.64	-0.24	0.48
1248	A0A481CWP9	Zinc finger RNA-binding protein	0.39	0.48	-0.49	0.11	0.56	0.07	-0.15	0.65
1249	A0A481CX64	RWD domain-containing protein 1 isoform a (Fragment)	-0.64	0.46	1.22	0.01	-1.35	0.04	0.18	0.73
1250	A0A481CXF3	Putative aminopeptidase NPEPL1 isoform 2	0.18	0.8	0.05	0.89	-0.57	0.15	0.44	0.29
1251	A0A481CY36	Charged multivesicular body protein 2a	0.03	0.95	0.04	0.91	1.53	0.02	0.57	0.09
1252	A0A481CYD6	Glucose-6-phosphate 1-dehydrogenase (Fragment)	0.21	0.78	-0.45	0.31	-1.23	0	-0.67	0.14
1253	A0A481D0A9	Biglycan	-0.74	0.2	0.45	0.18	-0.38	0.29	0.16	0.67
1254	A0A481D2F4	Calponin (Fragment)	-0.47	0.41	0.23	0.48	0.29	0.4	-0.36	0.3
1255	A0A481D3P3	Transmembrane protein 43	-0.08	0.88	0.13	0.67	0.29	0.33	-0.41	0.19
1256	A0A481D9X1	COMM domain-containing protein 5 (Fragment)	0.02	0.99	-0.5	0.51	-0.98	0.21	1.09	0.03
1257	A0A481DAM9	Pleckstrin homology domain-containing family A member 2	1.01	0.2	-0.82	0.07	0.16	0.75	0.37	0.45
1258	A0A481DAQ0	5-aminoimidazole-4-carboxamide ribonucleotide formyltransferase	0.37	0.52	-0.43	0.19	0.41	0.23	-0.06	0.87
1259	A0A481DAY5	Bifunctional epoxide hydrolase 2 isoform a	0.18	0.86	0.31	0.59	0.4	0.51	-0.84	0.14
1260	A0A481DEB2	Iron-sulfur cluster assembly 1 homolog, mitochondrial (Fragment)	0.33	0.46	0.04	0.87	0.04	0.86	-0.23	0.41
1261	A0A481DF93	DNA-directed RNA polymerase II subunit RPB3 (Fragment)	0.16	0.79	-0.32	0.33	0.57	0.08	-0.26	0.47
1262	A0A481DHP5	40S ribosomal protein S25 (Fragment)	0.05	0.92	0.31	0.33	-0.7	0.02	0.28	0.41
1263	A0A481DKS1	ElaC homolog protein 2 (Fragment)	0.76	0.26	-0.11	0.79	0.67	0.09	1.07	0.03
1264	A0A481DL46	Protein arginine methyltransferase NDUFAF7 (Fragment)	0.26	0.73	0.07	0.87	0.65	0.15	-0.85	0.05
1265	A0A481DLZ1	Protein DEK (Fragment)	-0.01	0.99	-0.22	0.69	-0.75	0.02	-1.91	0
1266	A0A481DNJ7	Farnesyl pyrophosphate synthase isoform a	-0.54	0.68	-0.12	0.88	0.99	0.23	-0.63	0.43
1267	A0A481DW99	Choline-specific glycerophosphodiester phosphodiesterase	-0.27	0.71	0.47	0.26	-1.24	0	0.61	0.15
1268	A0A4X1SD79	Glutaredoxin domain-containing protein	0.14	0.77	0.32	0.24	1.05	0.03	0.11	0.72
1269	A0A4X1SDC2	DHHA2 domain-containing protein	0.16	0.85	-0.28	0.59	-0.9	0.02	-0.87	0.09
1270	A0A4X1SDD8	40S ribosomal protein S19	-0.08	0.92	-0.02	0.97	-0.65	0.03	0.85	0.05
1271	A0A4X1SDF2	Uncharacterized protein	-0.29	0.56	-0.09	0.77	0.12	0.69	0.1	0.74
1272	A0A4X1SDK4	HTH cro/C1-type domain-containing protein	-0.16	0.87	-0.06	0.92	0.74	0.04	-1.23	0.01
1273	A0A4X1SDU0	Uncharacterized protein	0.3	0.74	-0.43	0.43	-1.55	0.02	1.09	0.01
1274	A0A4X1SE06	Uncharacterized protein	0.82	0.3	-0.06	0.9	0.69	0.15	1.22	0.02
1275	A0A4X1SE18	Uncharacterized protein	-0.11	0.91	-0.31	0.59	-0.89	0.13	-0.99	0.03
1276	A0A4X1SE23	Lipocln_cytosolic_FA-bd_dom domain-containing protein	0.16	0.89	-0.53	0.45	-1.02	0.15	-1	0.02
1277	A0A4X1SE75	Uncharacterized protein	-0.18	0.85	0.18	0.75	0.72	0.22	-0.86	0.13
1278	A0A4X1SEA1	AB hydrolase-1 domain-containing protein	-0.16	0.87	-0.07	0.91	-0.89	0.04	-1.55	0.02
1279	A0A4X1SEG8	C3H1-type domain-containing protein	0.14	0.87	-0.09	0.87	-0.63	0.25	0.67	0.21
1280	A0A4X1SEH4	Thioredoxin domain-containing protein	-0.03	0.97	0.01	0.99	-0.97	0.02	-0.71	0.05
1281	A0A4X1SEH6	Leuk-A4-hydro_C domain-containing protein	-0.42	0.68	0.74	0.21	0.1	0.88	-0.79	0.19
1282	A0A4X1SEJ3	Uncharacterized protein	-0.33	0.64	0.31	0.45	0.09	0.83	-0.32	0.46
1283	A0A4X1SEL2	Uncharacterized protein	0.24	0.83	0.42	0.53	0.74	0.29	1.25	0.01
1284	A0A4X1SEN9	Uncharacterized protein	-0.24	0.74	0.72	0.07	-1.85	0.02	0.51	0.23
1285	A0A4X1SER7	SRA1 domain-containing protein	-0.02	0.97	0.18	0.61	-0.96	0.01	0.55	0.12
1286	A0A4X1SES9	RRM domain-containing protein	0.02	0.98	-0.8	0.18	-0.31	0.63	1.2	0.02
1287	A0A4X1SEW5	L-type lectin-like domain-containing protein	-0.43	0.51	0.03	0.94	-0.88	0.03	-0.67	0.08
1288	A0A4X1SEW9	Alpha-1,4 glucan phosphorylase	-0.31	0.78	0.31	0.64	1.07	0.11	1.27	0.01
1289	A0A4X1SF02	Glutamine-dependent NAD(+) synthetase	0.26	0.61	-0.07	0.82	-0.01	0.98	-0.02	0.95
1290	A0A4X1SF41	WD_REPEATS_REGION domain-containing protein	0.03	0.97	-0.07	0.88	-0.92	0.04	-1.23	0.01
1291	A0A4X1SF55	Uncharacterized protein	-1.08	0.16	1.07	0.01	-0.54	0.27	-0.26	0.59
1292	A0A4X1SFH4	Peroxisomal membrane protein PEX16	0.16	0.83	0	0.99	0.65	0.02	-0.68	0.05
1293	A0A4X1SFI3	Tubulin-folding cofactor C	-0.32	0.6	0.43	0.21	-0.62	0.07	0.25	0.51
1294	A0A4X1SFI5	Uncharacterized protein	0.13	0.87	0.1	0.84	0.9	0.05	-0.76	0.03
1295	A0A4X1SFJ7	Uncharacterized protein	-0.02	0.99	0.25	0.75	0.99	0.03	-1.6	0.02
1296	A0A4X1SFT0	Uncharacterized protein	-0.24	0.81	-0.02	0.97	-0.87	0.02	-1.41	0.03
1297	A0A4X1SFW7	Uncharacterized protein	0.18	0.82	0.01	0.99	-1.09	0.03	0.99	0.03
1298	A0A4X1SFZ0	Uncharacterized protein	0.17	0.73	-0.18	0.54	0.25	0.39	-0.11	0.72
1299	A0A4X1SG20	SERPIN domain-containing protein	-0.32	0.64	0.55	0.15	-0.61	0.12	0.1	0.82
1300	A0A4X1SG78	Lumican	-0.74	0.43	0.47	0.4	-0.98	0.03	1.04	0.06
1301	A0A4X1SG93	Uncharacterized protein	0.4	0.4	-0.21	0.44	0.38	0.16	-0.3	0.32
1302	A0A4X1SGA1	Uncharacterized protein	0.08	0.88	0.14	0.67	-1.01	0	0.51	0.12
1303	A0A4X1SGD0	Uncharacterized protein	-0.35	0.66	-0.15	0.75	1.59	0.01	-1.94	0.01
1304	A0A4X1SGD5	Hemopexin	-0.24	0.83	0.47	0.46	-1.23	0.03	1.14	0.07
1305	A0A4X1SGI0	WD_REPEATS_REGION domain-containing protein	-0.17	0.79	0.34	0.34	-0.66	0.06	0.33	0.38
1306	A0A4X1SGJ1	Decorin	-1.01	0.28	0.24	0.68	1.84	0.01	0.87	0.03
1307	A0A4X1SGR8	NADH dehydrogenase [ubiquinone] 1 alpha subcomplex subunit 2	-0.19	0.71	0.33	0.25	1.59	0	0.25	0.43
1308	A0A4X1SGW5	Uncharacterized protein	-0.16	0.83	0.49	0.26	-1.48	0.01	0.69	0.12
1309	A0A4X1SGY1	Uncharacterized protein	-0.41	0.66	0.52	0.35	0.43	0.47	-0.86	0.12
1310	A0A4X1SH17	Uncharacterized protein	0.14	0.79	0.32	0.3	-0.4	0.2	-0.04	0.91
1311	A0A4X1SH49	zf-LYAR domain-containing protein	-0.05	0.96	-0.3	0.58	-0.9	0.1	-1.31	0.02
1312	A0A4X1SH79	Uncharacterized protein	0.03	0.96	0.01	0.97	0.59	0.1	-0.62	0.09
1313	A0A4X1SHA6	Pre-mRNA-splicing factor 3	-0.13	0.87	-0.4	0.37	-0.51	0.27	-0.96	0.03
1314	A0A4X1SHC8	Uncharacterized protein	1.08	0.37	0.19	0.8	1.03	0.02	-3.43	0.01
1315	A0A4X1SHD2	Christmas factor	-0.72	0.33	0.97	0.01	1.15	0.03	0.06	0.9
1316	A0A4X1SHE0	Uncharacterized protein	-0.27	0.75	0.08	0.88	-0.91	0.03	-0.86	0.03
1317	A0A4X1SHE8	Uncharacterized protein	-0.33	0.7	0.78	0.11	0.17	0.75	-0.94	0.06
1318	A0A4X1SHF4	Uncharacterized protein	0.16	0.74	0.27	0.32	-0.46	0.08	0.08	0.8
1319	A0A4X1SHM4	Uncharacterized protein	1.15	0.2	-1.07	0.03	-1.04	0	-0.49	0.38
1320	A0A4X1SHM5	Uncharacterized protein	-0.03	0.97	-0.22	0.62	-0.7	0.1	0.77	0.04
1321	A0A4X1SHQ2	Na(+)/H(+) exchange regulatory cofactor NHE-RF	0.12	0.85	0.06	0.88	-1.06	0	0.7	0.05
1322	A0A4X1SHS6	Uncharacterized protein	0.12	0.91	-0.29	0.67	-1.18	0.02	1.2	0.02
1323	A0A4X1SHX2	Alpha-1-antitrypsin	-0.06	0.95	0.45	0.48	-1.24	0.03	1.11	0.08
1324	A0A4X1SI30	Tripeptidyl aminopeptidase	0.02	0.98	-0.1	0.86	-1.06	0.05	1.07	0.02
1325	A0A4X1SI31	Small nuclear ribonucleoprotein-associated protein	0.06	0.95	-0.12	0.82	0.95	0.03	-1.1	0.03
1326	A0A4X1SI49	Uncharacterized protein	0.05	0.93	-0.07	0.85	-0.07	0.86	0.13	0.74
1327	A0A4X1SI57	FAS-associated death domain protein	-0.17	0.8	0.18	0.64	-1.1	0.02	1.67	0
1328	A0A4X1SI81	Syntaxin-18	-0.06	0.93	0.12	0.73	0.62	0.08	1.22	0.01
1329	A0A4X1SI90	Uncharacterized protein	0.11	0.88	-0.14	0.76	0.94	0.02	-1.08	0.03
1330	A0A4X1SI97	Uncharacterized protein	0.06	0.9	0.13	0.64	0.12	0.66	-0.29	0.32
1331	A0A4X1SIA2	Uncharacterized protein	-0.16	0.8	0.09	0.81	-0.66	0.02	1.59	0.01
1332	A0A4X1SIS6	Glycoprotein IIIb	-0.31	0.71	0.11	0.82	1.69	0.04	1.48	0.01
1333	A0A4X1SIW9	MPN domain-containing protein	-0.03	0.96	0.12	0.74	0.17	0.65	-0.3	0.44
1334	A0A4X1SIX0	ATE_C domain-containing protein	0.29	0.62	0.04	0.9	-0.79	0.04	0.55	0.12
1335	A0A4X1SJ01	SGNH_hydro domain-containing protein	-0.21	0.79	0.18	0.69	0.88	0.02	0.85	0.07
1336	A0A4X1SJ12	Nop domain-containing protein	0.38	0.63	0.02	0.97	0.05	0.92	-0.23	0.64
1337	A0A4X1SJ18	Histone H2A	-0.37	0.72	-0.14	0.82	-1.1	0.03	-2.56	0
1338	A0A4X1SJA7	Chloride channel protein	0.39	0.59	-0.6	0.14	-0.04	0.92	0.58	0.17
1339	A0A4X1SJK0	Thiamine-triphosphatase	0.15	0.76	0.19	0.49	0.03	0.92	-0.32	0.29
1340	A0A4X1SJQ2	Uncharacterized protein	0.05	0.95	0.09	0.84	-0.97	0	1.63	0.01
1341	A0A4X1SJQ4	Signal sequence receptor subunit gamma	-0.13	0.84	-0.11	0.77	0.59	0.1	-0.41	0.28
1342	A0A4X1SJS4	Aamy domain-containing protein	-0.26	0.77	0.89	0.07	0.18	0.74	1.01	0.03
1343	A0A4X1SJT5	Clathrin light chain	-0.01	1	0.06	0.92	-1.09	0.02	-0.88	0.01
1344	A0A4X1SJY3	Protein-serine/threonine phosphatase	-0.14	0.81	0.12	0.73	0.38	0.25	-0.46	0.18
1345	A0A4X1SK65	40S ribosomal protein S3a	-0.33	0.62	0.32	0.42	0.39	0.34	-0.62	0.12
1346	A0A4X1SK81	NSFL1 cofactor p47	-0.1	0.83	-0.06	0.84	-0.22	0.42	0.33	0.27
1347	A0A4X1SK88	Fibrillin-1	0.24	0.72	0.74	0.05	1.84	0.01	-0.2	0.62
1348	A0A4X1SKA2	Histidine--tRNA ligase	-0.1	0.92	-0.05	0.92	0.75	0.18	-0.65	0.24
1349	A0A4X1SKB8	Dynein light chain	-0.08	0.88	0.01	0.98	-0.23	0.43	0.25	0.41
1350	A0A4X1SKK0	Uncharacterized protein	0.32	0.66	0.1	0.81	0.13	0.78	-0.38	0.39
1351	A0A4X1SKQ8	Uncharacterized protein	0.04	0.97	0.39	0.51	0.97	0.11	-1.39	0.02
1352	A0A4X1SKS7	CRIB domain-containing protein	0.01	0.99	0.1	0.84	-1.08	0.05	1.08	0.02
1353	A0A4X1SL02	Uncharacterized protein	0.05	0.92	0.18	0.56	-0.48	0.12	0.24	0.47
1354	A0A4X1SL12	VWFA domain-containing protein	-0.59	0.49	0.41	0.42	-1.27	0	1.1	0.03
1355	A0A4X1SL55	Ig-like domain-containing protein	-0.24	0.82	0.05	0.94	-0.89	0.04	-1.08	0.04
1356	A0A4X1SLB7	Uncharacterized protein	0.37	0.52	0.21	0.53	-1.26	0.03	0.43	0.23
1357	A0A4X1SLE1	Haptoglobin	-0.3	0.81	0.53	0.46	-1.13	0.01	1.23	0.08
1358	A0A4X1SLE5	Uncharacterized protein	0.12	0.81	0.05	0.86	-0.46	0.09	0.35	0.24
1359	A0A4X1SLG3	Uncharacterized protein	0.01	0.99	-0.27	0.53	-1.51	0.02	1.38	0
1360	A0A4X1SLH0	Uncharacterized protein	-0.02	0.97	0.15	0.69	-0.38	0.3	0.22	0.57
1361	A0A4X1SLI1	Putative monooxygenase p33MONOX	-0.06	0.91	-0.11	0.7	-0.37	0.18	0.53	0.07
1362	A0A4X1SLK9	Amidohydrolase domain-containing protein 1	0.13	0.86	-0.04	0.92	0.64	0.13	-0.64	0.13
1363	A0A4X1SLN2	ACB domain-containing protein	0.42	0.59	-0.06	0.89	0.86	0.06	1.18	0.04
1364	A0A4X1SLR1	Leukotriene A(4) hydrolase	-0.16	0.81	0.37	0.34	0.33	0.43	-0.7	0.08
1365	A0A4X1SLS8	F-BAR domain only protein 2	-0.2	0.72	-0.12	0.71	-0.39	0.22	0.61	0.06
1366	A0A4X1SLV1	Acyl-CoA-binding protein	-0.22	0.8	0.17	0.74	-1.04	0.02	1.11	0.01
1367	A0A4X1SM21	Dimethylaniline monooxygenase [N-oxide-forming]	-0.16	0.91	-0.06	0.95	-1.27	0.03	-1.48	0.01
1368	A0A4X1SM24	IST1 homolog	-0.33	0.58	0.61	0.06	-1.19	0.03	0.25	0.49
1369	A0A4X1SM32	Beta-B3 crystallin	0.38	0.57	-0.19	0.64	-0.46	0.25	0.52	0.2
1370	A0A4X1SM52	Transcription factor BTF3	-0.16	0.74	0.01	0.97	-0.1	0.71	0.16	0.6
1371	A0A4X1SMB1	Uncharacterized protein	-0.33	0.73	0.46	0.41	0.99	0.08	-1.57	0
1372	A0A4X1SMB6	Arf-GAP domain-containing protein	-0.2	0.75	0.13	0.73	-0.02	0.95	-0.04	0.92
1373	A0A4X1SME5	Uncharacterized protein	0.11	0.86	0.28	0.45	-1.52	0.01	0.64	0.09
1374	A0A4X1SMF5	Ig-like domain-containing protein	-0.15	0.88	0.09	0.89	-0.69	0.02	1.1	0.01
1375	A0A4X1SMT0	RNA helicase	0.02	0.98	-0.35	0.38	-0.94	0.01	-0.48	0.24
1376	A0A4X1SN08	60S ribosomal protein L27a	-0.09	0.88	0.15	0.66	0.04	0.91	-0.18	0.62
1377	A0A4X1SN26	Uncharacterized protein	-0.08	0.94	0.37	0.52	0.99	0.09	-1.39	0.03
1378	A0A4X1SN99	Voltage-dependent anion-selective channel protein 2	0.21	0.86	0.61	0.4	0.75	0.33	1	0.01
1379	A0A4X1SNC9	Protein kinase domain-containing protein	-0.04	0.97	-0.26	0.66	-0.97	0.1	0.7	0.04
1380	A0A4X1SNE3	Protein kinase domain-containing protein	0.11	0.91	0.06	0.91	1.02	0.06	1.08	0.02
1381	A0A4X1SNM0	MPN domain-containing protein	-0.33	0.76	-0.03	0.96	-1.21	0.03	0.82	0.03
1382	A0A4X1SNN1	Uncharacterized protein	0.11	0.82	0.1	0.73	0.04	0.89	-0.2	0.51
1383	A0A4X1SNR4	Ig-like domain-containing protein	0.19	0.79	-0.15	0.72	-0.77	0.07	1.29	0.01
1384	A0A4X1SNW3	Uncharacterized protein	-0.1	0.9	-0.01	0.98	-0.91	0.03	-1.13	0.04
1385	A0A4X1SP36	GrpE protein homolog	-0.01	0.99	0.04	0.92	-0.78	0.05	1.29	0.01
1386	A0A4X1SP79	Cyclic pyranopterin monophosphate synthase	0.32	0.53	-0.07	0.81	-0.34	0.25	0.29	0.36
1387	A0A4X1SP89	Uncharacterized protein	0.02	0.97	-0.37	0.21	0.36	0.23	0.06	0.84
1388	A0A4X1SPA3	Adenosine kinase	-0.1	0.88	0.21	0.61	1.03	0.04	0.63	0.13
1389	A0A4X1SPC4	Uncharacterized protein	0.38	0.6	0.28	0.52	-1.17	0.05	0.55	0.21
1390	A0A4X1SPE4	Uncharacterized protein	0.05	0.96	-0.12	0.84	-0.62	0.03	-1.19	0.01
1391	A0A4X1SPF4	Uncharacterized protein	-0.46	0.45	0.18	0.61	-0.73	0.04	1.38	0.03
1392	A0A4X1SPF5	AB hydrolase-1 domain-containing protein	0.08	0.91	0.21	0.59	0.29	0.47	-0.57	0.15
1393	A0A4X1SPG5	Integrin-associated protein	-0.34	0.74	0.1	0.87	-0.88	0.02	-0.84	0.02
1394	A0A4X1SPJ7	VWFA domain-containing protein	-0.17	0.81	-0.03	0.95	-0.77	0.06	1.15	0.03
1395	A0A4X1SPP3	Beta-hexosaminidase	-0.06	0.95	-0.13	0.82	-1.09	0.05	-0.74	0.04
1396	A0A4X1SPS1	NAD(P)-bd_dom domain-containing protein	-0.35	0.7	0.21	0.7	0.74	0.19	-0.84	0.12
1397	A0A4X1SPT0	Uncharacterized protein	0.37	0.79	0.2	0.81	0.99	0.02	-1.85	0.02
1398	A0A4X1SPT8	AH domain-containing protein	-0.22	0.73	0.61	0.09	-1.2	0.01	0.29	0.46
1399	A0A4X1SPV9	NEDD8	0.09	0.89	-0.05	0.91	-0.69	0.08	0.7	0.08
1400	A0A4X1SQ23	Coatomer subunit delta	-0.29	0.57	0.2	0.49	-0.35	0.22	0.23	0.46
1401	A0A4X1SQ75	Methylthioribulose-1-phosphate dehydratase	0.09	0.89	0.14	0.71	-0.64	0.07	0.44	0.25
1402	A0A4X1SQ83	Uncharacterized protein	0.16	0.91	0.58	0.48	1.51	0.07	-2.29	0
1403	A0A4X1SQB0	5'-nucleotidase	-0.15	0.87	0.7	0.18	0.34	0.54	1.15	0.01
1404	A0A4X1SQK0	Uncharacterized protein	0.18	0.74	0	0.99	0.38	0.21	-0.46	0.15
1405	A0A4X1SQL6	Mannose-1-phosphate guanyltransferase beta	0.18	0.73	-0.01	0.97	-0.03	0.93	-0.03	0.92
1406	A0A4X1SQU3	Uncharacterized protein	0.62	0.34	-0.49	0.19	0.08	0.85	0.24	0.55
1407	A0A4X1SQU7	Apoptosis regulator Bcl-X	-0.06	0.94	0.11	0.82	-1.04	0.01	1.15	0.03
1408	A0A4X1SQX6	ATP synthase subunit	-0.29	0.76	0.18	0.76	1.02	0.08	1.72	0
1409	A0A4X1SQY1	Uncharacterized protein	-0.16	0.87	0	1	-0.69	0.24	0.75	0.18
1410	A0A4X1SR43	Flavodoxin_2 domain-containing protein	0.29	0.63	-0.06	0.87	-0.64	0.06	0.59	0.1
1411	A0A4X1SR46	Dihydrolipoamide acetyltransferase component of pyruvate dehydrogenase complex	-0.01	0.99	0.6	0.47	1.07	0.21	0.95	0.03
1412	A0A4X1SR88	RNA helicase	0.16	0.85	-0.12	0.81	-0.72	0.02	1.38	0.01
1413	A0A4X1SR90	Uncharacterized protein	-0.04	0.98	0.18	0.81	1.48	0.05	-1.11	0.02
1414	A0A4X1SRA1	Ribosome-releasing factor 2, mitochondrial	0.1	0.84	-0.06	0.82	-0.03	0.91	0.06	0.84
1415	A0A4X1SRE2	Uncharacterized protein	-0.14	0.79	0.32	0.29	-0.1	0.75	-0.21	0.51
1416	A0A4X1SRH7	Lactoylglutathione lyase	-0.25	0.74	0.26	0.55	0.24	0.61	-0.44	0.34
1417	A0A4X1SRI2	Geranylgeranyl transferase type II subunit alpha	-0.36	0.81	0.81	0.37	0.97	0.31	1.41	0.01
1418	A0A4X1SRK0	GDP-D-mannose dehydratase	0.54	0.32	-0.39	0.21	-0.09	0.78	0.33	0.33
1419	A0A4X1SRY5	Uncharacterized protein	0	1	-0.2	0.46	0.01	0.98	0.23	0.44
1420	A0A4X1SS08	D-amino-acid oxidase	0.16	0.78	0.18	0.61	-1.07	0.05	0.5	0.16
1421	A0A4X1SS24	Uncharacterized protein	0.58	0.44	-0.35	0.42	-0.8	0.07	0.95	0.02
1422	A0A4X1SS64	Uncharacterized protein	0.02	0.98	0.36	0.33	0.13	0.74	-0.56	0.14
1423	A0A4X1SS84	2-amino-3-carboxymuconate-6-semialdehyde decarboxylase	0.03	0.97	-0.04	0.94	-0.93	0.04	-1.08	0.02
1424	A0A4X1SS97	Proton-translocating NAD(P)(+) transhydrogenase	0.48	0.79	0.3	0.78	-0.82	0.04	-2.22	0.02
1425	A0A4X1SSA3	Uncharacterized protein	-0.19	0.86	-0.29	0.67	-1.32	0.01	1.26	0.02
1426	A0A4X1SSE3	Aminoacyl-tRNA hydrolase	0.49	0.47	0.25	0.53	-0.39	0.34	-0.11	0.79
1427	A0A4X1SSI5	Glucosamine-6-phosphate isomerase	-0.13	0.89	0.03	0.96	-0.98	0.01	-1.13	0.02
1428	A0A4X1SSJ7	Chorein_N domain-containing protein	0.62	0.36	-0.28	0.49	-1.03	0.05	1.15	0.02
1429	A0A4X1SSN2	Leukocyte elastase inhibitor	-0.11	0.88	0.05	0.91	-0.62	0.15	0.61	0.16
1430	A0A4X1SSS9	Apolipoprotein H	-0.33	0.74	0.11	0.85	-0.96	0.02	-0.99	0.04
1431	A0A4X1SSY6	Clathrin heavy chain	1.14	0.38	0	1	1.22	0.13	0.9	0.03
1432	A0A4X1SSZ8	FMN hydroxy acid dehydrogenase domain-containing protein	0.12	0.89	0.36	0.5	-1.25	0.03	0.86	0.1
1433	A0A4X1ST13	Protein kinase C	0.03	0.97	-0.29	0.59	-1.12	0.04	-0.92	0.07
1434	A0A4X1ST15	Na(+)/Ca(2+)-exchange protein 1	-0.93	0.19	0.21	0.63	0.3	0.5	-0.16	0.73
1435	A0A4X1ST20	Uncharacterized protein	-0.35	0.77	0.8	0.26	0.65	0.4	1.29	0.02
1436	A0A4X1ST54	Importin N-terminal domain-containing protein	0.35	0.66	0.1	0.83	0.78	0.1	0.83	0.03
1437	A0A4X1ST55	Alanine--tRNA ligase	-0.11	0.89	0.36	0.46	0.72	0.15	0.88	0.04
1438	A0A4X1STB2	Uncharacterized protein	-0.03	0.98	0.47	0.41	0.6	0.32	1.29	0.02
1439	A0A4X1STB9	Uncharacterized protein	1.54	0.08	-0.45	0.41	1.13	0.02	-0.95	0.04
1440	A0A4X1STC2	Uncharacterized protein	0.17	0.91	0.47	0.59	1.61	0.07	-1.75	0.02
1441	A0A4X1STH0	Uncharacterized protein	0.11	0.88	-0.03	0.95	0.78	0.05	-0.8	0.05
1442	A0A4X1STI8	Non-specific serine/threonine protein kinase	0.27	0.63	-0.46	0.15	0.41	0.2	0.01	0.97
1443	A0A4X1STX1	Ceramide transfer protein	0.03	0.97	-0.2	0.68	-1.34	0.01	0.98	0.04
1444	A0A4X1SU32	Mitochondrial import inner membrane translocase subunit TIM50	0.91	0.21	-0.13	0.78	0.11	0.81	-0.34	0.45
1445	A0A4X1SU51	FXYD domain-containing ion transport regulator	-0.39	0.78	-0.02	0.98	-1.5	0.08	1.21	0.02
1446	A0A4X1SUB1	Calmodulin	-0.17	0.82	0.1	0.81	-0.77	0.07	0.72	0.1
1447	A0A4X1SUB5	Uncharacterized protein	-0.52	0.51	0.14	0.77	-0.82	0.09	0.88	0.06
1448	A0A4X1SUF4	SH3 domain-containing protein	0.14	0.81	-0.21	0.53	-0.1	0.77	0.3	0.41
1449	A0A4X1SUN7	Uncharacterized protein	-0.24	0.69	-0.64	0.06	0.52	0.14	0.33	0.38
1450	A0A4X1SUP3	Ig-like domain-containing protein	1.02	0.12	-0.31	0.44	1.82	0	0.72	0.07
1451	A0A4X1SUQ7	Septin-type G domain-containing protein	-0.12	0.82	-0.22	0.46	-0.83	0.04	-0.32	0.32
1452	A0A4X1SUR0	Sodium/potassium-transporting ATPase subunit alpha	-0.51	0.61	0.41	0.49	1.62	0.01	-1.49	0.01
1453	A0A4X1SUV1	Peptidase S1 domain-containing protein	-0.18	0.84	-0.63	0.23	-0.58	0.3	-1.88	0.01
1454	A0A4X1SV51	Uncharacterized protein	-0.24	0.69	0.49	0.16	-0.1	0.79	-0.37	0.33
1455	A0A4X1SVD1	RNA-splicing ligase RtcB homolog	-0.07	0.9	0.05	0.87	-0.51	0.12	0.47	0.17
1456	A0A4X1SVF9	Uncharacterized protein	-0.03	0.97	-0.02	0.97	-0.83	0.05	0.72	0.05
1457	A0A4X1SVG2	Mitogen-activated protein kinase 14	-0.16	0.84	0.33	0.5	0.81	0.09	-1.19	0.02
1458	A0A4X1SVX6	Ig-like domain-containing protein	-0.47	0.56	0.48	0.31	-0.71	0.14	0.34	0.49
1459	A0A4X1SW34	Ficolin-2	-0.53	0.6	0.42	0.48	-1.14	0.04	1.39	0.01
1460	A0A4X1SWP6	Carbonate dehydratase IV	-0.19	0.8	0.32	0.45	-1.45	0.01	1.44	0
1461	A0A4X1SX17	Ribosome maturation protein SBDS	-0.14	0.84	-0.37	0.38	0.73	0.08	-0.23	0.6
1462	A0A4X1SX31	Uncharacterized protein	0.35	0.57	0.35	0.33	0.15	0.68	1.73	0
1463	A0A4X1SXB9	Peptidylprolyl isomerase	-0.27	0.75	0.5	0.31	0.49	0.35	1.71	0.02
1464	A0A4X1SXC8	UDENN domain-containing protein	0.43	0.62	0.39	0.46	0.62	0.25	-1.4	0.01
1465	A0A4X1SXF0	FAD-binding PCMH-type domain-containing protein	0.32	0.52	-0.23	0.42	0.31	0.27	-0.18	0.57
1466	A0A4X1SXH5	Uncharacterized protein	-0.4	0.6	-0.05	0.91	-0.75	0.09	0.96	0.05
1467	A0A4X1SXH6	Eukaryotic translation initiation factor 3 subunit A	0.11	0.88	0.16	0.71	0.65	0.13	1.18	0.03
1468	A0A4X1SXJ7	Uncharacterized protein	-0.01	0.99	0.17	0.71	1.51	0	0.71	0.12
1469	A0A4X1SXM5	Uncharacterized protein	-0.35	0.67	0.26	0.59	-0.88	0.07	0.71	0.14
1470	A0A4X1SXP2	Uncharacterized protein	-0.1	0.88	0.22	0.57	-1.26	0.01	0.74	0.05
1471	A0A4X1SXX4	Tubulin-specific chaperone A	-0.15	0.9	0.13	0.85	-0.94	0.04	1.02	0.05
1472	A0A4X1SXY5	H(+)-transporting two-sector ATPase	-0.12	0.84	0.28	0.41	-0.98	0.03	0.48	0.18
1473	A0A4X1SXZ8	N-acetyltransferase domain-containing protein	-0.03	0.98	0.03	0.96	0.98	0.07	-1	0.06
1474	A0A4X1SY11	Uncharacterized protein	-0.19	0.72	-0.13	0.69	2.08	0.01	-0.37	0.27
1475	A0A4X1SY15	LRAT domain-containing protein	-0.31	0.71	-0.42	0.38	-1.55	0.01	-0.72	0.14
1476	A0A4X1SY37	Uncharacterized protein	0.09	0.87	-0.27	0.36	0.01	0.98	0.27	0.39
1477	A0A4X1SY68	Myotubularin	0.18	0.81	-0.04	0.92	0.84	0.02	1.27	0.03
1478	A0A4X1SYB2	Exocyst complex component 2	0.46	0.52	-0.18	0.68	-0.78	0.03	1.15	0.03
1479	A0A4X1SYE9	Aspartate--tRNA ligase, cytoplasmic	0.02	0.98	0.09	0.86	1.4	0.02	0.85	0.02
1480	A0A4X1SYI2	Seryl-tRNA synthetase	0.11	0.88	-0.07	0.87	0.9	0.02	1.02	0.04
1481	A0A4X1SYI4	AP4E_app_platf domain-containing protein	0.6	0.53	-0.71	0.2	0.41	0.5	0.17	0.77
1482	A0A4X1SYL2	Ig-like domain-containing protein	0.19	0.84	-0.32	0.56	-0.87	0.12	1.07	0.02
1483	A0A4X1SYL6	Ig-like domain-containing protein	0.58	0.57	0.32	0.59	-1.32	0.02	0.96	0.11
1484	A0A4X1SYL7	Uncharacterized protein	-0.1	0.84	-0.34	0.19	0.18	0.49	0.25	0.38
1485	A0A4X1SYN1	Uncharacterized protein	0.07	0.92	-0.25	0.55	-0.74	0.08	-1.26	0.03
1486	A0A4X1SYU5	WASH complex subunit 5	0.99	0.18	-0.17	0.7	0.59	0.2	-0.8	0.07
1487	A0A4X1SYV6	Eukaryotic translation initiation factor 2A	0.11	0.83	-0.38	0.17	0.16	0.56	0.23	0.44
1488	A0A4X1SZ90	NADH dehydrogenase [ubiquinone] 1 alpha subcomplex assembly factor 3	-0.26	0.73	-0.59	0.17	-0.15	0.75	1.03	0.02
1489	A0A4X1SZI9	Pribosyltran_N domain-containing protein	0.43	0.56	-0.16	0.71	1.26	0.04	1.26	0.02
1490	A0A4X1SZP7	NADH dehydrogenase [ubiquinone] flavoprotein 1, mitochondrial	-0.01	0.99	-0.08	0.76	0.23	0.38	-0.13	0.65
1491	A0A4X1SZQ3	Uncharacterized protein	-0.11	0.89	0.17	0.72	-1.11	0.05	1.24	0
1492	A0A4X1SZV7	Uncharacterized protein	-0.19	0.75	0.56	0.09	-1.27	0.03	0.29	0.43
1493	A0A4X1SZX3	Histamine N-methyltransferase	-0.36	0.75	0.28	0.67	1.19	0.08	1.15	0.02
1494	A0A4X1T007	Calcium/calmodulin-dependent protein kinase	0.75	0.46	-0.06	0.92	1.18	0.05	-1.25	0.02
1495	A0A4X1T015	Aquaporin-1	-0.1	0.9	0.51	0.27	-1.33	0.01	0.66	0.16
1496	A0A4X1T052	Glycolipid transfer protein	0.08	0.88	0	0.99	-0.48	0.1	0.45	0.16
1497	A0A4X1T063	Uncharacterized protein	0.01	0.99	-0.05	0.9	1.3	0.01	1.05	0.03
1498	A0A4X1T0A1	Coiled-coil domain-containing protein 47	-0.12	0.81	0.32	0.25	-0.31	0.26	-0.01	0.98
1499	A0A4X1T0G0	NIPSNAP domain-containing protein	-0.51	0.48	0.1	0.82	-0.32	0.47	0.42	0.35
1500	A0A4X1T0J1	Uncharacterized protein	-0.33	0.81	0.53	0.52	1.38	0.1	-1.09	0.01
1501	A0A4X1T0K7	Uncharacterized protein	0.31	0.73	-0.03	0.96	-0.88	0.01	-1.32	0.03
1502	A0A4X1T0N9	WD_REPEATS_REGION domain-containing protein	0.13	0.81	0.2	0.53	-1.02	0.01	0.41	0.22
1503	A0A4X1T0X5	Uncharacterized protein	-0.27	0.81	0.81	0.22	0.64	0.37	0.89	0.04
1504	A0A4X1T172	PlsC domain-containing protein	0.3	0.53	-0.16	0.58	0.31	0.26	-0.25	0.4
1505	A0A4X1T199	NADH dehydrogenase [ubiquinone] 1 alpha subcomplex subunit 10, mitochondrial	0.05	0.94	0.48	0.24	0.17	0.69	-0.76	0.07
1506	A0A4X1T1F4	Uncharacterized protein	0.45	0.76	0.51	0.56	1.28	0.16	-1.34	0.02
1507	A0A4X1T1G5	Exonuclease domain-containing protein	0.04	0.96	0.15	0.77	-1.21	0	1.12	0.02
1508	A0A4X1T1J8	Deacetylase sirtuin-type domain-containing protein	-0.7	0.64	0.94	0.29	0.68	0.48	-1.48	0.09
1509	A0A4X1T1L0	Uncharacterized protein	-0.09	0.93	0.11	0.86	-1.06	0.03	0.86	0.05
1510	A0A4X1T1L2	HECT-type E3 ubiquitin transferase	0.63	0.44	-0.44	0.37	0.34	0.52	-0.09	0.86
1511	A0A4X1T1L4	STAS domain-containing protein	-0.08	0.9	0.41	0.24	0.08	0.82	-0.52	0.15
1512	A0A4X1T1P4	GB1/RHD3-type G domain-containing protein	0.61	0.42	-0.43	0.33	-1.2	0.02	-0.84	0.06
1513	A0A4X1T1S7	pre-rRNA processing protein FTSJ3	0.76	0.24	-0.07	0.87	-0.24	0.55	0	1
1514	A0A4X1T1T9	Isopentenyl-diphosphate Delta-isomerase	0.19	0.73	0.03	0.92	-0.07	0.84	-0.05	0.89
1515	A0A4X1T1W3	Uncharacterized protein	0.11	0.86	-0.03	0.93	-0.67	0.06	0.66	0.07
1516	A0A4X1T201	WD_REPEATS_REGION domain-containing protein	-0.05	0.96	-0.2	0.73	-0.94	0.1	1.1	0.03
1517	A0A4X1T206	Uncharacterized protein	-0.12	0.87	-0.11	0.8	0.62	0.14	-0.45	0.3
1518	A0A4X1T213	Uncharacterized protein	0.25	0.71	0.25	0.52	-0.56	0.16	0.16	0.7
1519	A0A4X1T2D7	Phospholipid scramblase	0	1	0.28	0.51	-1.32	0.01	0.77	0.07
1520	A0A4X1T2E8	Uncharacterized protein	-0.19	0.81	0.1	0.83	-0.76	0.04	1.17	0.01
1521	A0A4X1T2G4	Aha1_N domain-containing protein	0.1	0.91	0.01	0.99	1.04	0.02	0.97	0.02
1522	A0A4X1T2K0	Uncharacterized protein	-0.12	0.91	-0.2	0.76	0.97	0.02	-1.05	0.09
1523	A0A4X1T2K9	Isocitrate dehydrogenase [NAD] subunit, mitochondrial	0.78	0.2	0.1	0.78	-0.11	0.76	-0.33	0.38
1524	A0A4X1T2V4	Uncharacterized protein	-0.37	0.72	0.01	0.99	-1.05	0.09	1.33	0.01
1525	A0A4X1T2W7	Uncharacterized protein	-0.43	0.58	0.21	0.65	-0.44	0.35	0.37	0.42
1526	A0A4X1T2W9	MIT domain-containing protein	-0.33	0.58	-0.26	0.44	-0.09	0.8	0.53	0.13
1527	A0A4X1T2X0	Acetyl-CoA carboxylase kinase	0.21	0.79	0.28	0.54	0.49	0.3	1.37	0.02
1528	A0A4X1T326	39S ribosomal protein L15, mitochondrial	0.58	0.27	-0.32	0.29	-0.11	0.73	0.24	0.46
1529	A0A4X1T343	Band 4.1	-0.38	0.75	0.45	0.53	1.25	0.08	-1.08	0.04
1530	A0A4X1T354	ADF-H domain-containing protein	-0.29	0.68	-0.02	0.95	-0.3	0.49	0.45	0.3
1531	A0A4X1T382	Uncharacterized protein	-0.39	0.46	0.06	0.84	-0.16	0.6	0.25	0.43
1532	A0A4X1T3F0	PKD domain-containing protein	-0.28	0.66	0.48	0.19	-1.03	0	0.4	0.3
1533	A0A4X1T3F8	Uncharacterized protein	-0.43	0.65	0.02	0.98	-1.1	0.05	0.78	0.03
1534	A0A4X1T3G1	AH receptor-interacting protein	-0.48	0.66	0.72	0.25	0.49	0.47	-1.13	0.07
1535	A0A4X1T3H8	NAD(P)-bd_dom domain-containing protein	-0.28	0.54	-0.18	0.49	0.21	0.41	0.12	0.68
1536	A0A4X1T3R4	Uncharacterized protein	0.25	0.73	-0.08	0.86	-0.87	0.01	0.95	0.03
1537	A0A4X1T409	Malignant T-cell-amplified sequence	-0.1	0.86	-0.24	0.48	0.33	0.33	-0.01	0.98
1538	A0A4X1T410	Uncharacterized protein	-0.5	0.71	0.74	0.35	0.61	0.47	-1.27	0.1
1539	A0A4X1T472	Kazal-like domain-containing protein	-0.03	0.97	-0.17	0.64	-0.69	0.06	-1.37	0.03
1540	A0A4X1T4G1	Transcription initiation factor IIE subunit alpha	-0.19	0.78	-0.16	0.67	-0.49	0.2	1.46	0.02
1541	A0A4X1T4I2	Coiled-coil domain-containing protein 53	0.05	0.95	-0.12	0.78	-0.81	0.06	1.04	0.04
1542	A0A4X1T4J0	Ubiquitin carboxyl-terminal hydrolase	-0.14	0.86	0.2	0.65	0.7	0.12	1.5	0.01
1543	A0A4X1T4L3	Uncharacterized protein	-0.12	0.89	0.46	0.39	-1.23	0.01	0.84	0.11
1544	A0A4X1T4R9	SKIP_SNW domain-containing protein	0	1	-0.11	0.81	1.12	0.01	-1.11	0.04
1545	A0A4X1T4U2	Uncharacterized protein	0.07	0.93	0.32	0.45	0.54	0.21	0.87	0.02
1546	A0A4X1T4U8	U1 small nuclear ribonucleoprotein C	0.65	0.41	-0.51	0.27	-0.43	0.38	0.75	0.11
1547	A0A4X1T4X8	Formimidoyltetrahydrofolate cyclodeaminase	-0.03	0.97	0.3	0.54	0.29	0.57	-0.62	0.2
1548	A0A4X1T521	Uncharacterized protein	-0.07	0.93	-0.02	0.97	-0.92	0.03	-1.1	0.01
1549	A0A4X1T522	Terpene cyclase/mutase family member	0.03	0.95	0.07	0.82	0.02	0.95	-0.12	0.73
1550	A0A4X1T5A0	Glucose-6-phosphate 1-dehydrogenase	0.6	0.39	0.04	0.93	-0.64	0.12	0.35	0.42
1551	A0A4X1T5G6	Aminotran_5 domain-containing protein	-0.04	0.95	-0.06	0.87	-0.48	0.15	0.56	0.1
1552	A0A4X1T5Z2	Uncharacterized protein	0.6	0.23	-0.06	0.85	-0.42	0.15	0.23	0.47
1553	A0A4X1T649	Uncharacterized protein	0.08	0.93	-0.14	0.8	1.22	0.02	-1.02	0.03
1554	A0A4X1T659	Uncharacterized protein	0.2	0.76	-0.07	0.86	-0.63	0.09	0.63	0.1
1555	A0A4X1T665	V-type proton ATPase subunit H	-0.2	0.84	0.1	0.86	-1.1	0.01	-1.49	0.01
1556	A0A4X1T687	J domain-containing protein	0.21	0.84	-0.24	0.68	-1.08	0.07	0.97	0.04
1557	A0A4X1T6C5	Homeobox domain-containing protein	0.29	0.63	-0.2	0.57	0.35	0.32	-0.23	0.52
1558	A0A4X1T6D4	Rab GDP dissociation inhibitor	-0.44	0.59	0.18	0.71	0.35	0.49	-0.37	0.46
1559	A0A4X1T6F4	PRA1 family protein	0.47	0.55	-0.35	0.45	-0.15	0.76	0.36	0.45
1560	A0A4X1T6I2	Uncharacterized protein	-0.2	0.83	0.56	0.3	-0.86	0.12	0.29	0.61
1561	A0A4X1T6K7	Uncharacterized protein	0.02	0.99	0.54	0.52	1.28	0.14	-1.11	0.02
1562	A0A4X1T6L8	J domain-containing protein	0.25	0.57	0.12	0.65	-0.4	0.1	0.15	0.59
1563	A0A4X1T6M0	Complex I-B15	-0.45	0.77	1.2	0.19	1.09	0.27	-1.61	0
1564	A0A4X1T6Q5	Uncharacterized protein	0	1	-0.05	0.88	-0.55	0.09	0.61	0.07
1565	A0A4X1T6Q6	Uncharacterized protein	-0.01	0.99	-0.28	0.37	-0.06	0.84	0.39	0.23
1566	A0A4X1T6Q8	Uncharacterized protein	0.35	0.61	0.02	0.96	-0.72	0.06	0.55	0.17
1567	A0A4X1T6Z1	LAM_G_DOMAIN domain-containing protein	-0.26	0.78	0.22	0.69	1.89	0.02	0.94	0.09
1568	A0A4X1T764	Signal recognition particle 9 kDa protein	0.26	0.66	-0.49	0.13	0	0.99	0.47	0.18
1569	A0A4X1T7E3	Sacchrp_dh_NADP domain-containing protein	0.46	0.64	0.52	0.36	-0.02	0.97	-0.77	0.18
1570	A0A4X1T7E7	Cytochrome c oxidase subunit	1.02	0.67	1.22	0.39	2.36	0.11	-2.89	0.01
1571	A0A4X1T7F7	S10_plectin domain-containing protein	0.51	0.7	0.56	0.47	0.98	0.23	-1.39	0.01
1572	A0A4X1T7K7	Uncharacterized protein	-0.32	0.65	0.36	0.39	0.39	0.36	-0.68	0.1
1573	A0A4X1T7L6	Uncharacterized protein	-0.35	0.58	0.48	0.18	-1.35	0	0.52	0.16
1574	A0A4X1T7V0	Uncharacterized protein	0.61	0.59	-0.03	0.96	1.3	0.05	-1	0.02
1575	A0A4X1T803	Uncharacterized protein	0.32	0.72	-0.8	0.11	1.02	0.01	-0.27	0.62
1576	A0A4X1T854	AP complex subunit beta	0.36	0.75	-0.07	0.92	1.38	0.02	1.01	0.03
1577	A0A4X1T8I2	Uncharacterized protein	-0.49	0.6	0.01	0.98	-0.95	0.09	1.17	0.01
1578	A0A4X1T8I3	F-actin-capping protein subunit alpha	-0.12	0.87	0.07	0.87	-0.72	0.07	0.69	0.09
1579	A0A4X1T8J4	Epoxide hydratase	-0.21	0.79	0.08	0.88	0.47	0.36	-0.47	0.35
1580	A0A4X1T8J5	39S ribosomal protein L59, mitochondrial	0.33	0.66	-0.17	0.69	-0.76	0.08	0.82	0.05
1581	A0A4X1T8K6	Chloride intracellular channel protein	-0.43	0.5	0.19	0.62	-0.71	0.06	0.67	0.08
1582	A0A4X1T8K8	Sorting nexin	-0.41	0.64	0.37	0.47	0.65	0.22	-0.92	0.07
1583	A0A4X1T8N4	ATP synthase subunit gamma	-0.11	0.95	0.74	0.46	1.56	0.13	-1.4	0.01
1584	A0A4X1T8R1	Eukaryotic translation initiation factor 3 subunit H	-0.02	0.97	0.45	0.13	-0.95	0.02	0.14	0.66
1585	A0A4X1T8R9	26S proteasome non-ATPase regulatory subunit 8	-0.15	0.93	0.89	0.37	1.34	0.2	-1.19	0.01
1586	A0A4X1T918	Epsilon-trimethyllysine 2-oxoglutarate dioxygenase	0.6	0.4	0.04	0.93	0.6	0.16	1.09	0.02
1587	A0A4X1T994	Uncharacterized protein	0.02	0.98	0.29	0.45	-0.64	0.09	0.29	0.47
1588	A0A4X1T9F1	Fibrinogen C-terminal domain-containing protein	-0.38	0.62	0.26	0.56	-0.6	0.02	0.79	0.07
1589	A0A4X1T9M9	SH3 domain-containing protein	-0.02	0.98	0.14	0.77	-1.08	0.03	1.28	0.02
1590	A0A4X1TA05	Uncharacterized protein	0.21	0.77	-0.26	0.54	0.92	0.03	-0.65	0.12
1591	A0A4X1TA12	ATP synthase F(0) complex subunit B1, mitochondrial	0.33	0.75	0	1	-1.14	0.01	-1.97	0.01
1592	A0A4X1TAB2	Microtubule-associated protein	0.15	0.86	-0.34	0.52	-1	0.06	-1.73	0.01
1593	A0A4X1TAC2	Vesicle-fusing ATPase	-0.03	0.98	0.16	0.75	1.55	0	-1.18	0.02
1594	A0A4X1TAE1	Uncharacterized protein	-0.22	0.74	0.28	0.47	-0.43	0.27	0.19	0.63
1595	A0A4X1TAN0	t-SNARE coiled-coil homology domain-containing protein	-0.49	0.54	0.08	0.87	1.77	0.01	0.96	0.04
1596	A0A4X1TB05	Microtubule-associated protein	0.45	0.53	0.02	0.96	-1.12	0.02	0.81	0.06
1597	A0A4X1TBA5	Uncharacterized protein	-0.44	0.55	0.38	0.38	-0.82	0.05	0.56	0.2
1598	A0A4X1TBD3	SAC domain-containing protein	-0.13	0.9	0.32	0.61	1.22	0.05	-1.55	0.01
1599	A0A4X1TBE7	Uncharacterized protein	0.1	0.92	-0.16	0.79	-0.85	0.02	-1.46	0.02
1600	A0A4X1TBJ7	Late endosomal/lysosomal adaptor and MAPK and MTOR activator 5	-0.34	0.53	0.54	0.07	-0.65	0.05	0.16	0.64
1601	A0A4X1TBM6	Uncharacterized protein	-0.3	0.58	-0.01	0.98	-0.17	0.6	0.3	0.36
1602	A0A4X1TBM8	J domain-containing protein	-0.24	0.71	0.27	0.47	-0.94	0	0.61	0.11
1603	A0A4X1TBN3	CAP-Gly domain-containing protein	-0.21	0.63	0.16	0.54	-0.16	0.52	0.06	0.82
1604	A0A4X1TBV3	60S ribosomal protein L13	-0.11	0.87	-0.29	0.46	-0.91	0.01	-0.46	0.25
1605	A0A4X1TBY4	6-pyruvoyl tetrahydrobiopterin synthase	-0.22	0.82	0.15	0.79	-1.13	0	-0.91	0.02
1606	A0A4X1TC39	Aromatic-L-amino-acid decarboxylase	-0.08	0.9	0.32	0.38	0.22	0.57	-0.56	0.14
1607	A0A4X1TCK4	Uncharacterized protein	-0.08	0.87	0.02	0.96	-0.23	0.42	0.25	0.42
1608	A0A4X1TCK5	Uncharacterized protein	0.14	0.79	0.05	0.87	-0.45	0.13	0.33	0.3
1609	A0A4X1TCM8	Uncharacterized protein	-0.14	0.8	0.27	0.41	-0.59	0.06	0.33	0.34
1610	A0A4X1TCT6	Uncharacterized protein	-0.29	0.78	0.12	0.84	-1.01	0.03	-0.96	0.04
1611	A0A4X1TCW0	4a-hydroxytetrahydrobiopterin dehydratase	0.07	0.94	-0.13	0.81	-1.06	0.05	1.01	0.03
1612	A0A4X1TD39	Multifunctional fusion protein	-0.16	0.86	0.46	0.4	-0.75	0.18	0.29	0.61
1613	A0A4X1TD94	Activated RNA polymerase II transcriptional coactivator p15	-0.21	0.84	-0.04	0.95	-0.91	0.03	-1.49	0.01
1614	A0A4X1TDF5	Pyruvate carboxylase	0.48	0.71	0.01	0.99	1.6	0.02	-1.1	0.02
1615	A0A4X1TDM9	Pyridoxal kinase	-0.19	0.77	0.69	0.05	-0.43	0.27	-0.3	0.45
1616	A0A4X1TDU1	Cytochrome c oxidase subunit 7A1, mitochondrial	0	1	0.28	0.61	0.88	0.11	0.8	0.05
1617	A0A4X1TDX3	Argininosuccinate synthase	0.26	0.76	0.1	0.84	0.85	0.09	1.03	0.03
1618	A0A4X1TDZ5	Alpha(B)-crystallin	0.29	0.81	0.96	0.16	0.86	0.24	-3.87	0.01
1619	A0A4X1TDZ8	Uncharacterized protein	-0.19	0.87	-0.39	0.58	-1.02	0.16	0.82	0.05
1620	A0A4X1TE18	Trefoil factor 3	-0.44	0.69	-0.2	0.77	1.68	0.01	-1.91	0.01
1621	A0A4X1TE31	Uncharacterized protein	-0.05	0.96	-0.08	0.89	0.6	0.05	-1.18	0.03
1622	A0A4X1TE42	Complex I-9kD	-0.04	0.95	-0.04	0.92	1.53	0.03	1.07	0.02
1623	A0A4X1TE56	Inorganic diphosphatase	-0.44	0.67	0.23	0.72	0.84	0.19	-0.92	0.13
1624	A0A4X1TE77	Chondroitinsulfatase	-0.12	0.89	0.02	0.96	1.65	0	1.27	0.02
1625	A0A4X1TEA2	Adenine phosphoribosyltransferase	0	1	-0.03	0.95	1.18	0.04	1.08	0.02
1626	A0A4X1TEB8	Uncharacterized protein	0.12	0.81	-0.2	0.46	-0.19	0.5	0.38	0.2
1627	A0A4X1TED9	Uncharacterized protein	-0.04	0.94	-0.37	0.2	0.4	0.16	0.05	0.88
1628	A0A4X1TEJ1	Dihydrolipoyllysine-residue succinyltransferase component of 2-oxoglutarate dehydrogenase complex, mitochondrial	0.12	0.86	-0.13	0.74	-0.25	0.54	0.36	0.39
1629	A0A4X1TEJ3	C-type lectin domain-containing protein	-0.25	0.77	-0.05	0.92	-0.73	0.16	0.89	0.07
1630	A0A4X1TEM2	Phosphatidylinositol-4,5-bisphosphate 3-kinase	0.57	0.22	-0.18	0.52	0.13	0.63	-0.16	0.59
1631	A0A4X1TF27	Protein transport protein SEC23	0.97	0.32	-0.45	0.45	-1.29	0.01	-1.33	0.05
1632	A0A4X1TFG8	Epididymal secretory protein E1	-0.21	0.84	-0.16	0.79	1.12	0.04	-1.73	0
1633	A0A4X1TFG9	Uncharacterized protein	-0.04	0.96	-0.14	0.78	-0.56	0.28	0.74	0.14
1634	A0A4X1TFH2	Uncharacterized protein	0.09	0.85	0.13	0.66	-0.38	0.17	0.2	0.52
1635	A0A4X1TFH9	NudC domain-containing protein 1	0	0.99	0.12	0.77	-0.98	0.03	0.77	0.06
1636	A0A4X1TFK2	Poly [ADP-ribose] polymerase	-0.11	0.87	-0.59	0.11	0.08	0.85	0.66	0.09
1637	A0A4X1TFQ9	Nudix hydrolase domain-containing protein	-0.16	0.81	0.37	0.35	-0.74	0.01	0.47	0.25
1638	A0A4X1TFR5	40S ribosomal protein S13	0.01	0.98	-0.03	0.91	0.35	0.25	-0.31	0.33
1639	A0A4X1TFZ3	Uncharacterized protein	0.57	0.48	0.17	0.73	0.79	0.11	-1.68	0.02
1640	A0A4X1TG29	Programmed cell death protein 4	0.2	0.71	0.2	0.51	-0.02	0.96	-0.3	0.35
1641	A0A4X1TG60	Deoxyribonuclease II	-0.14	0.89	-0.12	0.84	-1.17	0.05	-1.08	0.04
1642	A0A4X1TG85	Uncharacterized protein	-0.06	0.94	-0.27	0.54	-0.52	0.24	1.42	0.01
1643	A0A4X1TGG9	Threonyl-tRNA synthetase	-0.15	0.81	0.46	0.22	0.11	0.78	-0.58	0.13
1644	A0A4X1TGI0	Uncharacterized protein	-0.11	0.88	0.16	0.72	-1.24	0.02	0.99	0.02
1645	A0A4X1TGU9	Eukaryotic translation initiation factor 3 subunit E	-0.13	0.92	-0.16	0.83	-1.32	0.05	-1.21	0.02
1646	A0A4X1TGY7	Uncharacterized protein	-0.1	0.93	0.4	0.57	1.34	0.06	-1.63	0.01
1647	A0A4X1TGZ1	Uncharacterized protein	-0.41	0.62	0.29	0.55	-1.03	0.04	1.55	0.01
1648	A0A4X1TH27	LysM domain-containing protein	0.49	0.29	-0.14	0.59	0.06	0.81	-0.1	0.73
1649	A0A4X1TH57	Very-long-chain (3R)-3-hydroxyacyl-CoA dehydratase	-0.19	0.83	0.25	0.63	0.94	0.07	0.83	0.04
1650	A0A4X1THJ6	Ubiquitin-activating enzyme E1	-0.37	0.71	0.26	0.66	0.95	0.12	-1.1	0.06
1651	A0A4X1THN3	Peroxiredoxin-2	-0.15	0.87	0.18	0.73	-0.92	0.01	1.57	0
1652	A0A4X1THU2	NADH dehydrogenase [ubiquinone] iron-sulfur protein 6, mitochondrial	0.29	0.54	-0.03	0.92	-0.47	0.07	0.38	0.2
1653	A0A4X1THV4	26S proteasome non-ATPase regulatory subunit 1	-0.45	0.67	0.52	0.41	0.78	0.23	1.77	0
1654	A0A4X1THY9	Fumarate hydratase, mitochondrial	-0.19	0.79	0.26	0.54	-0.12	0.79	-0.1	0.81
1655	A0A4X1THZ0	Uncharacterized protein	-0.06	0.91	-0.2	0.5	-0.13	0.66	0.38	0.21
1656	A0A4X1TI46	Proline dehydrogenase	0.2	0.83	0.16	0.79	0.91	0.11	1.12	0.02
1657	A0A4X1TIC1	Aldolase_II domain-containing protein	-0.49	0.63	0.61	0.3	0.59	0.35	-1.11	0.06
1658	A0A4X1TIE6	BAR domain-containing protein	-0.3	0.63	0.49	0.16	-0.96	0.03	0.34	0.37
1659	A0A4X1TIG7	ATP-dependent RNA helicase SUPV3L1, mitochondrial	-0.07	0.9	0.24	0.49	0.27	0.44	-0.52	0.14
1660	A0A4X1TIG8	CID domain-containing protein	0.06	0.94	0.37	0.4	0.2	0.68	-0.66	0.15
1661	A0A4X1TIH4	Proteasome assembly chaperone 3	0.2	0.74	-0.02	0.95	-0.4	0.25	0.35	0.34
1662	A0A4X1TIM3	WD_REPEATS_REGION domain-containing protein	-0.09	0.92	0.01	0.98	-0.82	0.04	1.03	0.03
1663	A0A4X1TIQ9	Uncharacterized protein	-0.28	0.72	0.34	0.47	-0.37	0.45	0.09	0.86
1664	A0A4X1TIU2	Uncharacterized protein	-0.08	0.93	-0.14	0.81	-1.01	0.08	1.03	0.04
1665	A0A4X1TIW8	Uncharacterized protein	-0.1	0.88	-0.1	0.79	-0.69	0.07	0.98	0.02
1666	A0A4X1TIX1	Uncharacterized protein	-0.7	0.61	1.2	0.12	0.25	0.77	-1.37	0.08
1667	A0A4X1TIY1	3-hydroxyisobutyryl-CoA hydrolase, mitochondrial	-0.1	0.9	0.25	0.57	0.42	0.35	-0.66	0.13
1668	A0A4X1TIY7	SHSP domain-containing protein	-0.34	0.73	1.22	0.03	-0.02	0.97	1.06	0.03
1669	A0A4X1TIY8	PX domain-containing protein	0.33	0.69	-0.07	0.88	-1.03	0.01	-1.37	0.01
1670	A0A4X1TJ71	Uncharacterized protein	0.36	0.45	-0.38	0.15	0.21	0.44	0.08	0.78
1671	A0A4X1TJ80	Ig-like domain-containing protein	-0.96	0.27	-0.01	0.99	1.91	0.03	-2.17	0
1672	A0A4X1TJA8	Vitamin-K-epoxide reductase (warfarin-sensitive)	0.22	0.67	0.04	0.91	0.47	0.12	-0.6	0.05
1673	A0A4X1TJH9	Protein-histidine N-methyltransferase	-0.17	0.85	0.64	0.23	0.45	0.42	1.09	0.02
1674	A0A4X1TJN1	Serine/threonine-protein phosphatase 2A 56 kDa regulatory subunit	0.35	0.56	0.07	0.84	0.22	0.54	-0.45	0.21
1675	A0A4X1TJX6	Sorting nexin-17	0.15	0.9	0.47	0.49	0.63	0.37	-1.24	0.06
1676	A0A4X1TK48	Adenylate kinase 4, mitochondrial	0.1	0.88	0.39	0.33	0.29	0.49	1.64	0.01
1677	A0A4X1TK62	DUF4605 domain-containing protein	-0.26	0.63	0.24	0.45	-0.43	0.16	0.26	0.43
1678	A0A4X1TK66	Uncharacterized protein	0.32	0.66	-0.36	0.38	-0.48	0.27	0.77	0.06
1679	A0A4X1TKA1	Serine/threonine-protein phosphatase	-0.2	0.79	-0.1	0.83	-0.07	0.89	0.26	0.56
1680	A0A4X1TKC7	Hexokinase	-0.13	0.9	0.17	0.79	1.23	0.05	0.97	0.02
1681	A0A4X1TKK0	Acid sphingomyelinase-like phosphodiesterase	-0.18	0.79	0.04	0.92	-0.71	0.07	0.74	0.06
1682	A0A4X1TKM5	Myosin light chain kinase, smooth muscle	-0.24	0.63	0.18	0.55	-0.37	0.2	0.27	0.39
1683	A0A4X1TKZ8	Serine/threonine-protein phosphatase 2A activator	0.08	0.86	-0.14	0.58	0.06	0.81	0.07	0.8
1684	A0A4X1TL42	Receptor for retinol uptake STRA6	-0.07	0.93	0.58	0.22	0.24	0.63	-0.89	0.06
1685	A0A4X1TL62	Uncharacterized protein	-0.54	0.53	-0.54	0.29	-0.1	0.85	0.95	0.06
1686	A0A4X1TL89	Phospholipase B-like	0.02	0.98	-0.12	0.83	-1.08	0.06	1.05	0.01
1687	A0A4X1TLF5	Phospholemman	-0.39	0.63	-0.04	0.94	-0.86	0.07	0.84	0.03
1688	A0A4X1TLF7	Ribokinase	0.08	0.92	-0.12	0.8	1.29	0.02	0.78	0.04
1689	A0A4X1TLK2	Fibrillar collagen NC1 domain-containing protein	0	1	-0.11	0.88	-1.26	0.07	1.26	0.01
1690	A0A4X1TLK4	F-spondin	-0.47	0.38	0.27	0.39	-0.59	0.05	0.47	0.15
1691	A0A4X1TLL1	Integrin beta	-0.28	0.76	-0.08	0.89	1.86	0.03	-1.19	0.02
1692	A0A4X1TM78	Uncharacterized protein	0.22	0.76	0.2	0.63	-0.41	0.34	0.08	0.85
1693	A0A4X1TMB8	Protein tweety homolog	0.2	0.8	-0.03	0.95	-0.85	0.06	0.8	0.07
1694	A0A4X1TMH9	Phosphatase and actin regulator	0.12	0.87	-0.14	0.75	1.54	0	0.89	0.05
1695	A0A4X1TMM9	Uncharacterized protein	-0.34	0.68	0.17	0.73	-0.97	0.01	1.06	0.02
1696	A0A4X1TMR1	SAP domain-containing protein	0.1	0.86	-0.37	0.24	0.04	0.9	0.35	0.3
1697	A0A4X1TMU7	Abhydrolase_2 domain-containing protein	0.1	0.84	-0.17	0.56	0.32	0.26	-0.17	0.59
1698	A0A4X1TMZ2	Uncharacterized protein	-0.43	0.69	0.14	0.83	-1.18	0.07	1.19	0.06
1699	A0A4X1TMZ3	Solute carrier organic anion transporter family member	0.63	0.25	0.06	0.86	0.22	0.5	-0.55	0.1
1700	A0A4X1TN73	Uncharacterized protein	0.17	0.77	-0.66	0.03	1.32	0.02	0.06	0.87
1701	A0A4X1TN92	Aminopeptidase	-0.31	0.72	0.44	0.37	0.3	0.58	-0.69	0.17
1702	A0A4X1TN99	Uncharacterized protein	-0.11	0.85	0.29	0.41	-1.21	0.02	0.57	0.12
1703	A0A4X1TNA4	Uncharacterized protein	0.15	0.79	0.35	0.29	-0.17	0.62	-0.3	0.4
1704	A0A4X1TNA5	RNA 3'-terminal phosphate cyclase	-0.07	0.94	-0.05	0.93	-0.95	0.03	1.1	0.01
1705	A0A4X1TNA9	Receptor expression-enhancing protein	0.14	0.77	-0.1	0.71	-0.22	0.41	0.29	0.33
1706	A0A4X1TNG7	Methyltranfer_dom domain-containing protein	0.09	0.87	0.14	0.65	-0.18	0.58	-0.03	0.94
1707	A0A4X1TNP4	Uncharacterized protein	-0.16	0.87	0.41	0.48	-0.92	0.12	0.51	0.39
1708	A0A4X1TNV4	Uncharacterized protein	-0.54	0.32	-0.04	0.9	0.11	0.73	0.16	0.63
1709	A0A4X1TP02	Transcription elongation factor spt6	0.97	0.2	-0.84	0.05	-0.06	0.91	0.63	0.18
1710	A0A4X1TPA3	V-type proton ATPase subunit C	-0.36	0.71	0.27	0.63	0.84	0.15	-1	0.07
1711	A0A4X1TPC6	Uncharacterized protein	0.22	0.77	-0.17	0.71	0.99	0.01	-1.01	0.04
1712	A0A4X1TPC7	Eukaryotic translation initiation factor 5	0.03	0.96	0.11	0.77	-1.1	0.02	0.74	0.05
1713	A0A4X1TPE6	Uncharacterized protein	0.54	0.6	0.33	0.59	0.84	0.19	-1.3	0.04
1714	A0A4X1TPJ9	Endonuclease	-0.18	0.77	0.52	0.14	-0.25	0.5	-0.28	0.45
1715	A0A4X1TPS7	Ubiquitin-like domain-containing protein	-0.23	0.7	0.16	0.65	0.41	0.24	-0.5	0.16
1716	A0A4X1TQ43	Sec3-PIP2_bind domain-containing protein	0.31	0.62	-0.61	0.08	0.15	0.69	0.43	0.26
1717	A0A4X1TQ74	Uncharacterized protein	0.37	0.73	-0.7	0.27	-0.84	0.2	-1.36	0.02
1718	A0A4X1TQ95	Uncharacterized protein	-0.33	0.6	0.06	0.86	-0.57	0.11	0.63	0.08
1719	A0A4X1TQD7	Isoleucyl-tRNA synthetase	-0.08	0.94	0.32	0.58	0.94	0.12	0.92	0.04
1720	A0A4X1TQE9	PSI domain-containing protein	-0.26	0.66	0.31	0.38	-0.58	0.09	0.33	0.37
1721	A0A4X1TQI1	Dual specificity protein phosphatase	-0.67	0.63	1.21	0.13	-0.09	0.92	-1.05	0.2
1722	A0A4X1TQK3	ATP synthase peripheral stalk subunit OSCP	0.33	0.54	0.02	0.95	0.4	0.2	-0.56	0.08
1723	A0A4X1TR62	AMP_N domain-containing protein	0.18	0.75	-0.04	0.9	0.42	0.22	-0.44	0.21
1724	A0A4X1TR88	DNA topoisomerase I	0.17	0.79	-0.46	0.21	0.58	0.12	-0.12	0.77
1725	A0A4X1TRF8	Uncharacterized protein	-0.43	0.74	0.72	0.35	0.3	0.72	-0.96	0.22
1726	A0A4X1TRH6	Uncharacterized protein	0.1	0.93	0.01	0.99	-0.91	0.04	0.98	0.01
1727	A0A4X1TRJ1	ApaG domain-containing protein	0.18	0.71	0.17	0.56	-0.4	0.16	0.12	0.69
1728	A0A4X1TRR6	Uncharacterized protein	0.17	0.75	-0.22	0.47	0.02	0.95	0.16	0.62
1729	A0A4X1TRW9	WD repeat domain phosphoinositide-interacting protein 2	0.16	0.83	0.01	0.97	-0.72	0.08	0.63	0.13
1730	A0A4X1TS37	Heat shock protein HSP 90-alpha	-0.22	0.77	0.27	0.54	0.53	0.24	-0.75	0.09
1731	A0A4X1TS76	Glutamyl-tRNA synthetase	0.07	0.92	0.04	0.93	-0.86	0.05	-1.17	0.02
1732	A0A4X1TSE1	MICOS complex subunit	0.06	0.93	0.35	0.4	-1.53	0.01	0.7	0.09
1733	A0A4X1TSG0	Uncharacterized protein	-0.66	0.37	1.08	0	-0.07	0.88	1.13	0.02
1734	A0A4X1TSJ6	40S ribosomal protein S21	-0.53	0.41	0.43	0.24	-0.29	0.46	0	0.99
1735	A0A4X1TSU7	Uncharacterized protein	0.01	0.99	0.38	0.3	-1.4	0.04	0.53	0.17
1736	A0A4X1TSV7	Polyadenylate-binding protein	-0.23	0.81	0.1	0.86	1.04	0.07	-1.07	0.05
1737	A0A4X1TSV9	Nucleoside diphosphate-linked moiety X motif 19	0.31	0.59	0.05	0.89	0.52	0.12	1.28	0.02
1738	A0A4X1TSZ4	Fascin	-0.49	0.57	0.04	0.94	-0.97	0.06	0.89	0.02
1739	A0A4X1TT31	ML domain-containing protein	-0.28	0.7	0.38	0.36	-1.41	0.01	0.79	0.06
1740	A0A4X1TT60	Tropomyosin alpha-1 chain	-0.12	0.9	-0.06	0.92	1.53	0.03	0.87	0.04
1741	A0A4X1TT72	Non-specific serine/threonine protein kinase	-0.02	0.98	-0.11	0.75	0.58	0.09	-0.45	0.22
1742	A0A4X1TT92	Uncharacterized protein	-0.13	0.89	0.24	0.66	-1.14	0.01	1.28	0.01
1743	A0A4X1TT98	COMM domain-containing protein	-0.01	0.99	0.45	0.15	-0.46	0.14	-0.06	0.86
1744	A0A4X1TTC3	Adenylosuccinate synthetase isozyme 1	0.01	0.99	-0.09	0.84	1.75	0.01	0.98	0.03
1745	A0A4X1TTE8	USP domain-containing protein	-0.19	0.86	0.2	0.75	1.12	0.08	1.2	0.04
1746	A0A4X1TTI6	Uncharacterized protein	0.28	0.76	-0.38	0.48	-1.35	0.02	1.23	0.02
1747	A0A4X1TTL7	Sidoreflexin	1.12	0.31	0	1	0.96	0.16	1.01	0.02
1748	A0A4X1TTS8	Uncharacterized protein	0.08	0.93	-0.04	0.95	-0.64	0.04	1.01	0.04
1749	A0A4X1TTU6	Scavenger receptor cysteine-rich type 1 protein M130	-0.24	0.77	0.25	0.59	-1	0.02	0.87	0.06
1750	A0A4X1TTY2	Uncharacterized protein	-0.1	0.92	0.4	0.51	1.06	0.08	-1.56	0.02
1751	A0A4X1TU40	Amidophosphoribosyltransferase	-0.13	0.89	-0.22	0.71	-0.74	0.02	-2.07	0.02
1752	A0A4X1TU50	Alpha-mannosidase	0.16	0.92	0.93	0.3	0.58	0.55	1.49	0.01
1753	A0A4X1TU52	AIR carboxylase	0.06	0.93	-0.03	0.94	-0.67	0.08	0.68	0.08
1754	A0A4X1TU63	Uncharacterized protein	-1.07	0.37	-0.24	0.74	-1.16	0.11	-2	0.01
1755	A0A4X1TU74	Uncharacterized protein	-0.23	0.7	0.52	0.12	-1.29	0.02	0.36	0.32
1756	A0A4X1TU88	Uncharacterized protein	0.13	0.87	0.42	0.33	-0.06	0.9	-0.49	0.28
1757	A0A4X1TUA6	HMA domain-containing protein	-0.19	0.79	0.07	0.86	-1.05	0.01	-0.69	0.04
1758	A0A4X1TUI5	Uncharacterized protein	0.4	0.57	-0.45	0.27	-0.03	0.94	0.39	0.36
1759	A0A4X1TUN3	Protein kinase domain-containing protein	-0.49	0.28	-0.11	0.67	0.35	0.16	-0.02	0.95
1760	A0A4X1TUT3	Uncharacterized protein	-0.39	0.69	0.17	0.78	2.31	0.02	1.26	0.04
1761	A0A4X1TUX3	Creatine kinase B-type	-0.05	0.94	0.17	0.65	1.33	0.01	0.55	0.14
1762	A0A4X1TV38	4-alpha-glucanotransferase	-0.17	0.85	0.48	0.36	0.29	0.61	-0.78	0.14
1763	A0A4X1TV43	Creatine kinase	-0.34	0.53	0.27	0.38	0.14	0.67	-0.32	0.34
1764	A0A4X1TV70	Protein kinase domain-containing protein	0	1	0.13	0.71	-0.21	0.55	0.06	0.87
1765	A0A4X1TV81	DUF1681 domain-containing protein	-0.22	0.68	0.19	0.54	0.08	0.8	-0.21	0.53
1766	A0A4X1TV91	Uncharacterized protein	0.23	0.7	-0.53	0.1	-1.13	0.03	-0.25	0.48
1767	A0A4X1TV98	Uncharacterized protein	0.08	0.93	0.18	0.74	0.81	0.14	1.44	0.01
1768	A0A4X1TVG9	Beta-1 metal-binding globulin	-0.28	0.8	0.49	0.47	-1.17	0.01	1.19	0.07
1769	A0A4X1TVM0	Uncharacterized protein	0.07	0.94	0.4	0.44	-1.47	0.01	0.91	0.07
1770	A0A4X1TVP7	Uncharacterized protein	-0.14	0.87	0.57	0.22	-1.3	0.01	0.62	0.2
1771	A0A4X1TVZ8	Nuclear cap-binding protein subunit 2	0.86	0.49	-1.03	0.16	-0.46	0.56	1.31	0.07
1772	A0A4X1TW94	PH domain-containing protein	0.27	0.66	-0.37	0.29	2.01	0.01	-0.34	0.35
1773	A0A4X1TW98	TROVE domain-containing protein	0.26	0.7	0.2	0.61	0.51	0.2	1.02	0.05
1774	A0A4X1TW99	Major vault protein	0.27	0.8	0.05	0.94	0.98	0.01	-1.3	0.04
1775	A0A4X1TWD6	Uncharacterized protein	-0.26	0.69	0.55	0.12	-0.17	0.66	-0.37	0.34
1776	A0A4X1TWD8	Cytochrome b-c1 complex subunit Rieske, mitochondrial	0.18	0.71	0.24	0.36	-0.03	0.92	-0.33	0.25
1777	A0A4X1TWF5	HTH La-type RNA-binding domain-containing protein	-0.22	0.66	0.24	0.41	-0.34	0.23	0.15	0.62
1778	A0A4X1TWN6	Thioredoxin domain-containing protein	-0.66	0.62	0.63	0.42	1.2	0.14	1.02	0.01
1779	A0A4X1TWN8	Transferrin receptor protein 1	0.28	0.79	0.02	0.98	0.93	0.15	-1.07	0.08
1780	A0A4X1TWR8	H15 domain-containing protein	-0.02	0.98	-0.19	0.67	1.17	0.02	-1.72	0.01
1781	A0A4X1TWS8	AA_TRNA_LIGASE_II_ALA domain-containing protein	0.02	0.98	0.01	0.98	-0.72	0.03	0.97	0.05
1782	A0A4X1TWU0	Uncharacterized protein	0.46	0.61	-0.19	0.73	-0.95	0.04	0.93	0.02
1783	A0A4X1TWU6	Dihydropyrimidine dehydrogenase [NADP(+)]	0.34	0.49	-0.22	0.44	0.32	0.26	-0.21	0.5
1784	A0A4X1TWX2	Uncharacterized protein	-0.52	0.3	0.03	0.92	-0.25	0.4	0.43	0.16
1785	A0A4X1TX22	Uncharacterized protein	-0.27	0.71	-0.27	0.53	0.53	0.23	-0.1	0.83
1786	A0A4X1TXA1	CTP_transf_like domain-containing protein	-0.03	0.97	-0.11	0.82	-0.85	0.03	-1.51	0.01
1787	A0A4X1TXC0	Nudix hydrolase domain-containing protein	-0.29	0.7	0.33	0.45	0.09	0.85	-0.36	0.43
1788	A0A4X1TXF3	Xylulose kinase	-0.42	0.56	-0.04	0.92	0.75	0.02	-0.65	0.12
1789	A0A4X1TXF7	Aminoacyl tRNA synthase complex-interacting multifunctional protein 2	0.5	0.28	0.07	0.8	-0.25	0.35	-0.04	0.9
1790	A0A4X1TXJ8	60S ribosomal protein L30	-0.28	0.75	-0.24	0.65	-1.13	0.01	-0.87	0.1
1791	A0A4X1TXN3	Nicotinamide-nucleotide adenylyltransferase	-0.08	0.94	0.11	0.84	1.02	0.08	1.48	0.02
1792	A0A4X1TXS2	Uncharacterized protein	-0.74	0.41	0.75	0.15	-1.22	0.01	0.76	0.16
1793	A0A4X1TXU2	Proteasome activator complex subunit 3	0.01	0.99	0.43	0.31	-1.66	0.01	0.7	0.1
1794	A0A4X1TXZ3	Tropomyosin alpha-1 chain	-0.36	0.74	0	0.99	1.64	0.02	-0.75	0.03
1795	A0A4X1TY99	Uncharacterized protein	-0.45	0.51	0.4	0.32	0.42	0.31	-0.7	0.08
1796	A0A4X1TYA4	Uncharacterized protein	-0.6	0.43	0.28	0.54	-1.07	0.01	1.01	0.02
1797	A0A4X1TYF5	Uncharacterized protein	0.37	0.58	-0.24	0.54	-1.15	0.02	1.24	0.03
1798	A0A4X1TYF6	Phospholipid-transporting ATPase	0.28	0.6	0.15	0.64	0.18	0.57	-0.47	0.15
1799	A0A4X1TYI6	Uncharacterized protein	-0.26	0.66	0.23	0.5	-0.42	0.22	0.26	0.48
1800	A0A4X1TYI7	Cytochrome c oxidase assembly factor 3	-0.27	0.75	0.5	0.31	-1.25	0.03	0.78	0.12
1801	A0A4X1TYM7	Mitochondrial fission factor	0.45	0.58	0.97	0.03	-0.52	0.3	-0.8	0.1
1802	A0A4X1TYQ0	FABP domain-containing protein	0.1	0.85	0.22	0.48	-0.89	0.04	0.34	0.28
1803	A0A4X1TYR3	40S ribosomal protein S27	-0.03	0.97	-0.05	0.91	-0.72	0.05	1.5	0.01
1804	A0A4X1TYS8	FIST_C domain-containing protein	0.03	0.97	0.05	0.91	0.69	0.13	-0.76	0.09
1805	A0A4X1TYU3	Uncharacterized protein	0.25	0.62	-0.16	0.6	-0.3	0.31	0.38	0.22
1806	A0A4X1TYU9	Ubiquinone biosynthesis protein COQ4 homolog, mitochondrial	0.67	0.28	-0.35	0.34	-0.4	0.29	0.53	0.16
1807	A0A4X1TYW8	Mimecan	-1.12	0.26	0.54	0.36	-1.02	0.03	1.21	0.03
1808	A0A4X1TZH0	Enhancer of rudimentary homolog	-0.15	0.83	0.1	0.81	-1.19	0.01	-0.89	0.03
1809	A0A4X1TZT5	RRM domain-containing protein	0.44	0.55	-0.18	0.68	0.61	0.16	-0.58	0.18
1810	A0A4X1TZX5	Uncharacterized protein	-0.32	0.59	0.68	0.03	-0.46	0.18	-0.19	0.59
1811	A0A4X1U010	PKS_ER domain-containing protein	-0.18	0.8	0.51	0.21	1.71	0.04	0.28	0.52
1812	A0A4X1U026	Uncharacterized protein	0.32	0.57	0.15	0.66	-0.42	0.21	0.11	0.75
1813	A0A4X1U034	GYF domain-containing protein	-0.26	0.75	0.53	0.25	-1.58	0.01	0.79	0.09
1814	A0A4X1U043	Fibrillar collagen NC1 domain-containing protein	-0.4	0.82	0.1	0.93	-1.98	0.07	2.03	0.05
1815	A0A4X1U062	M20_dimer domain-containing protein	0.14	0.81	-0.07	0.84	0.21	0.57	-0.19	0.62
1816	A0A4X1U096	Deoxynucleotidyltransferase terminal-interacting protein 1	-0.01	0.98	-0.08	0.82	-0.44	0.24	0.55	0.15
1817	A0A4X1U0D7	Uncharacterized protein	-0.32	0.59	-0.45	0.18	0.49	0.15	0.18	0.63
1818	A0A4X1U0F5	Bifunctional coenzyme A synthase	-0.21	0.82	0.17	0.76	1.02	0.06	1.08	0.02
1819	A0A4X1U0L1	Uncharacterized protein	-0.18	0.85	-0.15	0.8	-1.06	0.06	-1.16	0.01
1820	A0A4X1U0M5	WW domain-containing protein	-0.43	0.54	-0.29	0.49	-0.41	0.33	0.86	0.05
1821	A0A4X1U0N1	Sema domain-containing protein	-0.04	0.94	-0.18	0.52	0.47	0.08	-0.24	0.42
1822	A0A4X1U0T8	Protein-ribulosamine 3-kinase	0.67	0.56	-0.83	0.22	-0.46	0.53	1.14	0.09
1823	A0A4X1U0Z5	Carboxypeptidase D	-0.4	0.52	0.59	0.09	-1.02	0.03	0.29	0.44
1824	A0A4X1U1H5	Arpin	0.07	0.92	0.21	0.64	-1.26	0.04	0.83	0.06
1825	A0A4X1U1L3	Ig-like domain-containing protein	-0.47	0.67	0.6	0.35	-1.15	0.01	1.08	0.09
1826	A0A4X1U1S2	Guanine nucleotide-binding protein subunit gamma	-0.01	0.98	0.13	0.7	-0.6	0.06	0.45	0.18
1827	A0A4X1U1X3	Uncharacterized protein	0.32	0.52	-0.12	0.67	-0.39	0.15	0.4	0.18
1828	A0A4X1U205	Uncharacterized protein	-0.11	0.91	-0.07	0.91	-1.19	0.06	1.03	0.04
1829	A0A4X1U299	FHA domain-containing protein	-0.1	0.89	-0.3	0.45	-0.33	0.42	0.72	0.07
1830	A0A4X1U2B0	Uncharacterized protein	0.51	0.35	0.19	0.56	0.02	0.94	-0.46	0.17
1831	A0A4X1U2C1	Transmembrane emp24 domain-containing protein 5	-0.44	0.59	0.62	0.19	0.09	0.86	-0.63	0.19
1832	A0A4X1U2G4	Uncharacterized protein	0.13	0.85	-0.16	0.7	-0.52	0.23	0.66	0.12
1833	A0A4X1U2M7	Cytochrome b-c1 complex subunit 7	-0.2	0.79	0.33	0.45	-1.29	0.01	0.82	0.06
1834	A0A4X1U2N8	Coronin	0.44	0.65	-0.62	0.29	-1.52	0.04	-1.08	0.06
1835	A0A4X1U2X0	PITH domain-containing protein	-0.09	0.89	-0.1	0.8	-0.46	0.23	0.62	0.11
1836	A0A4X1U2Y8	Uncharacterized protein	-0.01	0.99	0.25	0.67	0.9	0.13	1.18	0.04
1837	A0A4X1U327	Uncharacterized protein	0.41	0.49	-0.34	0.33	0.79	0.04	-0.49	0.17
1838	A0A4X1U350	Fructose-bisphosphate aldolase	-0.08	0.92	0.27	0.54	1.15	0.03	0.6	0.17
1839	A0A4X1U366	Uncharacterized protein	0.16	0.8	0.26	0.5	0.35	0.38	-0.72	0.06
1840	A0A4X1U3B8	14_3_3 domain-containing protein	-0.06	0.92	0.33	0.34	-0.88	0.03	0.38	0.29
1841	A0A4X1U3C5	Uncharacterized protein	-0.16	0.81	0.63	0.09	-1.25	0.01	0.28	0.49
1842	A0A4X1U3D1	Uncharacterized protein	0.2	0.73	0	1	0.52	0.13	-0.6	0.08
1843	A0A4X1U3F1	CS domain-containing protein	0.45	0.57	-0.58	0.2	0.18	0.71	0.31	0.52
1844	A0A4X1U3F3	Copper homeostasis protein cutC homolog	0.54	0.48	-0.44	0.33	-0.41	0.39	0.69	0.13
1845	A0A4X1U3G2	10-formyltetrahydrofolate dehydrogenase	-0.21	0.86	0.06	0.93	1.34	0.06	-1.32	0.05
1846	A0A4X1U3H9	Electron transfer flavoprotein-ubiquinone oxidoreductase	0.21	0.86	0.37	0.61	1.3	0.08	-1.72	0.01
1847	A0A4X1U3N9	Ribosomal_L18_c domain-containing protein	-0.05	0.95	-0.21	0.61	-0.43	0.31	0.7	0.09
1848	A0A4X1U3S4	Non-specific serine/threonine protein kinase	-0.27	0.64	-0.02	0.96	0.03	0.93	0.11	0.77
1849	A0A4X1U3T9	Uncharacterized protein	0.33	0.55	0.14	0.67	-1.17	0.02	0.46	0.17
1850	A0A4X1U3Z8	SERPIN domain-containing protein	-0.22	0.79	0	0.99	-0.92	0.05	1.14	0.03
1851	A0A4X1U418	Uncharacterized protein	-0.15	0.87	-0.02	0.97	-0.68	0.03	-1.04	0.04
1852	A0A4X1U425	Uncharacterized protein	0.23	0.76	-0.25	0.59	1.31	0.05	-0.72	0.11
1853	A0A4X1U434	Peptidylprolyl isomerase	0.02	0.98	-0.01	0.99	-1.04	0.03	-1.17	0.01
1854	A0A4X1U442	P2X purinoceptor	0.25	0.7	-0.19	0.62	-0.46	0.25	0.57	0.14
1855	A0A4X1U462	Uncharacterized protein	-0.24	0.69	0.51	0.14	-0.57	0.1	0.07	0.84
1856	A0A4X1U4D4	Eukaryotic translation initiation factor 2 subunit 1	-0.15	0.86	0.32	0.54	0.16	0.77	-0.48	0.38
1857	A0A4X1U4M8	Complex I-B16.6	-0.22	0.9	1.38	0.17	1.1	0.32	-1.79	0
1858	A0A4X1U4Q2	Syndecan	-0.47	0.68	-0.05	0.94	1.27	0.03	-1.45	0.03
1859	A0A4X1U4T1	Lipocln_cytosolic_FA-bd_dom domain-containing protein	-0.39	0.67	0.08	0.88	-1.08	0	-1.6	0.03
1860	A0A4X1U4W8	PHB domain-containing protein	0.24	0.67	-0.22	0.5	0.5	0.12	-0.35	0.31
1861	A0A4X1U527	USP domain-containing protein	0.18	0.87	0.05	0.94	-0.53	0.03	-1.27	0
1862	A0A4X1U5D9	Uncharacterized protein	-0.2	0.83	0.18	0.74	-0.92	0.05	-1.55	0.01
1863	A0A4X1U5E3	PHB domain-containing protein	1.8	0.01	-0.32	0.5	0.46	0.34	-0.84	0.07
1864	A0A4X1U5F3	Microsomal prostaglandin E synthase 2	-0.05	0.95	0.24	0.59	0.65	0.16	1.27	0.02
1865	A0A4X1U5G0	Non-specific serine/threonine protein kinase	0.06	0.93	-0.47	0.26	1.67	0.02	-0.31	0.49
1866	A0A4X1U5G3	Uncharacterized protein	0.26	0.59	-0.15	0.6	-0.14	0.62	0.2	0.51
1867	A0A4X1U5P4	Maspardin	-0.37	0.78	-0.1	0.89	-0.71	0.02	-1.39	0.06
1868	A0A4X1U5P7	Ras-related protein Rab-18	0.02	0.99	0.49	0.52	1.47	0.05	-2.12	0.01
1869	A0A4X1U5R9	Uncharacterized protein	0.07	0.94	-0.59	0.25	-0.94	0.03	-0.51	0.34
1870	A0A4X1U5T5	Uncharacterized protein	-0.54	0.64	0.11	0.87	-1.31	0	-2.28	0
1871	A0A4X1U5X3	Geranylgeranyl transferase type I subunit beta	0.41	0.59	-0.25	0.58	-1.19	0.04	1.03	0.02
1872	A0A4X1U669	Uncharacterized protein	-0.02	0.97	-0.13	0.69	-0.5	0.13	1.56	0.01
1873	A0A4X1U6D6	Myelin basic protein	0.24	0.8	-0.12	0.83	-0.87	0.01	-0.99	0.02
1874	A0A4X1U6K8	Coatomer subunit epsilon	-0.2	0.79	0.26	0.56	0.59	0.19	-0.81	0.06
1875	A0A4X1U6L2	Uncharacterized protein	-0.09	0.95	-0.35	0.65	-0.97	0.22	1.42	0.05
1876	A0A4X1U6P2	Uncharacterized protein	0.03	0.96	0.01	0.98	-0.53	0.1	0.51	0.13
1877	A0A4X1U6Q8	Uncharacterized protein	0.31	0.83	0.38	0.67	0.72	0.03	-2.32	0
1878	A0A4X1U6S6	Uncharacterized protein	-0.02	0.99	0.24	0.67	-1.28	0.03	1.14	0.02
1879	A0A4X1U6T3	Uncharacterized protein	-0.18	0.87	0.29	0.67	-1.18	0.08	0.92	0.17
1880	A0A4X1U6W2	Replication protein A subunit	0.04	0.96	0.1	0.83	0.15	0.76	-0.28	0.56
1881	A0A4X1U6W4	Metallo-beta-lactamase domain-containing protein 1	-0.56	0.43	0.03	0.95	-0.69	0.1	1.11	0.02
1882	A0A4X1U6Y7	MFS domain-containing protein	0.44	0.5	-0.47	0.22	-0.91	0.01	-0.48	0.23
1883	A0A4X1U705	Deubiquitinating enzyme MINDY-3	0.14	0.83	0.08	0.84	-0.37	0.35	0.22	0.58
1884	A0A4X1U740	Arginine--tRNA ligase, cytoplasmic	-0.21	0.88	0.66	0.39	1.33	0.09	-1.89	0
1885	A0A4X1U753	Nudix hydrolase domain-containing protein	-0.04	0.93	0.16	0.58	-0.28	0.31	0.12	0.7
1886	A0A4X1U790	Uncharacterized protein	-0.46	0.47	0.24	0.52	0.41	0.28	-0.5	0.2
1887	A0A4X1U7A9	Uncharacterized protein	0.27	0.76	-0.17	0.75	1.52	0.01	0.98	0.03
1888	A0A4X1U7B7	Protein kinase domain-containing protein	0.2	0.72	-0.29	0.36	-0.18	0.59	0.44	0.19
1889	A0A4X1U7D1	Endoglin	-0.13	0.86	0.22	0.6	-1.18	0.02	0.78	0.05
1890	A0A4X1U7F4	MFS domain-containing protein	0.25	0.67	-0.19	0.58	-0.28	0.44	0.4	0.28
1891	A0A4X1U7H9	Pyroglutamyl-peptidase I	0.14	0.83	0.02	0.95	1.1	0.01	0.68	0.07
1892	A0A4X1U7Q5	Tetraspanin	-0.08	0.92	-0.13	0.78	-0.76	0.12	1.48	0.03
1893	A0A4X1U7R6	Uncharacterized protein	0.33	0.51	-0.28	0.33	0.47	0.09	-0.28	0.37
1894	A0A4X1U7U7	Uncharacterized protein	-0.1	0.88	0.13	0.74	-1.11	0.01	1.26	0.02
1895	A0A4X1U7X7	Uncharacterized protein	0.06	0.96	-0.41	0.56	-1.23	0.08	-1.46	0.02
1896	A0A4X1U7X9	Uncharacterized protein	-0.13	0.88	0.32	0.54	-1.21	0.04	0.97	0.06
1897	A0A4X1U7Y9	Uncharacterized protein	0.12	0.94	0.43	0.62	1.53	0.08	-1.44	0.03
1898	A0A4X1U824	Ras-related protein Rab-4	0.5	0.44	-0.72	0.05	0.1	0.81	0.53	0.18
1899	A0A4X1U865	CHCH domain-containing protein	0.21	0.83	-0.13	0.82	1.18	0.01	0.96	0.04
1900	A0A4X1U886	Uncharacterized protein	-0.03	0.97	0.02	0.96	0.75	0.07	-0.76	0.07
1901	A0A4X1U8E4	Sorting nexin-2	-0.21	0.66	0.13	0.63	0.12	0.65	-0.19	0.52
1902	A0A4X1U8F0	ATP synthase membrane subunit f	-0.61	0.33	0.22	0.55	-0.46	0.23	0.45	0.24
1903	A0A4X1U8G2	MPN domain-containing protein	0.83	0.29	-0.66	0.15	0.79	0.09	-0.37	0.44
1904	A0A4X1U8I9	Uncharacterized protein	-0.09	0.94	0.34	0.6	0.88	0.18	1.38	0.02
1905	A0A4X1U8J8	PP28 domain-containing protein	-0.12	0.89	-0.08	0.88	2.72	0	0.86	0.04
1906	A0A4X1U8K9	Uncharacterized protein	-0.16	0.77	0.12	0.72	1.4	0.02	0.56	0.09
1907	A0A4X1U8L3	3-hydroxyacyl-[acyl-carrier-protein] dehydratase	0.02	0.99	-0.05	0.95	-1.01	0.01	-1	0.04
1908	A0A4X1U8P5	Diablo homolog, mitochondrial	0.66	0.51	0.2	0.74	0.83	0.18	-0.81	0.04
1909	A0A4X1U8Q8	PCI domain-containing protein	0.03	0.98	-0.21	0.74	-0.97	0.01	-1.15	0.05
1910	A0A4X1U8T3	Inositol-3-phosphate synthase 1	-0.24	0.75	0.35	0.43	-0.77	0.08	0.45	0.32
1911	A0A4X1U8Y4	Uncharacterized protein	-0.09	0.89	0.35	0.37	-1.57	0.02	0.7	0.07
1912	A0A4X1U924	Uncharacterized protein	-0.08	0.94	0.56	0.39	0.56	0.42	-1.18	0.07
1913	A0A4X1U931	Junction plakoglobin	0.27	0.83	0.08	0.91	1.44	0.05	0.79	0.04
1914	A0A4X1U9A5	CCDC50_N domain-containing protein	-0.03	0.96	-0.04	0.92	-0.82	0.06	1.26	0.03
1915	A0A4X1U9F6	Uncharacterized protein	-0.03	0.96	-0.07	0.82	-0.43	0.16	0.52	0.1
1916	A0A4X1U9G1	TUG-UBL1 domain-containing protein	0.45	0.36	-0.38	0.17	0.32	0.25	-0.07	0.83
1917	A0A4X1U9T2	Parathion hydrolase-related protein	-0.38	0.52	0.08	0.81	0.23	0.52	-0.17	0.65
1918	A0A4X1UAC9	IF rod domain-containing protein	-0.46	0.68	-0.15	0.82	-0.03	0.97	0.39	0.56
1919	A0A4X1UAD2	Alpha-2-HS-glycoprotein	-0.43	0.62	0.97	0.05	-1.33	0.01	0.4	0.45
1920	A0A4X1UAD7	ATP synthase-coupling factor 6, mitochondrial	-0.17	0.86	0.12	0.83	-0.79	0.02	1.2	0.02
1921	A0A4X1UAE0	MAGUK p55 subfamily member 5	0.09	0.91	-0.09	0.86	1.31	0	-0.93	0.05
1922	A0A4X1UAF1	Gamma-glutamylaminecyclotransferase	-0.46	0.35	-0.01	0.98	-0.04	0.88	0.24	0.43
1923	A0A4X1UAI2	Dimethylargininase	0.14	0.8	0.03	0.94	-0.5	0.11	0.41	0.22
1924	A0A4X1UAJ1	Uncharacterized protein	-0.07	0.9	0.1	0.78	0.16	0.66	-0.24	0.51
1925	A0A4X1UAJ6	Uncharacterized protein	-0.26	0.75	0.7	0.14	-1.86	0.01	0.78	0.11
1926	A0A4X1UAK8	CUE domain-containing protein	-0.09	0.84	0.16	0.53	-0.32	0.18	0.17	0.53
1927	A0A4X1UAM4	4-hydroxy-2-oxoglutarate aldolase, mitochondrial	0.17	0.79	0.04	0.92	-1.02	0.02	0.71	0.05
1928	A0A4X1UAP2	Elongation factor Tu	0.09	0.94	0.26	0.71	1.31	0.05	-1.54	0.01
1929	A0A4X1UAY0	AMP-binding domain-containing protein	0.22	0.77	-0.4	0.38	-1.56	0.02	1.52	0.02
1930	A0A4X1UB34	Rho-associated protein kinase 2	0.67	0.38	-0.58	0.2	-0.78	0.04	-0.59	0.21
1931	A0A4X1UB58	Brain-specific angiogenesis inhibitor 1-associated protein 2	-0.34	0.53	0.03	0.93	-0.32	0.3	0.43	0.18
1932	A0A4X1UB85	Uncharacterized protein	0.02	0.97	0.12	0.65	-0.28	0.28	0.13	0.65
1933	A0A4X1UBD6	Uncharacterized protein	0.06	0.92	0.12	0.73	-0.66	0.05	0.49	0.18
1934	A0A4X1UBE5	Uncharacterized protein	-0.06	0.93	0.63	0.12	-0.56	0.19	-0.15	0.74
1935	A0A4X1UBF8	Glyco_hydro_35 domain-containing protein	-0.16	0.86	0.1	0.85	-1.02	0.02	0.92	0.04
1936	A0A4X1UBG5	ATP-dependent RNA helicase DDX1	-0.33	0.73	0.08	0.89	1.04	0.07	-1	0.07
1937	A0A4X1UBG9	Uncharacterized protein	-0.13	0.83	0.11	0.76	-0.01	0.97	-0.06	0.87
1938	A0A4X1UBJ2	Cysteine-S-conjugate beta-lyase 2	0.07	0.91	-0.08	0.82	-0.66	0.07	1.89	0
1939	A0A4X1UBN3	Protein disulfide-isomerase	-0.34	0.6	0.65	0.07	-1.19	0.01	0.29	0.47
1940	A0A4X1UBR7	Uncharacterized protein	-0.41	0.57	0.45	0.28	0.34	0.44	-0.7	0.1
1941	A0A4X1UBU4	PHD-type domain-containing protein	0.17	0.79	-0.18	0.63	1.62	0	-0.99	0.05
1942	A0A4X1UBV1	Uncharacterized protein	0.35	0.67	-0.27	0.58	0.66	0.05	-1.47	0
1943	A0A4X1UC05	IF rod domain-containing protein	-0.3	0.74	0.25	0.64	0.32	0.58	-0.49	0.38
1944	A0A4X1UC10	FABP domain-containing protein	-0.38	0.61	0.19	0.67	0.86	0.02	1.77	0.01
1945	A0A4X1UC30	Ubiquitin-protein ligase E3A	0.12	0.91	-0.2	0.75	-1.37	0.02	-1.34	0.01
1946	A0A4X1UC52	MARVEL domain-containing protein	-0.04	0.95	0.22	0.52	0.04	0.91	-0.28	0.43
1947	A0A4X1UC59	Uncharacterized protein	0.08	0.9	0.11	0.8	1.22	0.02	0.67	0.11
1948	A0A4X1UC60	RRM domain-containing protein	0.09	0.89	0.61	0.11	-1.23	0.03	0.22	0.59
1949	A0A4X1UC62	HMG box domain-containing protein	-0.02	0.98	-0.07	0.91	-1.12	0.02	-1.76	0.01
1950	A0A4X1UC77	Uncharacterized protein	0.09	0.92	-0.07	0.89	-0.61	0.04	0.92	0.03
1951	A0A4X1UCD9	Uncharacterized protein	-0.23	0.78	0.03	0.95	-0.98	0.03	-1.28	0.03
1952	A0A4X1UCH0	Platelet-activating factor acetylhydrolase IB subunit alpha	-0.03	0.97	0.09	0.85	-1.06	0.02	1.11	0.03
1953	A0A4X1UCH9	Calbindin	-0.56	0.39	0.27	0.48	-0.64	0.09	0.55	0.16
1954	A0A4X1UCK7	Uncharacterized protein	0.24	0.61	-0.19	0.48	0.14	0.59	-0.02	0.94
1955	A0A4X1UCN1	Hepatocyte growth factor-regulated tyrosine kinase substrate	0.17	0.83	0.51	0.26	0.33	0.49	1	0.04
1956	A0A4X1UCV5	KOW domain-containing protein	0.05	0.96	0.13	0.81	1.02	0.06	0.84	0.04
1957	A0A4X1UCW4	Cystathionine gamma-lyase	-0.05	0.96	-0.04	0.94	-0.85	0.03	-1.13	0.02
1958	A0A4X1UCW5	Protein kinase C	-0.03	0.97	-0.06	0.9	0.84	0.02	-0.88	0.05
1959	A0A4X1UD18	Uncharacterized protein	0.02	0.98	-0.05	0.9	-0.59	0.14	0.64	0.11
1960	A0A4X1UDA4	Dolichyl-diphosphooligosaccharide--protein glycotransferase	-0.13	0.92	-0.05	0.95	-1.23	0.01	-1.33	0.01
1961	A0A4X1UDF8	60S ribosomal protein L32	-0.48	0.59	0.1	0.85	0.93	0.07	-0.85	0.1
1962	A0A4X1UDH9	Eukaryotic translation initiation factor 3 subunit C	0.02	0.97	0.1	0.81	0.72	0.08	1.28	0.02
1963	A0A4X1UDP6	V-type proton ATPase subunit C	-0.1	0.87	-0.19	0.59	0.55	0.11	-0.29	0.44
1964	A0A4X1UDS8	SGNH_hydro domain-containing protein	0.13	0.88	-0.09	0.85	-0.95	0.05	1.21	0.02
1965	A0A4X1UDU6	Beta-galactosidase	-0.15	0.84	0.07	0.87	1.12	0.02	1.4	0.01
1966	A0A4X1UDY0	Uncharacterized protein	0	1	-0.02	0.96	0.38	0.2	-0.36	0.26
1967	A0A4X1UE26	Uncharacterized protein	0.32	0.64	-0.1	0.8	-0.73	0.06	0.72	0.07
1968	A0A4X1UEL7	Uncharacterized protein	0.15	0.88	-0.05	0.94	-0.87	0	0.93	0.05
1969	A0A4X1UEM3	Uncharacterized protein	-0.36	0.58	0.22	0.56	0.25	0.52	-0.36	0.36
1970	A0A4X1UEM5	Carbonic anhydrase	-0.54	0.61	1.1	0.07	1.26	0	0.23	0.72
1971	A0A4X1UEN1	NTP_transferase domain-containing protein	0.4	0.41	-0.21	0.46	-0.01	0.96	0.09	0.77
1972	A0A4X1UES6	Uncharacterized protein	0.17	0.9	-0.42	0.61	-1.41	0.02	0.77	0.05
1973	A0A4X1UET8	Proliferating cell nuclear antigen	-0.07	0.93	0.01	0.98	2.16	0.01	1.54	0.01
1974	A0A4X1UEW8	Uncharacterized protein	-0.04	0.97	-0.13	0.79	-0.87	0.07	1.01	0.03
1975	A0A4X1UEX0	Calcium/calmodulin-dependent protein kinase	-0.12	0.84	-0.07	0.86	0.64	0.06	-0.51	0.16
1976	A0A4X1UEZ7	Uncharacterized protein	0.31	0.65	0.38	0.34	-1.64	0.01	0.57	0.17
1977	A0A4X1UF06	PCI domain-containing protein	0.02	0.98	0.03	0.97	-1.11	0.01	-1.56	0.01
1978	A0A4X1UF91	Uncharacterized protein	-0.13	0.84	0.31	0.42	-0.9	0	0.52	0.18
1979	A0A4X1UFA3	Transmembrane 9 superfamily member	0.01	1	-0.41	0.68	-1.62	0.02	-1.47	0.02
1980	A0A4X1UFD6	Uncharacterized protein	0.23	0.81	0.19	0.73	1.06	0.06	-1.57	0.01
1981	A0A4X1UFH8	Villin-1	0.54	0.27	-0.45	0.11	0.06	0.84	0.24	0.44
1982	A0A4X1UFK3	PDZ domain-containing protein	-0.58	0.65	0.77	0.3	0.51	0.53	-1.17	0.12
1983	A0A4X1UFM8	Procollagen-lysine 5-dioxygenase	0.23	0.77	0	1	-0.51	0.29	0.41	0.38
1984	A0A4X1UFP4	Uncharacterized protein	-0.5	0.42	0.72	0.03	-0.38	0.31	-0.26	0.51
1985	A0A4X1UFU0	AAA domain-containing protein	-0.01	0.98	0.19	0.52	-0.25	0.41	0.03	0.94
1986	A0A4X1UFU4	MBD domain-containing protein	0.19	0.8	-0.25	0.56	-0.76	0.08	0.72	0.03
1987	A0A4X1UG05	Fucokinase domain-containing protein	-0.17	0.79	-0.19	0.6	-0.23	0.55	0.53	0.16
1988	A0A4X1UG52	Density-regulated protein	0	1	0.29	0.51	-1.14	0.02	0.7	0.11
1989	A0A4X1UGA0	Uncharacterized protein	-0.69	0.53	-0.16	0.8	-0.63	0.04	-2.51	0
1990	A0A4X1UGC1	USE1-like protein	0.16	0.73	0.13	0.62	-0.18	0.5	-0.04	0.89
1991	A0A4X1UGE8	Phosphorylated adapter RNA export protein	0.11	0.86	0.02	0.95	-0.99	0.02	1.4	0.01
1992	A0A4X1UGF3	FABP domain-containing protein	-0.24	0.75	0.05	0.92	1.77	0.01	1.22	0.02
1993	A0A4X1UGG3	Uncharacterized protein	0.57	0.55	-0.32	0.58	-1.23	0.02	-0.95	0.03
1994	A0A4X1UGG8	Uncharacterized protein	-0.21	0.72	0.14	0.69	0.26	0.45	-0.33	0.35
1995	A0A4X1UGH4	Uncharacterized protein	0.09	0.9	-0.31	0.49	-1.26	0.02	-0.82	0.07
1996	A0A4X1UGI3	Uncharacterized protein	1.63	0.06	-0.34	0.52	0.74	0.17	1.48	0.01
1997	A0A4X1UGI6	Alpha-mannosidase	0.16	0.81	0.11	0.78	1.19	0.02	0.61	0.13
1998	A0A4X1UGK4	Uncharacterized protein	0.18	0.74	0.09	0.77	0.24	0.46	-0.43	0.2
[truncated: 1,855 more rows]
