# Supplementary material for: Research biopsies in kidney transplantation: an evaluation of surgical techniques and optimal tissue mass allowing molecular and histological analyses
Source: Clin Proteomics. 2024 Sep 14;21:55. doi: 10.1186/s12014-024-09508-2 (PMC11401365; doi:10.1186/s12014-024-09508-2)
Supplement: Supplementary file 3 — Supplementary Material 3 [file 12014_2024_9508_MOESM3_ESM.xlsx]

## Sheet: Shaheed-Kidney resarch bio
Shaheed-Supplementary table-S3
Sr. no	Accession	Gene IDs	PIG Kidney specific (RNA Atlas)	logFC-2mm	P.Value-2mm	logFC-3mm	P.Value-3mm	logFC-4mm	P.Value-4mm	logFC-Core	P.Value-Core
1	A0A286ZID0	SDSL	30.7	0.31	0.67	-0.08	0.85	-0.96	0.02	0.93	0.03
2	A0A286ZIR9	AADAT	137.5	0.89	0.23	0.61	0.16	-0.23	0.63	-0.86	0.05
3	A0A286ZLF0	DMGDH	50.6	-0.1	0.94	0.25	0.74	1.34	0.08	-1.6	0.02
4	A0A286ZLU2	HAAO	43.2	-0.71	0.55	0.32	0.65	1.16	0.11	-1.23	0.08
5	A0A286ZM96	LOC100518644	77.5	-0.01	0.99	-0.14	0.82	1.42	0.02	-1.25	0.03
6	A0A286ZMH6	LOC110259328	43.1	0.12	0.93	-0.12	0.88	2.06	0.01	-1.97	0.01
7	A0A286ZQG6	SLC22A8	125.6	-0.62	0.56	0.36	0.57	1.2	0.06	-1.36	0.03
8	A0A286ZRX3	SLC27A6	34.9	0.21	0.72	0.04	0.9	0.18	0.62	-0.32	0.38
9	A0A286ZST3	AGXT2	36.1	0.52	0.36	0.09	0.78	-0.4	0.23	0.07	0.84
10	A0A286ZT78	USH1C	16.8	-0.13	0.83	0.05	0.89	0.42	0.24	-0.42	0.25
11	A0A286ZTA4	ALDOB	156.9	0.12	0.87	0.04	0.93	-0.75	0.07	0.66	0.12
12	A0A286ZUI1	DPYD	52.3	0.19	0.69	-0.2	0.44	0.19	0.48	-0.02	0.93
13	A0A286ZWU2	STS	22.5	0.61	0.46	0.75	0.11	0.13	0.8	-1.26	0
14	A0A287A1K2	ARSB	31.9	-0.11	0.91	-0.22	0.73	-1.18	0.06	1.49	0.01
15	A0A287A3H8	PLCL1	32.9	-0.11	0.9	0.34	0.5	-1.25	0.01	0.9	0.07
16	A0A287A567	SLC9A3	22.6	-0.4	0.76	0.48	0.54	1.48	0.06	-1.87	0.01
17	A0A287A5Y1	HDHD3	27.6	-0.32	0.62	0.16	0.68	0.57	0.13	-0.62	0.11
18	A0A287A7R1	NAT8	45.3	-0.21	0.88	0.44	0.59	1.46	0.07	-1.88	0.01
19	A0A287A9J9	SLC16A5	28.9	0.1	0.91	0.05	0.93	1.07	0.05	-1.17	0.03
20	A0A287ABA6	SLC34A1	193.9	0.44	0.68	-0.6	0.33	1.45	0.02	-0.93	0.13
21	A0A287ACM9	ASPA	19.8	-0.07	0.93	0.17	0.73	-1.15	0.01	0.98	0.04
22	A0A287AE16	SCIN	43.1	0.14	0.78	0.03	0.91	0.18	0.54	-0.28	0.37
23	A0A287AES5	PCK2	61.6	0.48	0.6	-0.23	0.67	1.32	0.01	-1.24	0.01
24	A0A287AGN6	SCNN1G	30.7	0.09	0.89	-0.56	0.1	0.73	0.03	-0.11	0.78
25	A0A287AIJ3	GPX3	521.1	0.23	0.67	0.2	0.53	-0.71	0.02	0.38	0.26
26	A0A287AJN4	DDO	22.5	0.04	0.96	-0.12	0.82	-1.09	0.03	1.21	0.01
27	A0A287ALX4	SLC7A7	72.2	0.04	0.98	-0.29	0.75	2.4	0	-2.08	0.01
28	A0A287AN31	C9H1orf116	35.4	0.02	0.98	-0.16	0.72	-0.65	0.16	0.83	0.06
29	A0A287APA5	EPB41L3	67.4	-0.18	0.85	0.29	0.59	0.92	0.09	-1.18	0.02
30	A0A287ATM3	SLC26A1	55.9	-0.51	0.68	0.45	0.54	1.4	0.06	-1.72	0.01
31	A0A287AWR7	PON1	41.1	-0.02	0.97	-0.05	0.9	0.11	0.77	-0.04	0.91
32	A0A287B355	SLC34A3	76.1	-0.32	0.69	0.38	0.43	0.65	0.19	-0.95	0.04
33	A0A287B5Q8	MFAP3L	38.9	0.1	0.89	-0.04	0.92	-0.89	0.02	0.9	0.02
34	A0A287BBD0	SLC25A15	35.2	0.48	0.72	0.06	0.94	1.76	0.02	-2.02	0
35	A0A287BC72	CA12	102.2	-0.04	0.96	-0.01	0.98	-0.89	0.03	0.92	0.03
36	A0A287BKR7	GPAT3	34.6	0.22	0.77	0.42	0.34	0.51	0.27	-1.1	0.01
37	A0A287BPD6	MME	60.8	-0.57	0.32	0.08	0.82	-0.01	0.97	0.16	0.66
38	A0A287BPX4	HDAC6	96.2	0.12	0.89	-0.05	0.93	1.22	0.02	-1.21	0.02
39	A0A287BSC3	ALPL	77.7	-0.42	0.62	0.62	0.21	-1.35	0	0.8	0.11
40	A0A480KB47	KMO	24.8	0.43	0.59	0.25	0.6	0.63	0.19	-1.09	0.01
41	A0A480SLU2	AKR1C3	86.8	-0.06	0.91	-0.28	0.34	-0.02	0.95	0.37	0.24
42	A0A480YV73	PTGR2	48.4	-0.16	0.78	0.08	0.79	-0.01	0.98	-0.03	0.94
43	A0A4X1SHQ2	SLC9A3R1	85.7	0.12	0.85	0.06	0.88	-0.81	0.01	0.7	0.05
44	A0A4X1SJQ2	CDHR2	22.3	0.05	0.95	0.09	0.84	-1	0.02	0.87	0.05
45	A0A4X1SJS4	SLC3A1	43.3	-0.26	0.77	0.89	0.07	0.18	0.74	-1.11	0.02
46	A0A4X1SL02	PDZK1	109.6	0.05	0.92	0.18	0.56	-0.48	0.12	0.24	0.47
47	A0A4X1SN26	KCNJ16	59.2	-0.08	0.94	0.37	0.52	0.99	0.09	-1.39	0.01
48	A0A4X1SP79	MOCS1	48.2	0.32	0.53	-0.07	0.81	-0.34	0.25	0.29	0.36
49	A0A4X1SS08	DAO	92.3	0.16	0.78	0.18	0.61	-0.77	0.01	0.5	0.16
50	A0A4X1SSA3	SLC27A2	21.9	-0.19	0.86	-0.29	0.67	1.75	0	-1.33	0.04
51	A0A4X1SSZ8	HAO2	103.3	0.12	0.89	0.36	0.5	-1.32	0.01	0.86	0.1
52	A0A4X1SU51	FXYD2	108.6	-0.39	0.78	-0.02	0.98	-1.5	0.08	1.69	0.04
53	A0A4X1SUR0	ATP1A1	127.3	-0.51	0.61	0.41	0.49	1.19	0.05	-1.46	0.01
54	A0A4X1SXJ7	NAAA	54.4	-0.01	0.99	0.17	0.71	-0.9	0.04	0.71	0.12
55	A0A4X1T2D7	PLSCR1	36.1	0	1	0.28	0.51	-1.09	0	0.77	0.07
56	A0A4X1T803	KL	36.2	0.32	0.72	-0.8	0.11	1.06	0.03	-0.27	0.62
57	A0A4X1TC39	DDC	83	-0.08	0.9	0.32	0.38	0.22	0.57	-0.56	0.14
58	A0A4X1TDX3	ASS1	136.1	0.26	0.76	0.1	0.84	0.85	0.09	-1.07	0.03
59	A0A4X1TIY8	SNX8	51.2	0.33	0.69	-0.07	0.88	1.12	0.02	-1.17	0.01
60	A0A4X1TK48	AK4	37.8	0.1	0.88	0.39	0.33	0.29	0.49	-0.79	0.05
61	A0A4X1TL62	CGNL1	62.8	-0.54	0.53	-0.54	0.29	-0.1	0.85	0.95	0.06
62	A0A4X1TPC6	PBLD	44.8	0.22	0.77	-0.17	0.71	-0.95	0.03	1.05	0.02
63	A0A4X1TR62	PEPD	60.2	0.18	0.75	-0.04	0.9	0.42	0.22	-0.44	0.21
64	A0A4X1TTL7	SFXN2	28.3	1.12	0.31	0	1	0.96	0.16	-1.43	0.02
65	A0A4X1U062	CNDP1	52.6	0.14	0.81	-0.07	0.84	0.21	0.57	-0.19	0.62
66	A0A4X1U3G2	ALDH1L1	42.9	-0.21	0.86	0.06	0.93	1.34	0.06	-1.32	0.05
67	A0A4X1U3Z8	SERPINF2	24.5	-0.22	0.79	0	0.99	-0.92	0.05	1.01	0.03
68	A0A4X1U5G3	LOC100739741	142.2	0.26	0.59	-0.15	0.6	-0.14	0.62	0.2	0.51
69	A0A4X1UAI2	DDAH1	54.5	0.14	0.8	0.03	0.94	-0.5	0.11	0.41	0.22
70	A0A4X1UAM4	HOGA1	67.9	0.17	0.79	0.04	0.92	-0.82	0.02	0.71	0.05
71	A0A4X1UCH9	CALB1	42.2	-0.56	0.39	0.27	0.48	-0.64	0.09	0.55	0.16
72	A0A4X1UM42	PECR	66.4	0.16	0.87	-0.27	0.63	1.33	0.01	-1.08	0.05
73	A0A4X1UM84	PCK1	141.2	0.26	0.7	0.52	0.19	0.11	0.79	-0.82	0.04
74	A0A4X1UML8	SCRN2	55	-0.02	0.97	0.12	0.7	-0.36	0.26	0.22	0.51
75	A0A4X1UNM4	RARRES2	123.4	0	1	-0.06	0.84	-0.26	0.37	0.33	0.29
76	A0A4X1UQ75	CDH16	124.9	-0.55	0.4	0.78	0.03	-0.7	0.06	0.02	0.97
77	A0A4X1USM7	TINAG	119.3	-0.3	0.72	0.15	0.77	-0.94	0.06	0.89	0.07
78	A0A4X1UV20	APBB2	79.7	0.34	0.54	-0.23	0.49	0.6	0.06	-0.48	0.16
79	A0A4X1UWV8	CLTRN	57.5	-0.25	0.76	0.41	0.38	0.62	0.2	-0.99	0.03
80	A0A4X1UXL7	CLDN10	25.1	0.03	0.96	0.73	0.06	-0.13	0.76	-0.73	0.08
81	A0A4X1UXS0	ADHFE1	35.5	0.6	0.25	-0.02	0.95	-0.39	0.2	0.16	0.62
82	A0A4X1V3R3	SUSD2	42.5	0.11	0.9	-0.14	0.78	-0.92	0.06	1.04	0.03
83	A0A4X1V544	CLRN3	21.1	-0.26	0.68	0.07	0.85	0.33	0.38	-0.3	0.43
84	A0A4X1VF43	L1CAM	58.6	-0.36	0.69	-0.06	0.91	-0.96	0.07	1.18	0.02
85	A0A4X1VIM6	GLYCTK	25	0.41	0.52	-0.29	0.43	0.71	0.05	-0.54	0.15
86	A0A4X1VPH3	COBLL1	81.8	-0.03	0.95	-0.03	0.92	0.2	0.49	-0.16	0.62
87	A0A4X1VRQ8	UPP2	69.9	0.26	0.7	0.04	0.92	-0.57	0.16	0.41	0.32
88	A0A4X1VTJ3	AKR1B1	55.9	-0.13	0.88	-0.26	0.61	-0.72	0.16	1.08	0.02
89	A0A4X1VX46	SLC22A1	68.5	-0.39	0.68	0.52	0.34	0.49	0.4	-0.94	0.09
90	A0A4X1VXB7	PMM1	67.1	0.29	0.65	0.1	0.79	0.64	0.09	-0.88	0.01
91	A0A4X1VXV1	CYP2D25	72.5	-0.06	0.96	0.09	0.9	1.49	0.03	-1.57	0.02
92	A0A4X1W201	MUC1	50.9	-0.44	0.51	0.62	0.1	-0.97	0.01	0.42	0.3
93	A0A4X1W3U6	SERHL2	41.1	-0.07	0.96	0.09	0.91	1.91	0.01	-1.98	0.01
94	A0A4X1W5I7	ALDH4A1	61.1	0.27	0.58	-0.19	0.49	0.39	0.15	-0.27	0.36
95	A0A4X1WB21	BSND	43.8	0.15	0.77	0.5	0.08	-0.62	0.02	-0.03	0.94
96	A0A4X1WBJ9	PTPRD	38	-0.41	0.48	0.07	0.85	0.32	0.35	-0.23	0.53
97	A0A4X1WBY6	PDZK1IP1	46.4	0.01	0.99	0.3	0.58	-1.38	0	1.02	0.05
98	A0A5G2Q6N8	RAB11FIP3	45.8	0.32	0.51	0.05	0.85	-0.31	0.27	0.11	0.73
99	A0A5G2QDS2	GPT2	59.2	0.13	0.81	0	0.99	0.29	0.39	-0.35	0.31
100	A0A5G2QJX6	LOC100515185	13.9	0.09	0.91	0.08	0.87	-1.24	0	1.11	0.01
101	A0A5G2QLI9	MIOX	100.7	0.3	0.58	-0.32	0.33	0.55	0.08	-0.31	0.36
102	A0A5G2QRJ4	SLC6A19	37.1	-0.65	0.55	0.92	0.15	0.17	0.81	-0.97	0.13
103	A0A5G2QS94	PIPOX	38.4	0.07	0.92	0.1	0.81	0.43	0.32	-0.58	0.18
104	A0A5G2QT97	RAB11FIP5	42.9	0.34	0.54	-0.06	0.84	-0.47	0.14	0.4	0.23
105	A0A5G2QTN9	HNF4A	56.6	0.82	0.31	-0.47	0.33	0.61	0.22	-0.4	0.42
106	A0A5G2QWA2	AGMAT	49.3	0.48	0.51	-0.32	0.45	0.49	0.27	-0.31	0.49
107	A0A5G2QWH0	HNF1B	75.6	0.2	0.81	-0.77	0.12	-0.35	0.51	1.17	0.02
108	A0A5G2QXP1	PHYHD1	19.2	-0.43	0.61	0.3	0.56	0.83	0.11	-1	0.04
109	A0A5G2R0G8	ENPEP	65.2	-0.18	0.84	-0.04	0.93	-1.13	0.03	1.25	0.01
110	A0A5G2R361	UPB1	78.6	0.27	0.66	-0.06	0.87	-0.64	0.07	0.6	0.11
111	A0A5G2R8Y1	TREH	11.6	-0.41	0.68	0.05	0.94	-1.48	0.01	1.59	0
112	A0A5G2R939	ECHDC2	81.4	0.12	0.91	0.08	0.9	0.87	0.17	-1.01	0.09
113	A0A5G2RDM1	PTH1R	49.9	-0.02	0.97	0.36	0.26	-0.56	0.07	0.15	0.66
114	A0A5K1UGB8	GGT1	56	0.1	0.93	-0.09	0.88	-1.17	0.06	1.24	0.04
115	A0A5S6FVG3	AMN	94.2	0.06	0.92	0.31	0.32	0.07	0.84	-0.45	0.17
116	A0A5S6G8U0	CUBN	124.4	0.42	0.62	0.37	0.45	0.1	0.84	-0.71	0.15
117	A0A5S6H7P5	ABAT	43.5	0.06	0.92	0.06	0.85	-0.34	0.3	0.25	0.48
118	A0A5S6HMA0	ATP1B1	110.2	-0.24	0.76	0.5	0.26	-1.13	0.01	0.64	0.16
119	F1RPB0	ACSM2B	99.1	0.1	0.94	0.21	0.77	1.44	0.04	-1.72	0.01
120	F1RW15	ARHGAP24	44.3	0.09	0.88	-0.22	0.53	0.67	0.04	-0.45	0.2
121	F1RYX1	SLC22A18	18.1	0.47	0.6	-0.07	0.9	1.19	0.02	-1.31	0.01
122	F1RYX3	CDHR5	61.8	-0.02	0.98	0.09	0.85	-1	0.02	0.91	0.04
123	F1S028	SLC6A18	134.7	0.61	0.63	0.85	0.25	0.81	0.31	-2.06	0
124	F1S3H1	ALDH6A1	85.2	0	1	0.02	0.96	-0.98	0.03	0.96	0.04
125	F1SB79	SLC22A2	68.3	-0.11	0.84	0.1	0.74	0.54	0.07	-0.62	0.05
126	F1SC62	CYP2C42	176.3	0.22	0.82	0.23	0.68	1.11	0.05	-1.47	0
127	F1SD70	LGMN	124.7	-0.18	0.77	-0.23	0.55	-0.4	0.29	0.74	0.04
128	F1SFC0	C6H1orf210	64.1	0.15	0.88	-0.21	0.72	-1.09	0.06	1.28	0.02
129	F1SFZ7	SLC5A12	90.9	-0.21	0.76	0.24	0.56	0.59	0.15	-0.78	0.05
130	F1SGH9	ACOX2	39.7	0.7	0.27	0.18	0.63	0.34	0.37	-0.84	0.02
131	F1SGL4	BBOX1	49.8	0.03	0.98	0.31	0.64	1.23	0.06	-1.61	0.01
132	F1SHW5	AGXT	67.1	0.8	0.29	-0.37	0.41	0.28	0.56	-0.17	0.71
133	F1SJI7	RAB17	31.3	-0.62	0.72	1.75	0.08	0.44	0.69	-2.23	0.02
134	F1SK21	RHCG	19.8	-0.58	0.65	-0.18	0.81	-1.52	0.04	1.98	0
135	F1ST54	ALDH1B1	70.6	0.06	0.92	0.04	0.9	-0.08	0.83	0	1
136	F1SUP1	AKR7A2	78.9	-0.43	0.66	-0.07	0.91	1.16	0.04	-0.91	0.11
137	I3L629	LOC100519130	127	0.15	0.82	0.13	0.74	-0.83	0.02	0.62	0.12
138	I3L985	MCCD1	72.1	-0.19	0.83	0.37	0.48	-1.31	0.01	0.96	0.07
139	I3LC92	ENOSF1	42.8	-0.1	0.84	-0.06	0.82	-0.12	0.66	0.23	0.43
140	I3LCS3	SLC23A1	50.6	-0.16	0.89	0.37	0.61	1.46	0.04	-1.81	0
141	I3LH92	AQP2	212.6	0.27	0.76	-0.36	0.5	-0.72	0.19	1.03	0.05
142	I3LK75	QPRT	42.6	0.09	0.9	-0.11	0.79	-0.77	0.06	0.86	0.03
143	I3LKT6	SLC5A2	43.1	-0.53	0.59	0.56	0.34	0.96	0.11	-1.39	0.01
144	I3LM71	IDO2	25.2	0.05	0.93	-0.16	0.63	0.49	0.12	-0.33	0.34
145	I3LQW3	SLC7A8	72.3	-0.45	0.6	0.4	0.42	0.57	0.28	-0.85	0.09
146	I3LVF1	HAO1	16.9	-0.29	0.65	0	1	-0.05	0.89	0.17	0.66
147	K7GLM4	ACE2	31.1	0.13	0.85	0.35	0.4	-0.88	0.03	0.42	0.33
148	K7GM22	RENBP	50.4	-0.19	0.73	0.13	0.68	0.14	0.64	-0.21	0.51
149	K7GMV8	ENPP3	26.6	-0.09	0.92	0.03	0.96	-1.03	0.04	1.04	0.04
150	K7GNE5	GK	59.5	-0.03	0.97	-0.13	0.8	-1.13	0.03	1.29	0.01
151	P00636	FBP1	61	0.09	0.92	-0.13	0.81	-1.06	0.04	1.17	0.02
152	P50441	GATM	41.3	0.12	0.89	-0.16	0.76	-1.13	0.03	1.27	0.01
153	Q6R953	DEFB1	122.3	-0.11	0.82	0.19	0.51	-0.33	0.24	0.16	0.61
154	Q7YQJ7	SLC17A1	107.2	-0.14	0.81	0.25	0.47	0.47	0.17	-0.69	0.04
155	Q8MKG1	HSD11B2	52.6	0.22	0.86	-0.74	0.33	1.77	0.02	-1	0.19
156	Q8SQ68	CYP2A19	186.8	0.33	0.77	0.53	0.43	1.01	0.15	-1.77	0
157	Q95333	XPNPEP2	67.5	-0.2	0.8	0.38	0.42	-1.19	0.01	0.83	0.07
158	Q9GKE7	CLCN5	46.2	-0.38	0.78	0.64	0.42	1.26	0.12	-1.85	0.01
